# Supplementary material for: A systematic review and functional in-silico analysis of genes and variants associated with amyotrophic lateral sclerosis
Source: Front Neurosci. 2025 Jun 16;19:1598336. doi: 10.3389/fnins.2025.1598336 (PMC12206810; doi:10.3389/fnins.2025.1598336)
Supplement: Supplementary Table 2 — Genes retrieved through the systematic revision including their inclusion and exclusion categories. [file Table_2.xlsx]

## Sheet: Hoja 1
Genes	No. Abstracts	Exclusion Category	Inclusion Category
A1BG	1	Annotation error
AAA1	3	Annotation error
AAAS	1	Related disease
AARS2	1	Related disease
AAVS1	1	Annotation error
ABCA7	3	Related disease
ABCB1	2	Not reported
ABCB6	1	Annotation error
ABCC1	1	Unrelated
ABCC2	1	Not reported
ABCC6	1	Related disease
ABCC8	1		Biomarker
ABCC9	1		Biomarker
ABCD1	1	Unrelated
ABCE1	1	Not reported
ABL1	2	Not reported
ABL2	1	Annotation error
ACE	4	Not reported
ACKR2	1	Annotation error
ACKR3	1		Biomarker
ACO1	1	Unrelated
ACP1	1	Related disease
ACSL1	1		with experimental evidence of variants
ACSL5	3		with GWAS evidence
ACSM3	3	Annotation error
ACTB	1	Annotation error
ADAM10	1	Not reported
ADAM15	1	Related disease
ADAR	1	Unrelated
ADARB1	3		Case Report
ADCYAP1	1		with experimental evidence of variants
ADHFE1	1	Annotation error
ADPRS	1	Related disease
ADRB3	1	Not reported
AFMID	1		Biomarker
AGFG1	1	Annotation error
AGFG2	1	Unrelated
AGT	2		Related to treatment response
AGTPBP1	1	Not reported
AGXT	4	Related disease
AICDA	3	Annotation error
AIF1	2		with experimental evidence of variants
AIFM1	1	Other genetic alterations
AKAP13	1	Annotation error
AKAP9	1	Unrelated
AKR1C2	1	Annotation error
AKR1C3	1	Unrelated
AKT1	11	Annotation error
ALAD	3	Not reported
ALB	3	Unrelated
ALPP	1	Annotation error
ALS2	50		with experimental evidence of variants
ALS3	2	Unrelated
ALYREF	3	Unrelated
AMH	3	Annotation error
ANAPC11	1	Unrelated
ANG	74		with experimental evidence of variants
ANKHD1	1	Annotation error
ANKRD17	1	Annotation error
ANKRD27	1	Unrelated
ANPEP	1	Annotation error
ANXA1	2	Annotation error
ANXA11	20		with experimental evidence of variants
ANXA2	1	Annotation error
AOPEP	8	Annotation error
AOX1	1		with experimental evidence of variants
APC	1	Unrelated
APEX1	6	Not reported
APOA4	1	Not reported
APOE	24	Negative evidence
APP	9	Annotation error
APRT	1	Annotation error
APTX	1	Not reported
AR	12	Negative evidence
ARF1	1	Unrelated
ARHGDIB	1	Annotation error
ARHGEF2	5	Unrelated
ARHGEF28	7		Case Report
ARNT	1	Annotation error
ARPP21	2	Negative evidence
ASPM	1	Annotation error
ASPSCR1	1	Unrelated
ATAD3A	1	Unrelated
ATF3	1	Unrelated
ATF4	2	Unrelated
ATF5	1	Unrelated
ATF6	2	Not reported
ATG10	1	Unrelated
ATG12	1	Unrelated
ATG14	1	Unrelated
ATG16L1	1	Not reported
ATG4B	1	Not reported
ATG7	1	Unrelated
ATHS	1	Annotation error
ATL1	2	Related disease
ATM	6		with experimental evidence of variants
ATOH7	2	Annotation error
ATP13A1	1	Annotation error
ATP13A2	3		Case Report
ATP6	1	Related disease
ATP6AP2	1	Negative evidence
ATP6V0A2	3	Not reported
ATP6V0A4	1	Annotation error
ATP6V0D2	1	Unrelated
ATP7A	4		Case Report
ATP7B	3	Annotation error
ATP8A2	5	Annotation error
ATR	2	Unrelated
ATXN1	6		with GWAS evidence
ATXN2	46		with experimental evidence of variants
ATXN3	7	Not reported
ATXN8	2	Related disease
ATXN8OS	1		Case Report
AURKA	1	Annotation error
AURKB	1	Unrelated
B2M	2	Unrelated
B4GALNT1	1	Not reported
BAG1	2	Unrelated
BAG3	3	Unrelated
BAMBI	1	Unrelated
BANF1	1	Unrelated
BANK1	3	Annotation error
BAX	6	Unrelated
BBS9	1	Annotation error
BCAP31	1	Unrelated
BCAR1	2	Annotation error
BCL11B	1	Annotation error
BCL2	6	Not reported
BCL2L1	1	Unrelated
BCYRN1	1	Unrelated
BDNF	3		with experimental evidence of variants
BECN1	1	Unrelated
BEST1	1	Annotation error
BET1	1	Annotation error
BET1L	1	Not reported
BICD2	1		Case Report
BIRC3	1	Unrelated
BLZF1	1	Annotation error
BMPR2	1	Annotation error
BRAF	1	Unrelated
BRCA1	6	Unrelated
BRD3	1	Negative evidence
BSCL2	2	Related disease
BTNL2	1	Unrelated
C12orf73	1	Annotation error
C19orf12	3	Related disease
C2	1	Unrelated
C3	2	Unrelated
C5	1	Unrelated
C5AR1	1	Unrelated
C7	1		with experimental evidence of variants
C7orf57	1	Negative evidence
C9	1	Annotation error
C9orf72	567		with experimental evidence of variants
CA1	4	Annotation error
CA12	1	Annotation error
CA2	2	Unrelated
CA3	1	Unrelated
CA4	2	Unrelated
CACFD1	1	Annotation error
CACNA1A	1	Not reported
CACNA1H	3		with experimental evidence of variants
CACNA1S	1	Not reported
CADM1	1	Unrelated
CALB1	1	Unrelated
CALCOCO2	3	Unrelated
CALM1	2	Negative evidence
CAMK2G	1	Unrelated
CAMK2N2	1	Unrelated
CAMTA1	1		with experimental evidence of variants
CAPG	1		Biomarker
CAPN1	1	Negative evidence
CAPN2	1	Unrelated
CAPRIN1	1	Unrelated
CAPZA1	1		Case Report
CAPZB	1	Unrelated
CASP1	2	Not reported
CASP3	16	Not reported
CASP4	1	Annotation error
CASP6	2	Annotation error
CASP7	3	Annotation error
CASP8	2	Unrelated
CASP9	1	Annotation error
CAT	10		with experimental evidence of variants
CAV1	3		with experimental evidence of variants
CAV2	1	Other genetic alterations
CBL	1	Unrelated
CCDC22	1	Unrelated
CCDC3	1	Unrelated
CCDC91	1	Annotation error
CCL18	1	Unrelated
CCL2	1		Biomarker
CCND1	3	Unrelated
CCNF	19		with experimental evidence of variants
CCR5	1	Unrelated
CCS	13	Not reported
CCT3	1	Annotation error
CD14	2	Not reported
CD19	1	Unrelated
CD2	1	Annotation error
CD22	1	Unrelated
CD28	1	Unrelated
CD33	2	Annotation error
CD34	1		Biomarker
CD38	1	Annotation error
CD4	1	Unrelated
CD5	1	Unrelated
CD63	1	Unrelated
CD68	4	Annotation error
CD74	1	Annotation error
CD8A	1	Annotation error
CDA	1	Annotation error
CDC42	1	Unrelated
CDC7	1	Annotation error
CDH1	1	Annotation error
CDK4	1	Annotation error
CDK6	2	Annotation error
CEBPD	1		Biomarker
CELA3B	1	Annotation error
CELF1	1	Related disease
CERT1	1	Unrelated
CFAP410	2	Not reported
CFAP54	1	Not reported
CFC1	5	Not reported
CFD	1	Unrelated
CFL1	1	Annotation error
CFTR	2	Unrelated
CGAS	1	Annotation error
CHAF1A	3	Not reported
CHAT	2	Annotation error
CHCHD10	37		with experimental evidence of variants
CHCHD2	6	Related disease
CHCHD3	1	Unrelated
CHCHD4	3	Not reported
CHCHD6	1	Unrelated
CHD7	1	Unrelated
CHEK2	1	Unrelated
CHGB	4	Negative evidence
CHI3L1	5		Biomarker
CHI3L2	3		Biomarker
CHIT1	9		Biomarker
CHKA	1	Annotation error
CHMP2A	4	Annotation error
CHMP2B	18	Not reported
CHMP3	1	Related disease
CHRFAM7A	1	Annotation error
CHRNA3	2	Other genetic alterations
CHRNA4	5		with experimental evidence of variants
CHRNB4	3	Other genetic alterations
CHST3	1	Annotation error
CLDN1	1	Unrelated
CLEC10A	2	Conflicting evidence
CLEC4C	1	Other genetic alterations
CLIP1	3	Annotation error
CLIP2	2	Annotation error
CLU	2	Annotation error
CMPK1	8	Annotation error
CMT2G	1	Related disease
CNTF	5	Negative evidence
CNTFR	1	Unrelated
CNTN4	4		with experimental evidence of variants
COIL	2	Unrelated
COMMD1	1	Unrelated
COPS2	1	Annotation error
COQ2	2	Unrelated
COX4I1	1	Annotation error
COX6A1	1	Related disease
COX8A	6	Annotation error
CP	2	Annotation error
CPXM2	1	Annotation error
CR1	1	Related disease
CREB1	1	Annotation error
CREBBP	3	Annotation error
CRHR2	1	Annotation error
CRP	4		Biomarker
CRTC1	1	Annotation error
CRYAB	1	Unrelated
CRYM	1	Not reported
CRYZ	1	Not reported
CS	1		Biomarker
CSE1L	1	Unrelated
CSF1	1	Unrelated
CSF1R	1	Related disease
CSF2	4	Annotation error
CSF2RA	1	Annotation error
CSF3	1	Annotation error
CSH2	1	Annotation error
CSNK2A1	1	Annotation error
CST12P	5	Annotation error
CST3	7	Not reported
CTCF	1	Other genetic alterations
CTD	1	Annotation error
CTSA	1	Annotation error
CTSC	1	Related disease
CTSD	1	Related disease
CTSG	1	Annotation error
CTSH	1	Unrelated
CTSS	1	Other genetic alterations
CUL1	2	Annotation error
CX3CL1	1	Annotation error
CX3CR1	3		with experimental evidence of variants
CXCL1	1	Annotation error
CXCL10	1	Annotation error
CXCL12	1		Biomarker
CXCL8	2	Not reported
CXCR4	1		Biomarker
CYBB	2	Unrelated
CYC1	1	Unrelated
CYCS	7	Annotation error
CYLD	3		with experimental evidence of variants
CYP1A1	2	Unrelated
CYP1A2	2		with experimental evidence of variants
CYP27A1	3	Not reported
CYP2D6	2	Not reported
CYP2U1	1	Unrelated
CYP7B1	1	Other genetic alterations
CYTB	1	Unrelated
DAB1	2	Other genetic alterations
DAO	10		with experimental evidence of variants
DBP	1	Other genetic alterations
DBR1	2	Not reported
DCC	1	Unrelated
DCTN1	29	Other genetic alterations
DCTN4	1	Annotation error
DCX	1	Not reported
DDHD1	1		Case Report
DDIT3	2	Not reported
DDOST	1	Annotation error
DDX17	1	Not reported
DDX3X	1	Annotation error
DDX5	1	Unrelated
DDX53	2	Annotation error
DDX6	1	Unrelated
DECR1	1	Annotation error
DENND11	1	Not reported
DERL1	3	Annotation error
DES	2	Annotation error
DESI2	1	Annotation error
DHFR	1	Other genetic alterations
DHTKD1	1	Other genetic alterations
DHX30	1	Annotation error
DHX40	2	Annotation error
DICER1	1	Unrelated
DIO2	1	Annotation error
DISC1	1	Other genetic alterations
DLG1	1	Annotation error
DMD	1	Unrelated
DNAAF9	1	Related disease
DNAH10	1	Other genetic alterations
DNAH8	9	Annotation error
DNAJA1	1	Annotation error
DNAJB1	2	Unrelated
DNAJB1P1	2	Annotation error
DNAJB2	3	Related disease
DNAJB6	3	Annotation error
DNAJC7	6	Other genetic alterations
DNM1	1	Annotation error
DNM1L	2	Annotation error
DNM2	1	Annotation error
DNMT1	2	Unrelated
DNMT3A	1	Unrelated
DOCK4	1	Annotation error
DPP6	12	Conflicting evidence
DPYSL3	1	Other genetic alterations
DRD2	1	Annotation error
DRD3	1	Annotation error
DROSHA	3	Annotation error
DYNC1H1	1	Unrelated
E2F4	1	Annotation error
EDN1	1	Not reported
EEA1	2	Annotation error
EEF1D	1	Not reported
EGLN3	1	Not reported
EGR2	1	Related disease
EHHADH	1	Annotation error
EIF2AK3	3	Related disease
EIF2D	1	Unrelated
EIF2S1	2	Unrelated
EIF3A	2	Annotation error
EIF4B	1	Not reported
EIF4EBP1	2	Annotation error
EIF4ENIF1	1	Other genetic alterations
EIF4G1	2	Related disease
EIF4H	1	Not reported
ELANE	1	Annotation error
ELAVL1	1	Annotation error
ELAVL2	1	Annotation error
ELAVL3	1	Not reported
ELAVL4	2	Annotation error
ELK3	2	Annotation error
ELN	1	Annotation error
ELP2	1	Unrelated
ELP3	2		with experimental evidence of variants
EMD	2	Annotation error
ENO2	1		Biomarker
ENPP2	2	Annotation error
EP300	1	Unrelated
EPHA1	1	Annotation error
EPHA4	3	Unrelated
EPO	2	Negative evidence
ERBB2	1	Annotation error
ERBB4	13		with experimental evidence of variants
ERCC6L2	1	Other genetic alterations
ERCC8	1	Annotation error
EREG	16	Annotation error
ERGIC1	1	Not reported
ERLIN1	1	Other genetic alterations
ERLIN2	4	Other genetic alterations
ERN1	2	Annotation error
ERVK-18	1	Annotation error
ERVK-20	1	Annotation error
ERVW-1	2	Annotation error
ETF1	1	Annotation error
EWSR1	17	Not reported
EXOSC10	1	Annotation error
EXOSC9	1	Annotation error
F2R	3	Annotation error
F9	1	Annotation error
FA2H	1	Related disease
FABP9	1	Annotation error
FAF1	2	Not reported
FAF2	1	Not reported
FANCC	1	Annotation error
FAS	2	Annotation error
FAT1	1	Annotation error
FBL	1	Annotation error
FBN1	1	Unrelated
FBXO43	1	Not reported
FCGR3A	1		Biomarker
FERMT2	1	Related disease
FGB	1		Biomarker
FGD4	1	Other genetic alterations
FGF2	1	Unrelated
FGF21	1		Biomarker
FGF4	1	Unrelated
FGF8	1	Not reported
FGGY	3	Negative evidence
FIG4	7		with experimental evidence of variants
FKBP1A	1	Annotation error
FKBP9	1	Unrelated
FLCN	2	Not reported
FLI1	1	Unrelated
FLII	1	Unrelated
FLNC	1	Related disease
FLT1	1	Annotation error
FLT3	1	Unrelated
FLT3LG	1	Annotation error
FLT4	1	Annotation error
FMO1	1		with experimental evidence of variants
FMR1	7	Unrelated
FNBP1	2		with GWAS evidence
FNIP1	1	Unrelated
FNIP2	1	Unrelated
FOS	1	Not reported
FOSB	1	Not reported
FOXA2	1	Unrelated
FOXO3	1	Unrelated
FST	1	Unrelated
FTO	1	Other genetic alterations
FUS	486		with experimental evidence of variants
FUSE	1	Annotation error
FUT4	1	Annotation error
FXR1	1	Other genetic alterations
FXR2	1	Other genetic alterations
G2E3	1		with GWAS evidence
G3BP1	5	Not reported
GAA	1	Related disease
GABARAP	2	Not reported
GABARAPL1	2	Not reported
GABARAPL2	1	Negative evidence
GAD1	3	Unrelated
GAN	2	Related disease
GAP43	1	Unrelated
GAPDH	1	Not reported
GARS1	2		with experimental evidence of variants
GATA3	1	Unrelated
GATM	1	Annotation error
GBA	7		Related to complications
GBA2	1	Related disease
GBE1	3		with experimental evidence of variants
GC	1		Biomarker
GCG	1	Annotation error
GCY	1	Annotation error
GDAP1	4	Related disease
GDF10	1	Annotation error
GDF15	2		Biomarker
GDNF	1	Annotation error
GEM	2	Annotation error
GEMIN2	1	Not reported
GET3	1	Not reported
GFAP	5	Annotation error
GFER	1	Not reported
GGCT	2	Annotation error
GGH	11	Annotation error
GGNBP2	1		with GWAS evidence
GH1	15	Annotation error
GHR	4	Unrelated
GHRH	2	Annotation error
GHRHR	1	Unrelated
GJB1	1	Related disease
GLA	1		Biomarker
GLB1	2		Biomarker
GLCE	1	Not reported
GLE1	7		with experimental evidence of variants
GLRX	4	Not reported
GLRX2	2	Not reported
GLT8D1	8	Other genetic alterations
GLUD2	1	Related disease
GLYAT	1	Annotation error
GNE	2		Case Report
GOLM2	1	Annotation error
GOLPH3	1	Not reported
GOT2	1	Other genetic alterations
GPC3	1	Other genetic alterations
GPI	2	Annotation error
GPNMB	5		Biomarker
GPR15	1	Annotation error
GPR162	1	Other genetic alterations
GPT	1		Biomarker
GPT2	1		Related to complications
GPX3	2		with GWAS evidence
GRB10	1	Unrelated
GRIA1	7	Not reported
GRIA2	11	Negative evidence
GRIA3	3	Not reported
GRIA4	4	Not reported
GRIK1	1	Not reported
GRIP1	1	Annotation error
GRM1	1	Unrelated
GRN	86	Negative evidence
GRPR	2	Annotation error
GSK3A	2	Not reported
GSN	1	Related disease
GSR	1	Annotation error
GSS	1	Other genetic alterations
GSTA1	1	Negative evidence
GSTK1	1	Annotation error
GSTM1	2	Negative evidence
GSTO2	1		with experimental evidence of variants
GSTP1	4	Negative evidence
GSTZ1	1	Negative evidence
GTF2F2P1	1	Annotation error
GYPE	1	Annotation error
GZMB	1		Biomarker
GZMM	1	Annotation error
H1-3	1	Annotation error
H1-9P	1		with GWAS evidence
H19	1	Annotation error
H2AX	3	Not reported
H2AZ1	1	Unrelated
H3P16	7	Annotation error
H3P6	1	Annotation error
H4C1	1		Biomarker
HAAO	1	Other genetic alterations
HAS1	3	Annotation error
HCRT	1	Annotation error
HDAC1	6	Not reported
HDAC2	1	Annotation error
HDAC3	2	Not reported
HDAC4	1	Not reported
HDAC5	1	Not reported
HDAC6	12	Not reported
HDAC8	1	Annotation error
HDAC9	2	Not reported
HESX1	1	Unrelated
HEXA	3	Unrelated
HEXB	1	Unrelated
HFE	14		with experimental evidence of variants
HFM1	3	Annotation error
HGF	1		Biomarker
HHIP	1	Annotation error
HINT1	2	Not reported
HK1	1	Not reported
HLA-A	1	Unrelated
HLA-DQB1	1	Related disease
HLA-DRA	1		with experimental evidence of variants
HLA-DRB1	1		with experimental evidence of variants
HLA-DRB5	1		with experimental evidence of variants
HMBS	1	Annotation error
HMOX1	7		Biomarker
HNMT	1		with experimental evidence of variants
HNRNPA1	36		with experimental evidence of variants
HNRNPA2B1	23		with experimental evidence of variants
HNRNPA3	4	Other genetic alterations
HNRNPC	15	Annotation error
HNRNPDL	4	Related disease
HNRNPH1	2	Not reported
HNRNPH2	1	Annotation error
HNRNPK	5		with experimental evidence of variants
HNRNPM	1	Unrelated
HNRNPU	2	Not reported
HOMER1	1	Not reported
HPPD	1	Unrelated
HPRT1	1	Unrelated
HRAS	1	Unrelated
HSD17B1	1	Negative evidence
HSF1	2	Not reported
HSP90AA1	3	Not reported
HSP90AB1	1	Not reported
HSP90B2P	14	Not reported
HSPA1A	2	Negative evidence
HSPA1B	1	Not reported
HSPA1L	1	Not reported
HSPA4	12	Not reported
HSPA5	4		Biomarker
HSPA8	3	Not reported
HSPB1	12		with experimental evidence of variants
HSPB6	1	Not reported
HSPB8	5	Not reported
HSPE1	1	Related disease
HTC2	1	Annotation error
HTT	11	Related disease
HUS1	1	Unrelated
IDUA	1	Negative evidence
IFN1A	1		Biomarker
IFNA1	1	Annotation error
IFNAR1	1	Not reported
IFNB1	2	Annotation error
IFNK	2	Not reported
IFT43	1	Unrelated
IFT74	2	Negative evidence
IGF1	48	Unrelated
IGF1R	3	Unrelated
IGF2	7	Unrelated
IGFALS	25	Unrelated
IGFBP1	4	Unrelated
IGFBP2	4	Unrelated
IGFBP3	43	Unrelated
IGFBP4	1	Unrelated
IGFBP5	4	Unrelated
IGFBP6	2	Unrelated
IGHMBP2	3		with GWAS evidence
IGKV1D-27	2	Unrelated
IGKV2D-28	2	Negative evidence
IGKV3D-20	2		with experimental evidence of variants
IGKV7-3	2	Annotation error
IKBKG	1	Unrelated
IL10	1		Biomarker
IL12A	1	Unrelated
IL17A	1		Related to treatment response
IL18	2		Biomarker
IL18RAP	1		Biomarker
IL1B	1		Related to complications
IL1RN	2	Negative evidence
IL22RA1	1	Unrelated
IL23A	1	Unrelated
IL4	1	Unrelated
IL6	6		Biomarker
IL6R	4		Biomarker
IL6ST	1	Unrelated
IL7	1	Unrelated
IMMT	1	Unrelated
IMMTP1	1	Unrelated
INA	3	Annotation error
INPP5B	1		with experimental evidence of variants
INPP5J	1	Annotation error
INS	17	Unrelated
INSR	1	Unrelated
INTU	1	Annotation error
IRF3	4	Not reported
IRF7	1	Not reported
ISL1	1	Unrelated
ISYNA1	1	Unrelated
ITGA2B	1	Unrelated
ITGAM	2	Unrelated
ITGB2	1		Biomarker
ITGB3	1	Unrelated
ITM2B	1		Case Report
ITPR1	1	Unrelated
ITPR2	5	Conflicting evidence
ITPR3	3	Unrelated
JAG2	2		with GWAS evidence
JPH1	1	Unrelated
JTB	1	Unrelated
JUN	3	Not reported
KANK1	1		with GWAS evidence
KANSL1	1	Unrelated
KCNH6	1	Unrelated
KCNIP1	1		with experimental evidence of variants
KCNIP3	2		Related to treatment response
KCNJ10	1	Not reported
KCNJ11	1		with experimental evidence of variants
KCNJ8	1	Not reported
KCNQ2	1	Not reported
KCNQ3	1	Not reported
KCNQ5	1	Not reported
KCNT1	1	Unrelated
KDELR2	1	Not reported
KDM2B	1	Not reported
KDR	2	Annotation error
KDSR	1	Unrelated
KEAP1	5	Not reported
KHDRBS1	1	Unrelated
KIF1A	2	Unrelated
KIF1B	5	Unrelated
KIF5A	27		with GWAS evidence
KIFAP3	6		with GWAS evidence
KIFBP	1	Annotation error
KIN	2	Annotation error
KIT	2	Annotation error
KITLG	4	Not reported
KLF4	3	Unrelated
KLF6	1	Not reported
KNG1	1	Unrelated
KNTC1	1	Unrelated
KPNA3	1	Unrelated
KPNA4	1	Unrelated
KRT36	1	Unrelated
KRT75	1	Unrelated
KYAT1	1	Not reported
KYNU	1	Not reported
L1CAM	3	Unrelated
LAMP1	1	Not reported
LAMP2	1	Not reported
LAP	1	Unrelated
LAT2	1	Annotation error
LCN2	1	Not reported
LCT	1		with GWAS evidence
LEP	1		Biomarker
LGALS4	1	Unrelated
LIF	1	Not reported
LIFR	2	Not reported
LIG4	3	Not reported
LILRA2	1		Biomarker
LIN28A	1	Unrelated
LINC01194	1	Annotation error
LINC02605	10	Annotation error
LIPC	2		with experimental evidence of variants
LITAF	1	Unrelated
LIX1	1	Unrelated
LMNA	2		with experimental evidence of variants
LMOD1	3	Unrelated
LNPK	1	Annotation error
LOX	1	Negative evidence
LPL	1	Not reported
LRP1	2	Not reported
LRP10	2		with experimental evidence of variants
LRP12	1	Unrelated
LRP5	1	Unrelated
LRR1	1	Unrelated
LRRK2	13	Related disease
LRSAM1	3	Unrelated
LSM14A	1	Unrelated
LSM2	9	Not reported
LUM	1	Not reported
LY6E	1	Unrelated
LYPD4	1	Annotation error
LYZ	1	Unrelated
LZTS3	1	Unrelated
MAD2L1BP	3	Unrelated
MADD	3	Not reported
MAF	1	Unrelated
MAK16	1	Unrelated
MAOA	1	Not reported
MAOB	1		Biomarker
MAP1B	1	Not reported
MAP1LC3A	17	Not reported
MAP1LC3B	4	Not reported
MAP1LC3C	1	Not reported
MAP2	2		Biomarker
MAP3K1	1	Unrelated
MAP3K4	1		Biomarker
MAP6	1	Not reported
MAPK1	8		Biomarker
MAPK3	4	Not reported
MAPK8	3		Biomarker
MAPKAP1	1	Annotation error
MAPT	118		with experimental evidence of variants
MARCHF8	3	Unrelated
MARCKS	3	Unrelated
MARVELD2	1	Unrelated
MASP2	1	Not reported
MATR3	35		with experimental evidence of variants
MBL2	1	Not reported
MBP	4		Biomarker
MCIDAS	1	Annotation error
MDFIC	1	Annotation error
MDH1	2	Not reported
ME1	2		Biomarker
MECP2	1	Not reported
MED25	1	Not reported
MEF2C	2		Biomarker
MEF2D	1	Not reported
MET	1	Not reported
METTL7A	1		with GWAS evidence
MFN2	5		Case Report
MFSD11	5	Annotation error
MFSD8	2		with experimental evidence of variants
MIA	1		Biomarker
MICA	1	Annotation error
MICU1	1	Not reported
MICU2	1	Not reported
MIF	4	Not reported
MIGA2	1	Unrelated
MIR10A	1		Biomarker
MIR1205	1	Not reported
MIR1292	1	Related disease
MIR132	1	Not reported
MIR141	1	Not reported
MIR143	1	Not reported
MIR1825	1	Not reported
MIR193B	1	Not reported
MIR200A	1	Not reported
MIR200C	1		Biomarker
MIR338	1	Not reported
MIR345	1		Biomarker
MIR34A	1		Biomarker
MIR375	1	Not reported
MIR3911	1	Not reported
MIR455	1	Not reported
MIR4687	1	Not reported
MIR4745	1	Not reported
MIR4763	1	Not reported
MIR574	1	Not reported
MME	1	Unrelated
MMP10	1	Unrelated
MMP3	1	Not reported
MMP7	5	Annotation error
MMP9	3		with experimental evidence of variants
MMRN1	1		with experimental evidence of variants
MMUT	2	Unrelated
MND1	1	Annotation error
MOB3B	2	Not reported
MOBP	4	Negative evidence
MORF4	2	Unrelated
MOV10	1	Not reported
MPG	1	Annotation error
MPO	2	Annotation error
MPZ	4	Related disease
MST1	4	Annotation error
MSX2	1	Annotation error
MT3	3	Negative evidence
MTF1	1		with experimental evidence of variants
MTHFR	5	Conflicting evidence
MTHFSD	1		with experimental evidence of variants
MTMR2	1	Related disease
MTOR	15	Unrelated
MTREX	1	Annotation error
MTRFR	1	Related disease
MYC	4	Annotation error
MYH14	1	Annotation error
MYH6	2	Annotation error
MYH7	1	Related disease
MYH8	1	Annotation error
MYH9	1		Biomarker
MYO6	2	Not reported
MYOD1	1	Annotation error
NAIP	3	Negative evidence
NALF2	1	Annotation error
NANOG	1	Annotation error
NAP1L1	1	Annotation error
NAT2	1	Negative evidence
NBPF19	1	Related disease
NBR1	2	Annotation error
NCAM1	1	Annotation error
NCKIPSD	1	Unrelated
NCL	2	Annotation error
NCOA3	1	Annotation error
ND1	3	Annotation error
ND2	2	Related disease
ND4	1	Not reported
NDUFB2	1	Annotation error
NDUFB3	1	Annotation error
NEAT1	4	Not reported
NEDD4L	1	Annotation error
NEFH	15		with experimental evidence of variants
NEFL	20		Biomarker
NEFM	4		with experimental evidence of variants
NEK1	27		with experimental evidence of variants
NEK8	1	Annotation error
NEUROG2	1	Annotation error
NFASC	6	Annotation error
NFATC1	1	Other genetic alterations
NFE2L2	19	Not reported
NFIC	1	Annotation error
NFKB1	4	Unrelated
NGF	1	Annotation error
NGLY1	1	Related disease
NIPA1	9		with experimental evidence of variants
NKTR	1	Annotation error
NLN	1	Annotation error
NLRP3	2	Annotation error
NMB	1	Annotation error
NMD3	1	Related disease
NOC2L	1	Annotation error
NONO	2	Annotation error
NOP56	7	Negative evidence
NOS1	3	Not reported
NOS2	1	Annotation error
NOS3	3		Biomarker
NOTCH2	4	Annotation error
NOTCH3	5	Not reported
NPC1	1	Unrelated
NPC2	1	Unrelated
NPLOC4	3	Annotation error
NPM1	3	Annotation error
NPR3	1	Annotation error
NPRL2	1	Annotation error
NPTXR	1	Annotation error
NPY	1		Biomarker
NPY4R	1	Annotation error
NQO1	3		Related to treatment response
NR1H4	1	Annotation error
NR1I2	2	Annotation error
NR3C1	1	Other genetic alterations
NRAS	1	Unrelated
NRG1	2	Annotation error
NRXN3	1		with GWAS evidence
NSD1	1	Unrelated
NSF	1	Annotation error
NSFL1C	2	Annotation error
NT5C3B	1		with GWAS evidence
NTRK1	1	Unrelated
NUCB1	1	Annotation error
NUMB	1	Annotation error
NUP188	1	Annotation error
NUP205	1	Not reported
NUP214	1	Not reported
NUP42	1	Not reported
NUP54	2	Annotation error
NUP62	24	Not reported
NUTM2B	1	Unrelated
NUTM2B-AS1	1	Related disease
NVL	1	Annotation error
NXF1	1	Annotation error
OCM2	1	Annotation error
ODAD2	1		with experimental evidence of variants
OFC1	1	Annotation error
OGG1	2		with experimental evidence of variants
OMA1	1	Annotation error
OPA1	1	Annotation error
OPTN	96		with experimental evidence of variants
OR10B1P	7	Annotation error
OR2F1	1	Annotation error
ORC1	1	Annotation error
OSBP	2	Annotation error
OSBPL3	1	Not reported
OXR1	1		Related to treatment response
OXT	1	Annotation error
P4HB	6		with experimental evidence of variants
P4HTM	1	Annotation error
PABPC1	6		Biomarker
PAH	2		Biomarker
PAK1	1	Annotation error
PAPPA2	2	Unrelated
PARG	1	Annotation error
PARK7	9		Case Report
PARP1	9	Not reported
PBRM1	1	Annotation error
PCA3	1	Annotation error
PCNA	3	Annotation error
PCNX1	1		with GWAS evidence
PCSK2	1		with experimental evidence of variants
PDB1	3	Annotation error
PDC	3	Annotation error
PDGFB	1	Annotation error
PDHX	1	Annotation error
PDIA2	1		with experimental evidence of variants
PDIA3	1	Not reported
PDYN	2		Related to treatment response
PFN1	44		with experimental evidence of variants
PGBD5	1	Related disease
PHGDH	2	Annotation error
PHOX2A	1	Annotation error
PHOX2B	1	Not reported
PIAS4	1	Not reported
PICK1	11	Annotation error
PIK3C3	1	Unrelated
PIK3CA	3	Unrelated
PIK3CB	1	Annotation error
PIK3CD	3	Unrelated
PIK3CG	1	Annotation error
PINK1	10	Related disease
PITPNM1	2	Annotation error
PKD1	1	Unrelated
PLCG2	1	Unrelated
PLD3	1	Related disease
PLEC	3		Case Report
PLEK	2	Annotation error
PLEKHG5	2		Case Report
PLP1	1	Annotation error
PLXNA2	1	Annotation error
PLXNA3	1	Annotation error
PMCH	1	Annotation error
PMP22	5	Related disease
PNKP	1	Not reported
PNPLA6	2	Not reported
POLDIP3	1	Not reported
POLG	2	Related disease
POLI	1	Annotation error
POLR3B	1	Related disease
POMC	1	Annotation error
PON1	18	Conflicting evidence
PON2	9	Conflicting evidence
PON3	5		with experimental evidence of variants
POU5F1	3	Annotation error
PPA1	1	Annotation error
PPARGC1A	3		with experimental evidence of variants
PPIA	1	Not reported
PPM1A	1	Annotation error
PPP1CB	1	Not reported
PRKAA1	1	Annotation error
PRKCE	1	Not reported
PRKD2	1	Unrelated
PRKDC	1	Not reported
PRKN	8	Related disease
PRL	1	Annotation error
PRMT1	4	Not reported
PRMT8	2	Not reported
PRNP	5	Unrelated
PRPH	6		with experimental evidence of variants
PSEN1	9	Not reported
PSEN2	3	Related disease
PSMD4	1	Not reported
PSPN	2	Annotation error
PTBP1	3	Annotation error
PTEN	1	Unrelated
PTHLH	1	Annotation error
PTK2B	2	Related disease
PTMS	1	Annotation error
PTPN11	2	Unrelated
PTPN4	1	Annotation error
PTPRF	1	Annotation error
PTPRT	1		with experimental evidence of variants
PTPRVP	1	Annotation error
PURA	2	Not reported
PVALB	1	Annotation error
PVR	1		with experimental evidence of variants
PXK	1		with experimental evidence of variants
PYY	1		Biomarker
RAB11A	3	Annotation error
RAB14	1	Annotation error
RAB1A	2	Not reported
RAB29	2		with experimental evidence of variants
RAB32	1	Annotation error
RAB38	1		with GWAS evidence
RAB5A	8	Annotation error
RAB6A	1	Annotation error
RAB7A	1	Annotation error
RAB7B	2	Related disease
RAB8A	4	Annotation error
RAC1	1	Not reported
RAD23B	1	Not reported
RAD51	1	Not reported
RAF1	1	Unrelated
RAI1	1	Annotation error
RALGDS	1	Negative evidence
RALY	1	Not reported
RAN	25	Annotation error
RAPGEF2	1		Case Report
RAPGEF5	1		with GWAS evidence
RARA	1	Not reported
RASA1	1	Annotation error
RASGRF1	1	Annotation error
RASL12	1	Annotation error
RB1CC1	2	Not reported
RBFOX3	1	Annotation error
RBL1	1	Annotation error
RBM14	1	Not reported
RBM20	1	Not reported
RBM45	3		with experimental evidence of variants
RBMS3	31	Annotation error
RBP4	2	Annotation error
RBPJP4	2	Annotation error
RBX1	1	Not reported
RCC1	1	Related disease
RCVRN	1	Annotation error
REG1A	1	Annotation error
RELA	2	Annotation error
REN	1	Annotation error
RENBP	27	Annotation error
RERE	1	Related disease
RET	1	Annotation error
RFK	1	Other genetic alterations
RGPD2	1	Annotation error
RHO	2	Not reported
RHOT1	1	Annotation error
RICTOR	1	Annotation error
RIEG2	1	Annotation error
RIPK1	3	Not reported
RMDN2	1	Annotation error
RMDN3	3	Not reported
RNASE1	4	Annotation error
RNASE4	3		with experimental evidence of variants
RNF13	1		Case Report
RNF130	3	Annotation error
RNF5	1	Annotation error
RNMT	1	Annotation error
RNPC3	13	Annotation error
RNU1-1	7	Not reported
ROCK2	1	Annotation error
RORC	3	Annotation error
RPL38	1	Annotation error
RPN2	1	Not reported
RPS4X	1	Annotation error
RPS6	1	Annotation error
RPS6KB1	1	Annotation error
RRAD	3	Annotation error
RREB1	2	Annotation error
RRM1	8	Not reported
RRM2	5	Not reported
RRM2B	1	Related disease
RTN4	1	Annotation error
RTN4R	1		with experimental evidence of variants
RUFY3	1	Not reported
RUNX2	1		with experimental evidence of variants
RXRG	1	Not reported
RYR1	2	Related disease
RYR2	1	Not reported
RYR3	2	Related disease
S100A4	1	Not reported
S100A6	1	Not reported
S100B	2	Annotation error
SACM1L	1	Annotation error
SAMHD1	1	Related disease
SARM1	2		with experimental evidence of variants
SCA37	1	Related disease
SCAF4	3		with experimental evidence of variants
SCFD1	8	Conflicting evidence
SCFV	3	Annotation error
SCN3A	1	Not reported
SCN4A	2		Case Report
SCN7A	2		with GWAS evidence
SCN9A	1	Other genetic alterations
SCNN1A	1		with experimental evidence of variants
SCUBE2	1		with experimental evidence of variants
SDHB	1	Other genetic alterations
SEC1P	1	Annotation error
SELE	1		with experimental evidence of variants
SELENOP	1	Annotation error
SENP1	2	Not reported
SETX	53		with experimental evidence of variants
SFPQ	9		with experimental evidence of variants
SGPL1	1	Annotation error
SH2B1	1	Annotation error
SH2B2	1	Annotation error
SH2B3	1	Other genetic alterations
SH3BP1	1	Annotation error
SH3RF1	2	Not reported
SH3TC2	3		with experimental evidence of variants
SHBG	1	Not reported
SHOX	2	Unrelated
SIGLEC7	1	Annotation error
SIGLEC9	1	Not reported
SIGMAR1	15		with experimental evidence of variants
SIL1	1	Not reported
SIRT1	1	Annotation error
SIRT2	1	Negative evidence
SIRT3	1		with experimental evidence of variants
SKP1	3	Annotation error
SLC11A2	1		with experimental evidence of variants
SLC12A6	1	Related disease
SLC16A1	1	Annotation error
SLC17A5	2	Annotation error
SLC17A7	3	Annotation error
SLC18A2	1		with experimental evidence of variants
SLC18A3	1	Annotation error
SLC19A1	1	Negative evidence
SLC1A1	2	Not reported
SLC1A2	13	Negative evidence
SLC1A3	1	Not reported
SLC25A1	1	Unrelated
SLC25A18	1	Annotation error
SLC25A28	1	Not reported
SLC25A37	2	Not reported
SLC35G1	1	Annotation error
SLC39A6	1		with GWAS evidence
SLC52A1	1	Related disease
SLC52A2	1	Related disease
SLC52A3	7	Related disease
SLC6A3	2	Related disease
SLC7A10	1	Not reported
SLC7A5	1	Annotation error
SLC7A7	1	Annotation error
SLCO1A2	1		with experimental evidence of variants
SLTM	4	Annotation error
SLU7	5	Annotation error
SMAJ	6	Annotation error
SMARCA5	1		with GWAS evidence
SMC2	1	Annotation error
SMCR8	5	Not reported
SMG1	1	Annotation error
SMN1	30	Other genetic alterations
SMN2	8	Other genetic alterations
SMPD1	1	Related disease
SMUG1	2	Annotation error
SNAI1	1	Unrelated
SNAP25	1	Not reported
SNCA	14	Negative evidence
SNCB	2	Related disease
SNCG	1	Negative evidence
SNORA73A	2	Annotation error
SNRNP70	3	Not reported
SNRPA	1	Not reported
SNRPB2	1	Not reported
SNRPC	1	Not reported
SNRPN	2	Annotation error
SNX1	1	Annotation error
SNX32	1	Related disease
SOCS2	1	Unrelated
SOCS3	1	Unrelated
SOD1	1763		with experimental evidence of variants
SOD2	19	Negative evidence
SOD3	3	Not reported
SORCS2	1	Not reported
SORD	2	Negative evidence
SORL1	2	Related disease
SORT1	1	Negative evidence
SOX2	3	Unrelated
SOX5	1	Annotation error
SPAG8	1	Negative evidence
SPART	1	Related disease
SPAST	9		Case Report
SPG11	25		with experimental evidence of variants
SPG16	5	Annotation error
SPG21	1	Unrelated
SPG7	5		with experimental evidence of variants
SPI1	11	Annotation error
SPINK5	1	Annotation error
SPRR2A	1	Annotation error
SPTLC1	6		with experimental evidence of variants
SQLE	1	Annotation error
SQSTM1	89		with experimental evidence of variants
SREBF1	1		with GWAS evidence
SRR	1	Unrelated
SRRM2	2	Unrelated
SRSF1	3	Not reported
SRSF2	3	Not reported
SRY	1	Unrelated
SS18	1	Unrelated
SS18L1	5		with experimental evidence of variants
SSNA1	1	Annotation error
ST3GAL6	1		with experimental evidence of variants
STAT3	1	Unrelated
STAT5B	1	Unrelated
STATH	1	Annotation error
STAU1	2	Unrelated
STAU2	1	Unrelated
STING1	1	Annotation error
STIP1	3	Unrelated
STK3	1	Annotation error
STK39	1		with experimental evidence of variants
STMN1	1	Annotation error
STMN2	7		Biomarker
STN1	1		with experimental evidence of variants
STUB1	1	Unrelated
STXBP3	1	Annotation error
SUGP1	13	Not reported
SUMO1	2	Not reported
SUMO2	1	Not reported
SUMO3	2	Not reported
SUMO4	1		Related to complications
SUN3	1		with GWAS evidence
SUOX	1	Not reported
SVIP	1	Unrelated
SYNCRIP	1	Not reported
SYNE1	2		with experimental evidence of variants
SYNGAP1	1	Not reported
SYNM	1	Annotation error
SYT9	1	Not reported
SYVN1	1	Not reported
TAB3	1	Not reported
TAF15	25		with experimental evidence of variants
TARDBP	717		with experimental evidence of variants
TAS2R63P	1	Unrelated
TAS2R6P	1	Unrelated
TAX1BP1	2	Not reported
TBC1D1	1	Not reported
TBK1	71		with experimental evidence of variants
TBKBP1	1	Not reported
TBL1XR1	1	Annotation error
TBP	1	Unrelated
TCIRG1	1	Unrelated
TDO2	11	Annotation error
TDP1	3	Unrelated
TDP2	1	Unrelated
TECPR2	1	Unrelated
TECR	1	Annotation error
TENM1	1	Unrelated
TET2	2	Unrelated
TF	4	Unrelated
TFAM	3		Biomarker
TFEB	3	Unrelated
TFG	5		with experimental evidence of variants
TFRC	4	Unrelated
TGFB1	2	Unrelated
TGM6	1	Unrelated
TIA1	17		with experimental evidence of variants
TIAM1	1	Unrelated
TIMELESS	1	Unrelated
TLR2	3	Not reported
TLR4	3	Not reported
TMBIM4	1	Unrelated
TMEFF1	1	Annotation error
TMEM106B	10		with experimental evidence of variants
TMEM185A	1	Unrelated
TMEM37	3	Annotation error
TMOD4	1	Unrelated
TNF	8		Biomarker
TNFAIP1	1		with GWAS evidence
TNFAIP3	1	Annotation error
TNFRSF11A	1	Unrelated
TNFRSF11B	1	Unrelated
TNFRSF1A	2		Biomarker
TNFRSF1B	1		Biomarker
TNFRSF21	1	Related disease
TNFRSF8	1	Annotation error
TNFSF10	1		Biomarker
TNFSF13B	1	Not reported
TNIP1	1	Conflicting evidence
TNNI3	1	Unrelated
TNPO1	10	Not reported
TOMM20	1	Not reported
TOX	1	Annotation error
TP53	10	Not reported
TP53BP1	3	Not reported
TP53COR1	1	Not reported
TP73	5	Negative evidence
TPH1	1		with GWAS evidence
TPH2	1		with GWAS evidence
TPP1	1	Not reported
TPPP	1	Related disease
TPSG1	1	Annotation error
TRA	1	Annotation error
TRAF6	1	Not reported
TRE-TTC3-1	1	Annotation error
TREM1	1	Negative evidence
TREM2	19		with experimental evidence of variants
TRIM2	1	Related disease
TRIM37	4	Annotation error
TRIM63	1	Not reported
TRIO	4	Annotation error
TRIP11	1		with GWAS evidence
TRIP4	2	Not reported
TRN-GTT2-7	2	Not reported
TRNG	1	Unrelated
TRPM7	4		with experimental evidence of variants
TRPV2	1	Not reported
TSBP1	2		with experimental evidence of variants
TSBP1-AS1	1		with experimental evidence of variants
TSG101	1	Unrelated
TSHZ1	1	Annotation error
TSPO	1	Annotation error
TTBK1	1	Not reported
TTBK2	1	Not reported
TTN	1	Other genetic alterations
TTR	6	Related disease
TUB	1	Annotation error
TUBA1B	2	Not reported
TUBA4A	14	Conflicting evidence
TUBA4B	1	Conflicting evidence
TUBE1	1	Annotation error
TXN	2	Not reported
TXNL1	3	Annotation error
TYMP	1	Related disease
TYROBP	2		with experimental evidence of variants
TYW3	1		with GWAS evidence
UBC	1	Not reported
UBE2D2	1	Not reported
UBE2L3	1	Related disease
UBE2N	1	Not reported
UBE2V1	4	Not reported
UBQLN1	5	Related disease
UBQLN2	73		with experimental evidence of variants
UBQLN4	2	Not reported
UBR5	1	Annotation error
UBTD2	1		with GWAS evidence
UBXN6	1	Unrelated
UCHL1	2		Biomarker
UFD1	3	Not reported
UHRF2	1	Not reported
ULK1	6	Not reported
UNC119	2	Not reported
UNC13A	19		with experimental evidence of variants
UNC13B	5		with experimental evidence of variants
UNK	1	Annotation error
UPF1	4	Not reported
UPF2	1	Not reported
UPF3A	1	Not reported
UPF3B	1	Not reported
USO1	1	Annotation error
USP10	1	Unrelated
UTS2R	2	Annotation error
VAMAS6	1	Unrelated
VAPA	10	Not reported
VAPB	69		with experimental evidence of variants
VCL	1	Unrelated
VCP	112		with experimental evidence of variants
VDAC1	1	Not reported
VDR	2	Negative evidence
VEGFA	22		with experimental evidence of variants
VIM	2	Unrelated
VMA21	1	Unrelated
VMP1	1	Unrelated
VPS18	1	Unrelated
VPS54	1	Unrelated
VRK1	7		with experimental evidence of variants
VSNL1	1	Unrelated
WASH6P	1	Unrelated
WASHC1	1	Not reported
WASHC2C	1	Not reported
WASHC3	1		Case Report
WASHC4	2	Not reported
WASHC5	3		with experimental evidence of variants
WDFY3	1	Not reported
WDFY4	1	Unrelated
WDHD1	1	Not reported
WDR35	1		with GWAS evidence
WDR41	3	Not reported
WIPI1	1	Unrelated
WIPI2	2	Unrelated
WNT16	1	Unrelated
WNT2	1	Unrelated
XAF1	1	Not reported
XBP1	2	Not reported
XDH	1	Not reported
XIRP2	1		with GWAS evidence
XPO1	4	Not reported
XPO5	1	Not reported
XRCC1	3	Unrelated
XRCC4	2	Unrelated
YAP1	1	Unrelated
YBX1	2	Annotation error
YWHAQ	3	Not reported
ZBTB38	1	Unrelated
ZDHHC6	1		with GWAS evidence
ZEB1	2	Unrelated
ZEB2	1	Unrelated
ZFYVE1	1	Annotation error
ZFYVE26	4	Related disease
ZFYVE27	1	Not reported
ZHX2	1	Unrelated
ZNF2	1	Annotation error
ZNF208	1	Other genetic alterations
ZNF253	2	Annotation error
ZNF436	3	Annotation error
ZNF512B	7	Other genetic alterations
ZNF687	1	Unrelated
ZNF704	1		with GWAS evidence
ZNF763	9	Annotation error
ZNHIT3	1	Annotation error
ZPR1	1	Annotation error
