# Supplementary material for: A systematic review and functional in-silico analysis of genes and variants associated with amyotrophic lateral sclerosis
Source: Front Neurosci. 2025 Jun 16;19:1598336. doi: 10.3389/fnins.2025.1598336 (PMC12206810; doi:10.3389/fnins.2025.1598336)
Supplement: Supplementary Table 3 — Sentences from abstracts critical for assigning a gene’s category as annotated in PubTerm’s notes. [file Table_3.xlsx]

## Sheet: Sheet1
Gene	# Abstracts	Lvl	Notes
A1BG	1	0
AAA1	3	3.7
AAAS	1	0	The gene for Allgrove syndrome (ALADIN) is located on chromosome 12q13. Here we report a 23-year-old man with alacrimia, achalasia, optic atrophy and progressive amyotrophic lateral sclerosis-like presentations. PMID 19078797
AARS2	1	0	Novel compound heterozygous variants in the AARS2 gene, c.1040+1G>A and c.636G>A (p.Met212Ile), were found in a patient with bvFTD. PMID 30054184
AAVS1	1	0	We have engineered novel AAV variants capable of efficient glia transduction by employing directed evolution with a panel of four distinct AAV libraries, including a new semi-random peptide replacement strategy. AAV- adeno-associated viral vectors. PMID 19672246
ABCA7	3	4.5	In total, we identified 78 potentially damaging rare variants (frequency <1%), including ABCA7 p.L400V in a family with Alzheimer's disease and LRRK2 p.R1514Q in 6 of 98 patients with Parkinson's disease (6.1%). PMID: 25174650
ABCB1	2	0	We recently found that astrocytes expressing familial ALS-linked SOD1 mutations regulate expression levels of P-gp in endothelial cells, which also exhibit a concomitant, significant increase in reactive oxygen species production and NF_B nuclear translocation when exposed to mutant SOD1 astrocyte conditioned media. 30974102
ABCB6	1	0	In the literature-based discovery, considerable research has been done based on the ABC model developed by Swanson. ABC model hypothesizes that there is a meaningful relation between entity A extracted from document set 1 and entity C extracted from document set 2 through B entities that appear commonly in both document sets. PMID: 31017923
ABCC1	1	0	Flixweed (Descurainia sophia L.) is a troublesome and widespread broadleaf weed in winter fields in China, and has evolved high level resistance to acetolactate synthase (ALS)-inhibiting sulfonylurea herbicide tribenuron-methyl. PMID: 27495977
ABCC2	1	0	We also demonstrate that ATP-binding cassette subfamily C member 2 (ABCC2) gene, responsible for hyperbilirubinemia, is linked to ERLIN1. PMID: 29453415
ABCC6	1	0	In total, we identified and validated four CNVs in the cohort, including: (1) a heterozygous deletion of exon 5 in OPTN in an Alzheimer's disease participant; (2) a duplication of exons 1-5 in PARK7 in an amyotrophic lateral sclerosis participant; (3) a duplication of >3 Mb, which encompassed ABCC6, in a cerebrovascular disease (CVD) participant. PMID: 35666053
ABCC8	1	0	Also, the C/C genotype of the rs4148642 variant of ABCC8 and the T/C genotype of the rs148416760 variant of ABCC9 modified the progression rate in spinal ALS patients. Our results suggest that the KATP channel plays a role in the pathophysiological mechanisms of ALS. PMID: 29492846
ABCC9	1	0	Also, the C/C genotype of the rs4148642 variant of ABCC8 and the T/C genotype of the rs148416760 variant of ABCC9 modified the progression rate in spinal ALS patients. Our results suggest that the KATP channel plays a role in the pathophysiological mechanisms of ALS. PMID: 29492846
ABCD1	1	0	Adrenoleukodystrophy (ALD) is an X-linked peroxisomal disease caused by a mutation in the ABCD1 gene, producing mutations in the very long chain fatty acid transporter, ALD protein. PMID: 35568699
ABCE1	1	0	Our detailed expression analysis and inhibitor studies suggest that Rnasel-1 plays important roles in neuronal migration and pathfinding as well as in angiogenesis in zebrafish. Our studies suggest the usefulness of the zebrafish as a model to dissect the molecular consequences of the ANG ALS variants. PMID: 30710110
ABL1	2	0	We tested the hypotheses that DNA damage accumulates in ALS motor neurons along with diminished DDR, and that DNA repair genes undergo hypermethylation. This DDR in ALS motor neurons involves recruitment of c-Abl and BRCA1 to the nucleus in vivo, and repair of DNA double-strand breaks in human ALS motor neurons with SOD1 mutations in cell culture. PMID: 32005289
ABL2	2	2.1	Arg (R)-rich dipeptide repeat proteins (DPRs; poly(PR): Pro-Arg and poly(GR): Gly-Arg), encoded by a hexanucleotide expansion in the C9ORF72 gene, induce neurodegeneration in amyotrophic lateral sclerosis (ALS). PMID: 34499080
ACE	4	0	After stringent Bonferroni multiple testing correction, our unbiased screen revealed three metabolites that were significantly linked to the risk of amyotrophic lateral sclerosis: Estrone-3-sulphate and bradykinin were protective, which is consistent with literature describing a male preponderance of amyotrophic lateral sclerosis and a preventive effect of angiotensin-converting enzyme inhibitors…
ACKR2	1	0	We thus identified DCTN1 as a new player in TDP-43 cytoplasmic-nuclear transport, and showed that dysregulation of DCTN1-TDP-43 interactions triggers mislocalization and aggregation of TDP-43, thus providing insights into the pathological mechanisms of Perry disease and other TDP-43 proteinopathies. PMID 33924373
ACKR3	1	0	CXCL12/CXCR4/CXCR7 axis in the spinal cord probably plays a complex role in inflammation, oligodendroglial and astrocyte signaling, and neuronal and axonal preservation in sALS. PMID: 33213069
ACO1	1	0	We characterized the response to the extremely low frequency magnetic field (ELF-MF) in an in vitro model of familial Amyotrophic Lateral Sclerosis (fALS), carrying two mutant variants of the superoxide dismutase 1 (SOD1) gene. 50-Hz MF affects iron homeostasis in the in vitro SOD1G93A ALS model. A significant deregulation in the expression of iron-related genes IRP1, MFRN1 and TfR1, this evidenc…
ACP1	1	0	Our data reveal a direct correlation between an impaired function of SMN in snRNP assembly and defects in actin dynamics. They also point to important common features in the pathogenic mechanism of SMA and ALS.
ACSL1	1	0	We postulate that soccer players and ALS patients carry a common genetic predisposition that is related to impaired fatty acid utilization. Moreover, while the A allele might be associated with a genetic predisposition toward ALS, especially among soccer players, the G allele might be associated with disease severity. Further research is needed in order to explore the role of the ACSL rs6552828 p…
ACSL5	3	5.3	We conducted a genome-wide association study using 1,173 sporadic ALS cases and 8,925 controls in a Japanese population. A combined meta-analysis of our Japanese cohort with individuals of European ancestry revealed a significant association at the ACSL5 locus (top SNP p_=_2.97_10-8). We validated the association with ACSL5 in a replication study with a Chinese population and an independent Japan…
ACSM3	3	2.5
ACTB	2	0.5
ADAM10	1	0	In further experiments, we demonstrated that mSOD1 expression regulated TNF-alpha secretion at a post-transcriptional level and involved ROS-sensitive TNF-alpha-converting enzymes, e.g. ADAM10 and -17, which shed TNF-alpha from its membrane-anchored precursor. PMID: 19091752
ADAM15	1	0	Mendelian randomization analyses suggested causal roles for several proteins, for example, ApoE, CD33, and GRN in Alzheimer's disease, MMP-10 in preclinical Alzheimer's disease, SIGLEC9 in amyotrophic lateral sclerosis, and CD38, GPNMB, and ADAM15 in Parkinson's disease. PMID: 36504281
ADAR	1	0
ADARB1	3	4	ADAR2 deficiency can occur in ALS patients with a FUS(P525L) mutation and is unrelated to the presence of FUS-positive inclusions. PMID: 27446352
ADCYAP1	1	0	Overall, our data demonstrated that PACAP exerts an ameliorative effect on the mSOD1 motor neuron viability by modulating a hypoxia-induced autophagy process through activation of MAPK/ERK signaling cascade. PMID: 32331311
ADHFE1	1	0
ADPRS	1	0	Recessive ADPRHL2/ARH3 mutations are described to cause an stress-induced epileptic ataxia syndrome with developmental delay and axonal neuropathy (CONDSIAS). Here, we present two families with a neuropathy predominant disorder and homozygous mutations in ADPRHL2 We characterized a novel C26F mutation, demonstrating protein instability and reduced protein function. PMID: 34479984
ADRB3	1	0	On the other hand ADRB3, LIPC, and MMP3, whose hub relevancies contribution resulted to be as high as 0.13, seem to represent susceptibility factors. The biological information available on these six polymorphisms is consistent with possible pathogenetic pathways related to ALS. PMID: 22934166
AFMID	1	0	Five genes in the KP (AFMID, CCBL1, GOT2, KYNU, HAAO) were found to have either novel protein-altering variants, and/or a burden of rare protein-altering variants in SALS cases compared to controls. These findings provide further evidence for the role of TRP metabolism, the KP and neuroinflammation in ALS disease pathobiology. PMID: 34194442
AGFG1	1	0
AGFG2	1	0
AGT	2	0	Tumor necrosis factor (TNF), Endothelin 1 (EDN1), Angiotensin (AGT) and many cell adhesion molecules (CAM) were detected as hub genes that can be targeted as novel therapeutic targets for ALS disease. PMID: 27613758
AGTPBP1	1	0	These results suggest that AGTPBP1 serves as a C9orf72 interacting partner that plays a role in the regulation of neuronal function in a coordinated manner within the central nervous system. PMID: 26106267
AGXT	4	4.6	Mutations in the SPTLC1 subunit of serine palmitoyltransferase (SPT), which catalyzes the first step in the de novo synthesis of sphingolipids (SLs), cause childhood-onset ALS.These data demonstrate how pathogenic variants in different domains of SPTLC1 give rise to distinct clinical presentations that are nonetheless modifiable by substrate availability. PMID: 35900868
AICDA	3	0
AIF1	2	1.5	The most frequent genetic cause of frontotemporal lobar degeneration (FTLD) and amyotrophic lateral sclerosis (ALS) is the hexanucleotide repeat expansion in C9orf72. . We observed an increase in GFAP, and Iba1 immunoreactivity in C9 and sFTLD compared to controls in the gray matter (GM) of the FrCx. In conclusion, the C9 expansion is associated with myelin loss in the frontal cortex. This loss o…
AIFM1	1	0	Here we report that ANG inhibits nuclear translocation of apoptosis inducing factor (AIF), an important cell death-executing molecule known to play a dominant role in neurodegenerative diseases. PMID: 21678416
AKAP13	1	0
AKAP9	1	0
AKR1C2	1	0
AKR1C3	1	0
AKT1	11	0
ALAD	3	4	A polymorphism in the delta-aminolevulinic acid dehydratase gene was associated with a 1.9-fold increase in ALS risk. CONCLUSION: These results, together with previous studies, suggest that lead exposure plays a role in the etiology of ALS. PMID: 16909025
ALB	4	0
ALPP	2	0.1
ALS2	52	9.9	A novel mutation in the ALS2 gene in an iranian kurdish family with juvenile amyotrophic lateral sclerosis. . Mutations in Alsin Rho Guanine Nucleotide Exchange Factor (ALS2) correlates with three similar but distinctive syndromes, including the juvenile form of ALS.This study recognized a novel mutation in the ALS2 gene in a proband with the juvenile form of ALS. To our knowledge, this is the fi…
ALS3	1	0
ALYREF	3	4.5
AMH	3	1.1
ANAPC11	1	0
ANG	75	9.9	We report, for the first time, an expanded study of genes known to cause FTD-ALS, in the Portuguese population. Potentially pathogenic variants in ERBB4, FUS, SETX, ANG, CHRNA4 and CHRNB4 were identified in FTD patients. These findings provide additional evidence for the potential role of rare variability in ALS-associated genes in FTD, expanding the genetic spectrum between the two diseases. PMI…
ANKHD1	1	0
ANKRD17	1	0
ANKRD27	1	0
ANPEP	1	0
ANXA1	2	1.5
ANXA11	21	9.9	Clinical and genetic characteristics of amyotrophic lateral sclerosis patients with ANXA11 variants. Korean patients diagnosed with amyotrophic lateral sclerosis (n = 882) underwent genetic evaluations through next-generation sequencing, which identified 16 ANXA11 variants in 26 patients. PMID: 36458208
ANXA2	1	0
AOPEP	8	9.9
AOX1	1	0	Analysis of aldehyde oxidase and xanthine dehydrogenase/oxidase as possible candidate genes for autosomal recessive familial amyotrophic lateral sclerosis. PMID:7570184
APC	1	0
APEX1	6	4	Gene-specific promoter DNA methylation pyrosequencing identified the DNA repair genes Ogg1, Apex1, Pnkp and Aptx as hypomethylated in ALS. PMID:31771229
APOA4	1	0	Six genetic variants were identified which differently contributed to the complexity of the system: three of the above genes/SNPs represent protective factors, APOA4, NOS3, and LPL, since their contribution to the whole complexity resulted to be as high as 0.17. PMID:22934166
APOE	26	9.9	Association of apolipoprotein E _4 allele and amyotrophic lateral sclerosis in Chinese population. There is no evidence supporting the association between APOE genotypes and disease phenotypes. We also didn't find any enrichment of currently known ALS risk variants or variants in genes related to immune abnormality in specific APOE genotypes. PMID 31017923
APP	9	0.9
APRT	1	0
APTX	1	0	Gene-specific promoter DNA methylation pyrosequencing identified the DNA repair genes Ogg1, Apex1, Pnkp and Aptx as hypomethylated in ALS.
AR	12	5	Our results demonstrated that pathogenetic repeats in C9orf72 are rare in China, while intermediate CAG repeats in ATXN2 are more frequent but have no effect on disease phenotypes; the repeat size in AR and NOP56 may not be a risk factor for ALS. PMID:35599735
ARF1	1	0
ARHGDIB	1	0
ARHGEF2	5	5.5
ARHGEF28	7	9.9	It was reported that the intron 6, + 1 del G (GT>TT) mutation of the ARHGEF28 gene generates a shortened protein that might be related to amyotrophic lateral sclerosis (ALS). We sequenced this mutation in 25 familial ALS (FALS), 357 sporadic ALS (SALS) patients, and 442 healthy control subjects. We found just two SALS patients exhibited the mutation so that the incidence of this mutation was 0.52…
ARNT	1	0
ARPP21	2	4.3	Genetic analysis of GLT8D1 and ARPP21 in Australian familial and sporadic amyotrophic lateral sclerosis.GLT8D1 and ARPP21 mutations are not a common cause of ALS in Australian familial and sporadic cohorts. PMID:33581934 Therefore, GLT8D1 and ARPP21 are not likely the causative genes for ALS in mainland China. PMID: 31653410
ASPM	1	0
ASPSCR1	1	0
ATAD3A	1	0
ATF3	1	0
ATF4	2	0.9
ATF5	1	0
ATF6	2	1.4	Over expression of VAPB or VAPB(P56S) attenuates the activity of ATF6-regulated transcription and the mutant protein VAPB(P56S) appears to be a more potent inhibitor of ATF6 activity. The mis-function of such regulatory systems may contribute to the pathological mechanisms of degenerative motor neuron disease. PMID: 18263603
ATG10	1	0
ATG12	1	0	We found that the mRNA and protein levels of the genes critical in the initial steps of the autophagy pathway (FIP200, ATG16L1 and ATG12) were significantly lower in FUS KO cells. Re-expressing FUS in the KO cells restored the expression of FIP200 and ATG16L1. Our findings demonstrate a novel role of FUS in the autophagy pathway. PMID: 33354770
ATG14	1	0
ATG16L1	1	0	We found that the mRNA and protein levels of the genes critical in the initial steps of the autophagy pathway (FIP200, ATG16L1 and ATG12) were significantly lower in FUS KO cells. Re-expressing FUS in the KO cells restored the expression of FIP200 and ATG16L1. Our findings demonstrate a novel role of FUS in the autophagy pathway
ATG4B	1	0	In conclusion, the present findings demonstrate abnormal alternative splicing of ATG4B transcripts in ALS neural tissue in agreement with TARDBP loss of function, leading to impaired autophagy. PMID: 29912613
ATG7	1	0
ATHS	2	1.3
ATL1	2	3	The targeted NGS data showed pathogenic variants, likely pathogenic variants and those of uncertain significance (VUS) in the following genes: SPAST (spastin, SPG4), ATL1 (atlastin 1, SPG3), WASHC5 (SPG8), KIF5A (SPG10), KIF1A (SPG30), SPG11 (spatacsin), CYP27A1, SETX and ITPR1. PMID: 30778698
ATM	6	1.4	Homozygous variants were identified, including the risk allele p.Arg261His in NEK1, as well as variants in genes known to be associated with other neurodegenerative diseases, such as HTT (Huntington's disease), ATM (Ataxia-Telangiectasia), and ZFYVE26 (SPG15), and variants in genes previously reported as upregulated (LZTS3) or downregulated (ARMC4, CFAP54, and MTHFSD) in ALS patients. PMID: 31108…
ATOH7	2	2.6
ATP13A1	1	0
ATP13A2	3	4.7	We here expand the phenotypic spectrum associated with genetic variants in ATP13A2 that previously comprised Kufor-Rakeb syndrome, spastic paraplegia 78, and neuronal ceroid lipofuscinosis type 12 (CLN12), to also include juvenile-onset ALS, as supported by both genetic and functional data. PMID: 30992063
ATP6	1	0	Mitochondriopathy may mimic ALS, phenotypically and electrophysiologically. In patients with an ALS phenotype, slow progression, and multisystem involvement, mitochondriopathy should be considered a diagnostic possibility. PMID:12801431
ATP6AP2	1	0	No single nucleotide polymorphisms in any of the 14 RAS-related protein genes were significantly associated with the five neurodegenerative diseases investigated. There was an inverse association between expression of ATP6AP2, which encodes the (pro)renin receptor, and multiple sclerosis, Alzheimer's disease and Parkinson's disease. PMID:27613758
ATP6V0A2	3	0.7	We screened hnRNPA1, A2/B1, and A3 genes in a cohort of 113 familial ALS (FALS) individuals without mutations in other known ALS-causative genes. We extended our analysis to 108 FALS with mutations in other ALS-associated genes and to 622 sporadic cases by screening specifically the PrLDs of hnRNPA1, A2/B1, and A3. We failed to find variants in each cohort. Our results suggest that mutations in h…
ATP6V0A4	1	0
ATP6V0D2	1	0
ATP7A	4	5	A 65 year old male presenting with brachial amyotrophic diplegia and diagnosed with amyotrophic lateral sclerosis (ALS) was found to harbor a p.Met1311Val (M1311V) substitution variant in ATP7A. PMID:33359139
ATP7B	3	3.4
ATP8A2	5	5
ATR	2	0.2
ATXN1	7	7.5	We performed a pooling genome-wide association study by 859,311 autosomal single-nucleotide polymorphisms of IlluminaHumanOmniZhongHua-8 combining pathway analysis in 250 typical sALS cases precluding age, clinical course, and phenotype interference and 250 control subjects from Chinese Han populations (CHP). The results revealed that 8 novel loci of 1p34.3, 3p21.1, 3p22.2, 10p15.2, 22q12.1, 3q13…
ATXN2	45	9.9	Exploring the phenotype of Italian patients with ALS with intermediate ATXN2 polyQ repeats. In our population-based cohort, ATXN2+ patients with ALS have a distinctive phenotype, characterised by a more rapid disease course and a shorter survival. In addition, ATXN2+ patients have a more severe impairment of cognitive functions. PMID: 36008116
ATXN3	7	7.7	Using a gene-based analysis of the full multi-ethnic dataset, we uncovered additional genes significantly associated with ALS: ERGIC1, RAPGEF5, FNBP1, and ATXN3. PMID: 32968195
ATXN8	2	4.2	Non-Ataxic Phenotypes of SCA8 Mimicking Amyotrophic Lateral Sclerosis and Parkinson Disease. PMID:24285970
ATXN8OS	1	0	We collected blood samples from 102 Japanese patients with sporadic ALS and analyzed the ATXN8OS gene by the PCR-Sanger sequencing method and the C9ORF72 and NOP56 genes by repeat-primed PCR assay. Three patients with ALS (3%) had mutations in the ATXN8OS gene, whereas no patient had a mutation in the C9ORF72 or NOP56 gene. PMID:30109267
AURKA	1	0
AURKB	1	0
B2M	2	0.1
B4GALNT1	1	0	We find an additional significant association between rs58854276 spanning ACSL5-ZDHHC6 with ALS (p = 8.3 _ 10-9), with replication in an independent Australian cohort (1,502 individuals; p = 0.037). Moreover, B4GALNT1, G2E3-SCFD1, and TRIP11-ATXN3 are identified using a gene-based analysis. PMID:33113361
BAG1	2	2.8
BAG3	3	4
BAMBI	1	0
BANF1	1	0
BANK1	3	1.4
BAX	6	0.4
BBS9	1	0
BCAP31	1	0
BCAR1	2	0.9
BCL11B	1	0
BCL2	6	0	. The expression of the antioxidant proteins, Bcl-2, SOD1 and catalase in basal conditions, was significantly lower in lymphocytes from SALS patients than in lymphocytes from age and sex matched controls. Our results demonstrate that two factors involved in the genesis and/or progression of the familial form of the disease with SOD1 mutation are altered also in the sporadic form of ALS and sugges…
BCL2L1	1	0
BCYRN1	1	0
BDNF	3	0	We demonstrate that the frequency of the CT genotype and of the C270T T allele was significantly higher in the ALS group than in controls, although G196A was not associated with sALS. These data provide the first demonstration that the BDNF C270T polymorphism may be a candidate susceptibility locus for sALS, at least in Han Chinese. PMID:28539884
BECN1	1	0
BEST1	1	0
BET1	1	0
BET1L	1	0	Our results indicate that loss of Bet1L at the NMJ could be of interest for better understanding ALS disease progression.PMID:34310943
BICD2	1	0	A novel mutation of BICD2 gene associated with juvenile amyotrophic lateral sclerosis. PMID:28335620 c1196G4A (p.Arg399His)
BIRC3	1	0
BLZF1	1	0
BMPR2	2	1
BRAF	1	0
BRCA1	6	0.3
BRD3	1	0	We have also undertaken mutation analysis and genetic mapping to investigate and exclude candidate genes, including RING3L/ORFX and RALGDS, from a pathogenic role in ALS4. PMID:11085590
BSCL2	2	3.5	ALS and MMN mimics in patients with BSCL2 mutations: the expanding clinical spectrum of SPG17 hereditary spastic paraplegia.
BTNL2	1	0
C12orf73	1	0
C19orf12	4	9.8	C19orf12 mutations in neurodegeneration with brain iron accumulation mimicking juvenile amyotrophic lateral sclerosis. PMID:22584950
C2	1	0
C3	2	0
C5	1	0
C5AR1	1	0
C7	1	0	The complement C7 variant rs3792646 is associated with amyotrophic lateral sclerosis in a Han Chinese population. We used whole exome sequencing to evaluate the role of C7 (rs3792646) in ALS in a Chinese cohort with 1970 individuals. The minor allele frequency in cases was 0.032 while 0.016 in controls, suggesting this variant was associated with ALS. PMID: 33303220
C7orf57	1	0	. The two most significantly associated SNPs, rs2708909 and rs2708851 [odds ratio (OR) = 1.17 and 1.18, and P-values = 6.98 x 10(-7) and 1.16 x 10(-6)], were located on chromosome 7p13.3 within a 175 kb linkage disequilibrium block containing the SUNC1, HUS1 and C7orf57 genes. These associations did not achieve genome-wide significance in the original cohort and failed to replicate in an addition…
C9	1	0
C9orf72	576	9.9	A hexanucleotide repeat expansion (HRE), (GGGGCC)n, in C9orf72 is the most common genetic cause of the neurodegenerative diseases amyotrophic lateral sclerosis (ALS) and frontotemporal dementia (FTD). PMID: 24598541
CA1	4	1.4
CA12:CA1/2(1)	1	0
CA2	2	0.2
CA3	1	0
CA4	2	2
CACFD1	1	0
CACNA1A	1	0	We analyzed the CAG repeat lengths in CACNA1A in a large cohort of genetically unexplained patients with fALS. Our results indicate that CAG repeat expansion mutations in CACNA1A are not a frequent monogenic cause of fALS but could phenotypically present as ALS in rare instances. PMID:30342765
CACNA1H	3	4.8	A rare CACNA1H variant associated with amyotrophic lateral sclerosis causes complete loss of Cav3.2_T-type channel activity. The newly identified _I153 variant is the first to be reported to cause a complete loss of Cav3.2 channel function. PMID: 32143681
CACNA1S	1	0	We propose that CACNA1S mutations may comprise a previously unrecognized genetic risk factor in a greater spectrum of motor unit disorders including amyotrophic lateral sclerosis. PMID:17587224
CADM1	1	0
CALB1	1	0
CALCOCO2	3	4.8
CALM1	2	0.8	Compared with control individuals, CaM levels were significantly increased in AD cells, but not in the other neurodegenerative disorders. PMID: 24499616
CAMK2G	1	0
CAMK2N2	1	0
CAMTA1	1	0	This GWAS robustly identified 2 loci at genome-wide levels of significance that influence survival in patients with ALS. 2 novel loci were significantly associated with ALS survival. For rs2412208 CAMTA1, the adjusted hazard ratio for patients with the GG or GT genotype was 1.17 (95% CI, 1.11-1.24; P_=_3.53_10-8), corresponding to a 4-month reduction in survival compared with TT carriers. PMID:27…
CAPG	1	0	We confirmed UCHL1, MAP2, CAPG and GPNMB as novel biomarker candidates for ALS in an independent validation cohort of patients (n_=_117) using multiple reaction monitoring. PMID: 31701227
CAPN1	1	0	Our data reveal a novel CAPN1 mutation found in patients with SPG/SCA and emphasize the spastic and ataxic phenotypes of SPG76, but CAPN1 may not play a major role in EOPD and ALS. PMID:31982778
CAPN2	1	0
CAPRIN1	1	0
CAPZA1	1	0
CAPZB	1	0
CASP1	2	0.1	Caspase-1 and -3 are sequentially activated in motor neuron death in Cu,Zn superoxide dismutase-mediated familial amyotrophic lateral sclerosis. PMID:11095709
CASP3	17	2.2	we examined the biophysical properties of six ALS-linked TDP-43 mutants and found that one of the mutants, D169G, had higher thermal stability than wild-type TDP-43 and that it was cleaved by caspase 3 more efficiently, producing increased levels of the C-terminal 35 kD fragments (TDP-35) in vitro and in neuroblastoma cells. PMID: 26883171
CASP4	1	0
CASP6	2	1.3
CASP7	3	0.8
CASP8	2	0
CASP9	1	0
CAT	10	2.5	Genetic Variability of Inflammation and Oxidative Stress Genes Affects Onset, Progression of the Disease and Survival of Patients with Amyotrophic Lateral Sclerosis. carriers of two polymorphic IL1B rs1071676 C alleles had shorter survival (HR = 5.02; 95% CI = 1.92-13.16; p = 0.001); while carriers of at least one polymorphic CAT rs1001179 T allele had longer survival (HR = 0.68; 95% CI = 0.47-0.…
CAV1	3	0.9	Rare Variant Burden Analysis within Enhancers Identifies CAV1 as an ALS Risk Gene. Additional enrichment of ALS-associated mutations within CAV1 exons positions CAV1 as an ALS risk gene. We propose CAV1/CAV2 overexpression as a personalized medicine target for ALS. PMID: 33264630
CAV2	1	0	Rare Variant Burden Analysis within Enhancers Identifies CAV1 as an ALS Risk Gene. Additional enrichment of ALS-associated mutations within CAV1 exons positions CAV1 as an ALS risk gene. We propose CAV1/CAV2 overexpression as a personalized medicine target for ALS. PMID: 33264630
CBL	1	0
CCDC22	1	0
CCDC3	1	0
CCDC91	1	0
CCL18	1	0
CCL2	1	0	We found significant elevations of cytokines, including MCP-1, IL-18, and neurofilaments (NFs), indicators of neurodegeneration, in PALS versus controls. Among PALS, these cytokines and NFs were significantly higher in fast-progression and C9orf72 mutation subgroups versus slow progressors. PMID: 32515902
CCND1	3	0
CCNF	18	9.9	Our findings provide an overview of spectrum of genetic variants in Chinese ALS-FTD patients. Variants of uncertain significance in UBQLN2, ANXA11 and CCNF were identified and further studies are required for causal relations of these variants with ALS-FTD. PMID:36345033
CCR5	1	0
CCS	13	9.9	Here, we examine a set of fALS-linked Sod1 mutations that have been well-characterized and are known to possess variation in their biophysical characteristics. The zinc affinities of these mutants are evaluated here for the first time and then compared with the previously established value for wild-type Sod1 zinc affinity. Ccs does not have the same ability to promote zinc binding to these mutant…
CCT3	1	0
CD14	2	0	These data suggest that extracellular mSOD1(G93A) is not directly toxic to motoneurons but requires microglial activation for toxicity, utilizing CD14 and TLR pathways. This link between mSOD1 and innate immunity may offer novel therapeutic targets in ALS. PMID:19672969
CD19	1	0
CD2	1	0
CD22	1	0
CD28	1	0
CD33	2	1
CD34	1	0	CD34 was expressed in a large number of cells that closely interacted with degenerating lumbar spinal cord motor neurons in symptomatic SOD1G93A rats, but not in controls. PMID: 31395804
CD38	1	0
CD4	1	0
CD5	1	0
CD63	1	0
CD68	4	1.6	CD68 is used in IHC of neurons because it is a marker for microglia/macrophages. It is not a gene per se and does not have a definitive relationship with ALS. It is simply widely used in experiments related to it
CD74	1	0	Although there is a CD74 gene, the abstract refers to the function of the protein and how a mutation in SOD1 affects it. It is not related to the gene.
CD8A	1	0
CDA	1	0	The article discusses genetic transfer in citrus
CDC42	1	0	CDC42 is mentioned in the activities of ALS2, but there is no statistical evidence or even a specific relationship with ALS (Amyotrophic Lateral Sclerosis).
CDC7	1	0	CDC-7 is a gene related to TDP-43, but what the abstract refers to is the INHIBITION of the protein and how it can be a potential therapeutic approach. It is not a gene related to ALS. This is an abstract on how to affect a gene that is affected and causative of ALS.
CDH1	1	0	The abstract does not mention the gene, only the epithelial marker/protein. It has nothing to do with ALS.
CDK4	1	0	It does not discuss the gene. It discusses a cyclin-dependent kinase inhibitor for the treatment of motor neuron disease."
CDK6	2	0.1	It discusses the potential of inhibiting kinases and CDK6 to treat TDP-43 related pathogenesis but not the gene.
CEBPD	1	0	"Our data-driven systems approach has, for the first time, directly linked microglia to the development of motor neuron pathology. LILRA2, ITGB2 and CEBPD represent peripherally accessible candidate biomarkers and TREM2 provides a broadly applicable therapeutic target for ALS." 28302159
CELA3B	1	0
CELF1	1	0	A number of genetic variants have previously been identified and associated with the risk of Alzheimer's disease (AD), including rs10838725 in CELF1, rs28834970 in PTK2B, rs17125944 in FERMT2, and rs10410544 in SIRT2 based on genome-wide association studies. No significant differences were found in genotype distribution and minor allele frequencies between the four candidate variants and the thre…
CERT1	1	0
CFAP410	2	5.8	Identified C21orf2 as a gene associated with ALS risk. 27455348
CFAP54	1	0	Possible contribution to ALS as recessive variants. 31108397
CFC1	5	5.4	Studies linking CFC1 expression with TDP-43 and TARDBP mutations without any variants or polimorphisms reported. 29912613 35197626
CFD	1	0
CFL1	1	0
CFTR	2	0.3
CGAS	1	0	Mentioned (n=1) only as a pathway, not as a gene.
CHAF1A	3	3.7	ICSNPathway analysis identified a hypothetical biological mechanism with the rs9352 variant that alters the role of chromatin assembly factor 1 subunit A in the context of the pathways of chromatin and nucleosome assembly. 26125848
CHAT	2	0.9
CHCHD10	37	9.9	Several studies linking CHCHD10 variants / polymorphisms with ALS. 25155093 25576308 25726362
CHCHD2	6	9.9	"The present study screened all exons of the CHCHD2 gene in a total of 780 patients (511 AD, 181 ALS and 88 FTD) and 500 healthy controls from the Chinese Han population. Two missense variants, 5C>T (Pro2Leu) and 238A>G (Ile80Val), were identified in five unrelated patients with AD while no mutations were observed in patients with ALS or FTD. " 29749507 27538669
CHCHD3	1	0
CHCHD4	3	6.6	Association with CHCHD10 mutation 29789341 but warrants further research.
CHCHD6	1	0
CHD7	1	0
CHEK2	1	0
CHGB	4	6.3	The available evidence suggests that the P413L variant of chromogranin B is not associated with ALS risk or age at ALS onset. 28795874
CHI3L1	5	4.8	Studies linking increased levels of CHI3L in the CSF of ALS patients. 31123140 30224549 29331073
CHI3L2	3	6.7	Similarly to CHI3L1, CHI3L2 might have some limited use as a CSF biomarker in ALS. 29331073 31123140 32666680
CHIT1	9	9.9	CHIT1 might be an accurate CSF biomarker to differentiate between slow and fast progression ALS phenotypes 25563799 ALS patients often have elevated CHIT1 values in CSF samples 29331073 30134252 31123140
CHKA	1	0
CHMP2A	4	6.2	A cohort-study and subsequent microarray analysis revealed possible pathogenic variants. 20352044
CHMP2B	20	9.9
CHMP3	1	0
CHRFAM7A	1	0
CHRNA3	2	3.3	"Missense variants in this domain are significantly over-represented in SALS patients and alter functional properties of nAChR in vitro, resulting in increased Ca(2+) entry into the cells. We suggest that these gain-of-function variants might contribute to disease liability in a subset of SALS because Ca(2+) signals mediate nAChR's neuromodulatory effects, including regulation of glutamate releas…
CHRNA4	5	5.1	In conclusion, the present data confirm that CHRNA4 variants are overrepresented in SALS strengthening the hypothesis can they act as predisposing genetic factors for SALS. 22873564
CHRNB4	3	5.9
CHST3	1	0	HSD as in Honest Significance Test. Not HSD gene. 17852022
CLDN1	1	0
CLEC10A	2	2.6	"Significant differences in HML-2 loci transcriptional activities were not seen when comparing ALS and controls. Likewise, overall HML-2 transcript levels, as determined by RT-qPCR, were not significantly different between ALS and controls. Indeed, we were unable to detect full-length HML-2 Env protein in ALS and control tissue samples despite reasonable sensitivity. Some of our results are in co…
CLEC4C	1	0
CLIP1	3	3.2
CLIP2	2	3.2
CLU	2	1.3
CMPK1	10	6.1	Studies refer to levels of CK (protein) and not the gene itself, usually its increased or decreased levels in patient populations.
CMT2G	1	0	Our findings demonstrate that the isolated genetic entity CMT2G * Charcot-Marie-Tooth Type 2G is caused by a missense mutation in LRSAM1. The mutation is associated with several transcriptional changes, including a significant upregulation of another E3 ubiquitin-protein ligase, NEDD4L, and of TNFRSF21, a key regulator of axonal degeneration.
CNTF	5	5.9	In a population of patients with hereditary neuropathy, a higher rate of the CNTF null mutation would indicate greater susceptibility for clinically significant disease, and a recent report attributes early onset and rapid deterioration in a case of familial ALS (FALS) to this mutation. We have, therefore, genotyped the CNTF polymorphism in a large group of patients with CMT 1a, HNPP, sporadic AL…
CNTFR	1	0
CNTN4	4	7.9	We discovered that the polymorphism rs2619566 located within the contactin-4 (CNTN4) gene was strongly associated with sALS in subjects of HACM ethnicity. 34421992 The results revealed that 5 previously reported loci of CNTN4 were associated with sALS from CHP. 24529757
COIL	2	2.5
COMMD1	1	0
COPS2	1	0
COQ2	2	3.9	"This case-control study shows no evidence for an association between ALS and the V393A variant of COQ2 in Han Chinese and together with the Japanese research suggests that this polymorphism may not be linked to the risk of ALS in East Asians in general."
COX4I1	1	0
COX6A1	1	0	26556829
COX8A	6	0.4
CP	2	0.2
CPXM2	1	0
CR1	1	0
CREB1	1	0
CREBBP	3	0.8
CRHR2	1	0
CRP	4	0	CRP used as a CSF and serum biomarker in ALS patients. 34075589
CRTC1	1	0
CRYAB	1	0
CRYM	1	0	"Identified several promising novel genes for ALS such as LUM and CRYM." 21220648
CRYZ	1	0	Expression quantitative trait loci searches identified TYW/CRYZ and FGD4 as risk genes at 1p13 and 12p11, respectively. 31872054
CS	1	0	"No large-scale rearrangements were found, but the amount of mtDNA, measured by Southern blot, was significantly lower in the ALS samples. This reduction correlated well with a decrease of citrate synthase (CS) activity, a mitochondrial marker, as were the activities of respiratory chain complexes I + III, II + III, and IV, suggesting a loss of mitochondria in ALS spinal cords." 11841569
CSE1L	1	0
CSF1	1	0
CSF1R	2	1	"These results show that pathogenic variants of known FTD genes are rare in Korean FTD patients but the CSF1R and AARS2 genes should be screened for a genetic diagnosis of FTD or other dementias. " 30054184
CSF2	4	0
CSF2RA	1	0
CSF3	1	0
CSH2	1	0
CSNK2A1	1	0
CST12P	5	2.7
CST3	7	4.5	"Bunina bodies, small eosinophilic intraneuronal inclusions, stain positive for cystatin C and are the only specific pathological hallmark of amyotrophic lateral sclerosis (ALS). The results reported here indicate that there may not be a direct genetic link between cystatin C and ALS, and it may be that deficits occur in proteins that interact with cystatin C." 16443201
CTCF	1	0	"After filtering and prioritizing of candidates, we fine-mapped two new risk variants, rs2370964 and rs3093720, on chromosome 3 and 17, respectively. Further analysis revealed that these polymorphisms are associated with the expression level of CX3CR1 and TNFAIP1, and affect the transcription factor binding sites for CTCF, NFATc1 and NR3C1." 32732921
CTD	1	0
CTSA	1	0
CTSC	1	0	"A recent genome-wide association study has linked risk of FTD with polymorphisms in the HLA-DRA/HLA-DRB5 gene (rs9268877, rs9268856), BTNL2 gene (rs1980493), and RAB38/CTSC gene (rs302668)." 28131168
CTSD	1	0	"The exon variant Aal58Val (rs17571) in CTSD was recently associated with AD, leading us to examine whether it also affects risk of ALS and PD. These results suggest that the CTSD rs17571 variant may not be associated with risk of ALS or PD in Han Chinese." 28917980
CTSG	2	1
CTSH	1	0
CTSS	1	0	"Analysis of Genotype-Tissue Expression data revealed that the protective A-allele is linked with the reduced expression of CTSS in cerebellum (P_=_0.00018), which is a critical brain region in the distributed neural circuits subserving motor control. CTSS encodes cathepsin S protein playing a key role in antigen presentation. In conclusion, we identified a 16 Kb locus tagged by rs4970944 as a mo…
CUL1	1	0
CX3CL1	1	0
CX3CR1	3	1.9	"The association evidenced herein is clinically relevant and indicates that CX3CR1 could be a disease-modifying gene in sALS. The CX3CR1 is the most potent ALS survival genetic factor reported to date. These results reinforce the role of the immune system in ALS pathogenesis." 24806473
CXCL1	1	0
CXCL10	1	0
CXCL12	1	0	Besides sALS, increased CXCL12 levels were found in MS but were not altered in AD, SMA, and FTD. Therefore, increased CXCL12 levels in the CSF can be useful in the diagnoses of MS and sALS in the context of the clinical settings. 33213069
CXCL8	2	0	Mutant SOD1 showed an additional lower shift with VEGF ARE that was accentuated in the metal-free state. A similar pattern of binding was observed with AREs of tumor necrosis factor-alpha and interleukin-8, except only a single shift predominated. 19196430
CXCR4	1	0	CXCR4 was in a subset of oligodendroglial-like cells and axonal ballooning of motor neurons in sALS. 33213069
CYBB	2	0.9
CYC1	1	0
CYCS	7	1.5
CYLD	3	3.4	Our finding extended the genotype and phenotype of the CYLD gene and demonstrated that CYLD rare damaging variants may be implicated in AD and FTD pathogenesis. 36000313 34868212
CYP1A1	3	1.2
CYP1A2	2	0.8	"Based on our results, a primarily potential link between the CYP1A2 rs762551 polymorphism and ALS risk could exist." 32592103
CYP27A1	3	2.1	This study has identified candidate genes for sporadic ALS, most notably CYP27A1. 22509407
CYP2D6	3	1.3	This suggests that possession of a CYP2D6(B) allele may be a risk factor for the development of ALS, possibly conferring a 'gain of function' imposed by the mutation or reflecting linkage disequilibrium to a nearby susceptibility gene. 8731176
CYP2U1	1	0
CYP7B1	1	0	"We therefore expand the phenotype associated with CYP7B1 biallelic mutations and make an assumption about a link between cholesterol dyshomeostasis and ALS/FTD." 34946825
CYTB	1	0
DAB1	2	3.8	"Thus, variants of DAB1 gene (rs17115303) and PTPRT gene (rs6030462) are risk factors common to sPD and sALS in the Han population of mainland China." 34707478
DAO	11	9.9	"We previously reported a coding mutation in D-amino acid oxidase (R199W DAO) associated with familial amyotrophic lateral sclerosis. DAO metabolizes D-serine, a co-agonist at the N-methyl-D-aspartic acid receptor. " 24138986 "Taken together, this study provides first-hand explanation of crucial structural features that lead to the loss of enzymatic function in DAO mutants and highlights the need…
DBP	1	0	"The results suggested that the GC2 polymorphism of DBP could constitute a risk factor for ALS." 18608108
DBR1	2	5.1	"Our findings provide insight into TDP-43-mediated cytotoxicity and suggest that decreasing Dbr1 activity could be a potential therapeutic approach for ALS."
DCC	1	0
DCTN1	29	9.9	"The allelic variants of the DCTN1 gene may represent a previously unknown genomic risk factor for ALS." 15326253 "after validation by Sanger sequencing, we identified 3 1 novel DCTN1 p.G59R mutation in 4 probands. The novel DCTN1 mutation appeared to segregate with the disease in the pedigree and was absent in 200 control subjects." 25109764 31432357 31788332 30863961
DCTN4	1	0
DCX	1	0	"the myocytes from all ALS lines showed downregulation of four genes: BET1L, DCX, GPC3, and HNRNPK." 34310943
DDHD1	1	0	"We identified a novel c.1483A>G (p.Met495Val) homozygous missense mutation of the DDHD1 gene in the jALS patient. All of his parents and young bother were heterozygous for this mutation. The mutation was not found in 800 Chinese control subjects or the database of dbSNP, ExAC and 1000G." 27999540
DDIT3	2	0.2
DDOST	1	0
DDX17	1	0	"We identified DDX17 as a novel regulator of the DNA damage response pathway whose upregulation repairs defective DNA damage repair machinery caused by mutant neuronal FUS ALS. In addition, we show DDX17 is a novel modifier of FUS-mediated neurodegeneration in vivo." 34061233
DDX3X	1	0
DDX5	1	0
DDX53	2	2.1
DDX6	1	0
DECR1	1	0
DENND11	1	0	"Independent validation-sets confirmed the genes DLG1, METTL7A, KIAA1147, IGHMBP2, PCNX, UBTD2, WDR35, and ELP2/SLC39A6 among others. We could furthermore demonstrate that genes harboring mutations and/or displaying differential DNA-methylation, are involved in common pathways, and may therefore be critical for neurodegeneration in both FTD and FTD-ALS." 57189
DERL1	3	5.3
DES	2	0.5
DESI2	1	0
DHFR	1	0	"In addition, DHFR c.594+59del19bp was not associated with spinal, but with bulbar onset: del,del/del,ins/ins,ins in patients 0.16/0.67/0.18 versus 0.11/0.52/0.37 in controls; Wald = 5.02, p = 0.025. " 21128869
DHTKD1	1	0	"Our results argue towards rare heterozygous DHTKD1 variants as potential contributors to ALS phenotype and, possibly, pathogenesis." 35052424
DHX30	1	0
DHX40	2	5.5
DICER1	1	0
DIO2	1	0
DISC1	1	0
DLG1	1	0
DMD	1	0
DNAAF9	1	0
DNAH10	1	0
DNAH8	9	6.8
DNAJA1	1	0
DNAJB1	2	3
DNAJB1P1	2	2.5
DNAJB2	4	9.6	"Mutations in the DNAJB2 gene lead to inherited neuropathies such as Charcot-Marie-Tooth type-2, distal hereditary motor neuropathies, spinal muscular atrophy with parkinsonism and the later stages can resemble amyotrophic lateral sclerosis." 28031292
DNAJB6	4	6.3
DNAJC7	6	9.9	"When these processes are not regulated, misfolding and accumulation of aberrant proteins can occur and lead to protein aggregation, which is a pathological hallmark of neurodegeneration. Our results highlight DNAJC7 as a novel gene for ALS." 31768050 33193563 34233860
DNM1	1	0
DNM1L	2	1.7
DNM2	1	0
DNMT1	2	0.4
DNMT3A	1	0
DOCK4	1	0
DPP6	11	9.9	"The polymorphisms of rs2619566, rs10260404, and rs79609816 may change or affect the splicing, transcription, and translation of CNTN4, DPP6, and INPP5B genes and may play roles in the pathogenesis of sALS roles in the pathogenesis of sALS." 34421992 "Our finding is the first report of a genome-wide significant association with sporadic ALS and may be a target for future functional studies." 1808…
DPYSL3	1	0	"Thus, the association between the rs147541241 variant and ALS was limited to the French population, highlighting the geographic particularities of genetic influences (risks, contributors). The identified variant appears to shorten motor neuron survival." 23568759
DRD2	1	0
DRD3	1	0
DROSHA	3	2.2
DYNC1H1	1	0
E2F4	1	0
EDN1	1	0	" Extra cellular matrix region GO processes and focal adhesion, neuroactive ligand receptor interaction, Extracellular matrix receptor interaction. Tumor necrosis factor (TNF), Endothelin 1 (EDN1), Angiotensin (AGT) and many cell adhesion molecules (CAM) were detected as hub genes that can be targeted as novel therapeutic targets for ALS disease." 27814735
EEA1	2	2.3
EEF1D	1	0	"Potentially interesting novel loci, including EEF1D, a translation elongation factor involved in the delivery of aminoacyl tRNAs to the ribosome (a process which has previously been implicated in genetic studies of spinal muscular atrophy) were identified but must be treated with caution due to concerns surrounding genomic location and platform suitability." 19997636
EGLN3	1	0	"These metabolic changes activated the unfolded protein response (UPR) in the ER through the IRE1/XBP1 pathway, upregulating downstream targets including ATF3, ATF4, CHOP and EGLN3, and two cytokine markers of mitochondrial disease, GDF15 and FGF21. " 33749723
EGR2	1	0	" Sensomotoric hereditary neuropathies (Charcot-Marie-Tooth) are a large heterogeneous group of various hereditary neuropathies, which have also been associated with a wide spectrum of genetic mutations, such as PMP22, LITAF, EGR2, P0 protein, KIF1B, MFN2, RAB7 and others." 26040103
EHHADH	1	0
EIF2AK3	3	1	"A genome-wide association study identified EIF2AK3 as a risk factor for PSP." 24252572
EIF2D	1	0
EIF2S1	2	2.4
EIF3A	2	2.1
EIF4B	1	0	"In patient-derived cells and in post-mortem tissue from ALS/FTD patients, eIF4H was found to be downregulated in cases harboring the G4C2 mutation compared to patients lacking the mutation and healthy individuals. " 31023341
EIF4EBP1	2	1
EIF4ENIF1	1	0	"We identified two genetic variants, EIF4ENIF1 and HNRNPK, in relation to body complexion and circulating lipids shared between FTD with TDP-43 aggregates and ALS." 35401153
EIF4G1	2	1.7	"In addition, the father also showed a heterozygous EIF4G1 variant (p.Ala13Pro), that might increase his susceptibility to develop PD. "
EIF4H	1	0	" In patient-derived cells and in post-mortem tissue from ALS/FTD patients, eIF4H was found to be downregulated in cases harboring the G4C2 mutation compared to patients lacking the mutation and healthy individuals." 31023341
ELANE	1	0
ELAVL1	1	0
ELAVL2	1	0
ELAVL3	1	0	" We identified ELAVL3 as one of the most downregulated genes in our transcriptome profiles of laser captured microdissection of motor neurons from sporadic ALS nervous systems and the most dysregulated of all RBPs." 34618203
ELAVL4	2	4.3	"We report that relevant targets of miR-375, including the neural RNA-binding protein ELAVL4 and apoptotic factors, are aberrantly increased in FUS mutant motoneurons." 28988989
ELK3	2	1.3
ELN	1	0
ELP2	1	0
ELP3	2	4.4	"In the first, an association study of 1884 microsatellite markers, allelic variants of ELP3 were associated with ALS in three human populations. In the second, an independent mutagenesis screen in Drosophila for genes important in neuronal communication and survival identified two different loss of function mutations, both in ELP3 (R475K and R456K). " 18996918 "Two SNPs located in genes that wer…
EMD	2	2.9
ENO2	1	0
ENPP2	2	2.4
EP300	1	0
EPHA1	1	0
EPHA4	3	4.1
EPO	2	0	"Overall, our data argue against the hypothesis of EPO as a genetic risk factor for motor neuron dysfunction, at least in Italian population. However, further studies on larger cohort of patients are needed to confirm the evidence of EPO gene as modifier factor." 17888545
ERBB2	1	0
ERBB4	13	9.9	"This study indicates that disruption of the neuregulin-ErbB4 pathway is involved in the pathogenesis of ALS and potentially paves the way for the development of innovative therapeutic strategies such using NRGs or their agonists to upregulate ErbB4 functions." 24119685 "Importantly, four of 17 NSD-function-related target genes (disrupted-in-schizophrenia-1 (DISC1), CNTN4, NRXN3, and ERBB4) prese…
ERCC6L2	1	0	"The current study provides preliminary indication for an implication of ERCC6L2 rs591486 in ALS development, as a possible genetic risk factor. " 30879219
ERCC8	1	0
EREG	17	8.4
ERGIC1	1	0	"Using a gene-based analysis of the full multi-ethnic dataset, we uncovered additional genes significantly associated with ALS: ERGIC1, RAPGEF5, FNBP1, and ATXN3. "
ERLIN1	1	0	"Here we suggest that ERLIN1 variants, previously shown in juvenile hereditary spastic paraplegia cases, may also be the cause of a slowly progressive early-onset ALS, starting with upper motor neuron features and developing into classical ALS with the addition of lower motor neuron dysfunction. " 29453415
ERLIN2	4	8.7	" Here, we report the identification of ERLIN2 mutations in patients with a primarily SP evolving to rapid progressive ALS, leading to the death of the patients. These mutations segregated with the disease in a dominant (V168M) or recessive (D300V) manner in these families or were found in apparently sporadic cases (N125S)." 32042907
ERN1	2	1.1
ERVK-18	1	0
ERVK-20	1	0
ERVW-1	2	2.3
ETF1	1	0
EWSR1	18	9.9	"Together, our studies highlight a potential role for EWSR1 in ALS." 22454397
EXOSC10	1	0	the aim was to prospectively evaluate the proportion of patients with isolated camptocormia, Two patients presented with an inflammatory myopathy, including one with anti-PM/Scl antibodies. 26969127
EXOSC9	1	0	ataxia oculomotor apraxia 2, Rrp45, a subunit of the exosome. 24105744
F2R	3	0.7	Detected 'TR'
F9	1	0	premature termination codons (PTCs). 33244158
FA2H	1	0	axonal peripheral neuropathy. 26556829
FABP9	1	0	wild type Vap, but not the ALS8 mutant Vap, interacts with a lipid-binding protein. 24271015
FAF1	2	4.1	We show that FAF1 contains a non-canonical FFAT motif that allows it to interact directly with the MSP domain of VAPB and, thereby, to mediate VAPB interaction with p97. This finding establishes a link between two proteins that can cause amyotrophic lateral sclerosis when mutated. 24885147
FAF2	1	0	Mutation of Ubiquilin 2 (UBQLN2) has recently been linked to ALS and frontotemporal lobar degeneration. UBQLN2 interacted with ubiquitin regulatory X domain-containing protein 8 (UBXD8) in vitro and in vivo. 24215460
FANCC	1	0	we used a subcellular fractionation method and FACS to enrich for neuronal nuclei from C9orf72 repeat expanded post-mortem human ALS/FTD brains. 32905541
FAS	2	0.4	Flail arm syndrome (FAS), a variant of amyotrophic lateral sclerosis (ALS). 27157380
FAT1	1	0	Genome-wide Meta-analysis Finds the ACSL5-ZDHHC6 Locus Is Associated with ALS and Links Weight Loss to the Disease Genetics. 33113361
FBL	1	0	C9orf72-associated arginine-rich dipeptide repeats induce RNA-dependent nuclear accumulation of Staufen in neurons. 33783499
FBN1	1	0	Congenital Ectopia Lentis. 35237611
FBXO43	1	0	We found that selective CDC-7 inhibitors, ERP1.14a and ERP1.28a, are able to decrease the enhanced TDP-43 phosphorylation in cells derived from FTLD-TDP and ALS patients and to prevent cytosolic accumulation of TDP-43. 32628315
FCGR3A	1	0	Each one standard deviation increase in the expression levels of CD16-CD56+ on NK cells and HLA-DR+ NK cells were associated with a lower risk of ALS. 36248644
FERMT2	1	0	associated with the risk of Alzheimer's disease (AD), including rs10838725 in CELF1, rs28834970 in PTK2B, rs17125944 in FERMT2, and rs10410544 in SIRT2 based on genome-wide association studies. 30144538
FGB	1	0	_' Fibrinogen as a Predictor of Survival in Amyotrophic Lateral Sclerosis. 34568457
FGD4	1	0	FGD4 suggests an association with Charcot-Marie-Tooth disease. 31872054
FGF2	1	0	Angeli's salt caused injury related changes in the expression of glial fibrillary acidic protein (GFAP), fibroblast growth factor (FGF-2) and laminins in the spinal cord. 15129735
FGF21	1	0	Mutations in CHCHD10, coding for a mitochondrial intermembrane space protein, are a rare cause of autosomal dominant amyotrophic lateral sclerosis. Two cytokine markers of mitochondrial disease, GDF15 and FGF21. 33749723
FGF4	1	0	In the early/late transition regions, concentrated occurrence of cancer-related genes that include CCND1 encoding cyclin D1 (BCL1), FGF4 (KFGF), TIAM1 and FLI1, was observed. 11772995
FGF8	1	0	Title Senataxin modulates neurite growth through fibroblast growth factor 8 signalling. 21576111
FGGY	3	9	Indeed, the three loci (FGGY, ITPR2 and DPP6) identified in previous GWAS of sporadic ALS were not significantly associated with disease in our study. 19193627
FIG4	7	9.9	Our study provides evidence for FIG4 as an ALS risk gene in a central European cohort, adds new variants to the mutational spectrum, links ALS to CMT4J on a genetic level, and describes a distinctive ALS phenotype for FIG4 variant carriers. 28051077
FKBP1A	1	0	These data suggest that mutant SOD produces a greater need for rotamase and, also, highlights possible new therapeutic strategies in FALS. 10077670
FKBP9	1	0	Breast Cancer. 31575382
FLCN	2	3.3	The structure also provides a model for the active forms of the longin domain GAPs of FLCN and NPRL2 that regulate the Rag GTPases of the mTORC1 pathway. 34145292
FLI1	1	0	In the early/late transition regions, concentrated occurrence of cancer-related genes that include CCND1 encoding cyclin D1 (BCL1), FGF4 (KFGF), TIAM1 and FLI1, was observed. 11772995
FLII	1	0	Ewing sarcoma. 31171724
FLNC	1	0	Filamin C is similarly increased in the frontal cortex of FTLD-TDP patients. 23457265
FLT1	1	0
FLT3	1	0	T-lymphoid and myeloid immature acute leukemia. 33876209
FLT3LG	1	0	Brown-Vialetto-Van Laere (BVVL) and Fazio-Londe
FLT4	1	0
FMO1	1	0	We found a significantly higher frequency of these two polymorphisms, exclusive of the female population, in SALS patients compared to controls (p<0.01), suggesting that specific allelic variants of the FMO1 gene might be associated to susceptibility to develop ALS.17127561
FMR1	8	7.2	Non-human
FNBP1	2	4.6	Using a gene-based analysis of the full multi-ethnic dataset, we uncovered additional genes significantly associated with ALS: ERGIC1, RAPGEF5, FNBP1, and ATXN3. 32968195
FNIP1	1	0
FNIP2	1	0
FOS	1	0	Analyzing the axonal fraction of hiPSC-derived MNs using microfluidic devices revealed that Fos-B is a key regulator of FUS-mutant axon branching. 31262712
FOSB	1	0
FOXA2	1	0
FOXO3	1	0	Breast Cancer. 31575382
FST	1	0
FTO	1	0	This is the first study to present a possible association between FTO gene variants and the genetic etiology of sALS. 29216901
FUS	499	9.9
FUSE	1	0
FUT4	1	0
FXR1	1	0	Further analysis of ALS autopsies and induced pluripotent stem cell-derived motor neurons with FUS mutations showed co-aggregation of FXR1 with FUS. 33871026
FXR2	1	0
G2E3	1	0
G3BP1	6	8.2	Under stress conditions induced by sodium arsenite, we found that in human fibroblasts TDP-43 did not translocate to the SGs but instead contributed to the SG formation through a regulatory effect on the G3BP1 core protein. 28172957
GAA	1	0	Our results also showed that with six haplotypes (Hts) observed from the analyzed polymorphisms, distributions of the Ht4-GAA and Ht5-GCA haplotypes appeared to be significant 'risk' haplotypes between AD patients and controls. 24694197
GABARAP	3	2.8	Through biophysical analyses, we confirm impaired binding of the L341V-AIM mutant to LC3A, LC3B, GABARAP, and GABARAPL1. 34929165
GABARAPL1	2	2.4
GABARAPL2	1	0	In contrast, p62 AIM interactions with LC3C and GABARAPL2 are unaffected by this mutation. 34929165
GAD1	3	1.2	Non-human
GAN	2	2.6	Giant axonal neuropathy. 11062483
GAP43	1	0	M-30 and EGCG also promoted morphological changes, resulting in axonal growth-associated protein-43 (GAP-43). 17908043
GAPDH	1	0	Our findings suggest that the P56S mutation may lead to a less stable interaction of this endoplasmic reticulum protein with at least two other proteins: tubulin and GAPDH.17540579
GARS1	2	3.5	The genes with the highest percentage of pathogenic variants were OPTN (1%), VCP (1%) SQSTM1(1%), SETX (0.4%), FIG4 (0.4%), and GARS1 (0.4%) genes. 32028661
GATA3	1	0	Breast Cancer. 31575382
GATM	1	0	Genetic mapping with a tetranucleotide AGAT repeat named GLUR5/AGAT. 7959697
GBA	7	7.5	However, analyses of GBA variants in ALS cohorts did not reveal a meaningful association. 34017912
GBA2	1	0	axonal peripheral neuropathy (SPG7/PGN, SPG15/ZFYVE26, SPG21/ACP33, SPG35/FA2H, SPG46/GBA2, SPG55/C12orf65 and SPG56/CYP2U1). 26556829
GBE1	3	5.7
GC	1	0	Most relevant was the finding in the FALS patients of an isoform of vitamin D-binding protein (DBP) at pI 5.2, identified as GC2 by liquid chromatography electrospray ionization-TOF MS. 18608108
GCG	1	0	GCG repeat. 30342764
GCY	1	0
GDAP1	4	7.6	Charcot Marie Tooth Disease. 26556829
GDF10	1	0	SIL1 acts as nucleotide exchange factor for the endoplasmic reticulum chaperone BiP. 26468156
GDF15	2	1.4	two cytokine markers of mitochondrial disease, GDF15 and FGF21. 33749723
GDNF	1	0	glial cell line-derived neurotrophic factor (GDNF). 15871682
GEM	1	0	Nuclear gems.23022481
GEMIN2	1	0	These findings suggest that an aberrant alternative splicing event in SIP1 occurs tissues derived from patients with the motor neuron diseases, and contributes to the pathological process of SMA and ALS. 11943600
GET3	1	0	VAPB/ALS8 interacts with FFAT-like proteins including the p97 cofactor FAF1 and the ASNA1 ATPase. 24885147
GFAP	5	1.6	glial fibrillary acidic protein (GFAP). 11062483
GFER	1	0
GGCT	2	2.3	GGC repeat expansion. 32989102
GGH	11	7.1	Growth Hormone
GGNBP2	1	0	SMR single gene analysis identified one significant and four suggestive genes associated with ALS, including C9ORF72 (P value = 7.08 _ 10-6), NT5C3L (P value = 1.33 _ 10-5), GGNBP2 (P value = 1.81 _ 10-5), ZNHIT3(P value = 2.94 _ 10-5), and KIAA1600(P value = 9.97 _ 10-5).28639078
GH1	16	6.4	Growth hormone
GHR	4	3.9	The growth hormone receptor gene (GHR) and IGFALS were analyzed by direct sequencing.. 20389102
GHRH	2	1.6
GHRHR	1	0
GJB1	1	0	Charcot Marie Tooth. 16051098
GLA	1	0	Chitotriosidase and lysosomal enzymes as potential biomarkers of disease progression in amyotrophic lateral sclerosis. 25563799
GLB1	2	0.1	Senescent SOD1G93A microglia in culture conditions were characterized by large and flat morphology, senescence-associated beta-Galactosidase (SA-_-Gal). 30873018
GLCE	1	0	We found that knockdown of human GLCE in cultured human cells protects against oxidative stress induced pTDP accumulation. Furthermore, expression of glucuronic acid epimerase is significantly decreased in the brains of FTLD-TDP cases relative to normal controls. 31834878
GLE1	7	9.9	In prior studies, two deleterious heterozygous mutations in the gene encoding human (h)Gle1 were identified in ALS patients. 26776475
GLRX	4	5
GLRX2	2	4.4	the overexpression of Grx2 increases the solubility of mutant SOD1 in mitochondria. 20829229
GLT8D1	8	9.9
GLUD2	1	0	positively selected GLUD2 gene was less frequent in AD patients (2.11%) than in controls (16%; p < 0.01), suggesting a possible protective effect. 36117051
GLYAT	1	0
GNE	2	2.5	we identified a novel homozygous missense mutation p.(His705Arg) in GNE which was predicted as damaging by online tools. 29086072
GOLM2	1	0
GOLPH3	1	0
GOT2	1	0	Five genes in the KP (AFMID, CCBL1, GOT2, KYNU, HAAO) were found to have either novel protein-altering variants, and/or a burden of rare protein-altering variants in SALS cases compared to controls. 34194442
GPC3	1	0	Compared to healthy control lines, the myocytes from all ALS lines showed downregulation of four genes: BET1L, DCX, GPC3, and HNRNPK. 34310943
GPI	2	0.7
GPNMB	5	7.9	UCHL1, MAP2 and GPNMB are promising ALS biomarker candidates which might provide additional value to the established neurofilaments in patient follow-up and clinical trials. 31701227
GPR15	1	0
GPR162	1	0	Our results suggest that mutations in hnRNPA1, A2/B1, and A3 genes are a rare finding in ALS. 23827524
GPT	1	0	Liver ultrasound demonstrated evidence of fatty liver disease in 6 of the 13 (46%) patients, and serum liver function testing revealed significantly elevated alanine aminotransferase levels in MND patients compared to age-matched controls. 35741698
GPT2	1	0	We propose that this mutation should be screened in patients with ALS with very early AAO, aggressive disease course, and sporadic occurrence, especially when ALS is accompanied by ID. 35812163
GPX3	2	2.4
GRB10	1	0	Children with persistent short stature. 19864454
GRIA1	7	7.5	the presence of SFPQ cytoplasmic aggregates causes a marked reduction in the levels of the GluA1, but not the GluA2 subunit of AMPA-type glutamate receptors on the neuronal surface. 36168806
GRIA2	11	9.9	We conclude that polymorphisms in the GluR2 gene (GRIA2) are not a major contributory factor in the pathogenesis of ALS. 20409611
GRIA3	3	4.4
GRIA4	4	6.2
GRIK1	1	0	The human GLUR5 gene is located near the familial amyotrophic lateral sclerosis (FALS) locus; linkage analysis of GLUR5 SSLPs in FALS pedigrees yielded negative lod scores, consistent with the recent association of the FALS locus with the SOD1 gene. 7959697
GRIP1	1	0
GRM1	1	0	Melanoma. 25749171
GRN	86	9.9	The results revealed that the common variations in IFT74 and GRN neither constitute strong ALS risk factors nor modify the age-at-onset.17383054
GRPR	2	2.2
GSK3A	2	0.4	Furthermore, to elucidate the role of the GSK-3beta-mediated cell death mechanism, alterations of viability and intracellular signals in those mutant motoneurons were investigated after treating the cells with GSK-3beta inhibitor. 16045483
GSN	1	0	Bulbar motor neuropathy. 28039894
GSR	1	0	enzyme
GSS	1	0	One GSS haplotype interacted with both metals and solvents/chemicals to increase the risk of the disease. 17503480
GSTA1	1	0
GSTK1	1	0
GSTM1	3	1.6	In contrast with previous studies, we found no role for these polymorphisms in the etiology of PD, ALS, multiple system atrophy, progressive supranuclear palsy, or AD. 10534244
GSTO2	1	0
GSTP1	3	1.8
GSTZ1	1	0
GTF2F2P1	1	0
GYPE	1	0
GZMB	1	0	In addition, elevated granzyme B and perforin secretion at a single cell level, and increased cytotoxicity and secretion of IFN-_ by patients' NK cells under specific treatment conditions were also observed. 36359827
GZMM	1	0
H1-3	1	0
H1-9P	1	0	The second strongest was rs1046329 _ HILS1 _ chromatin assembly (nominal P < 0.001, FDR = 0.018). 26125848
H19	1	0
H2AX	3	1.5	The other group includes VRK1variants with a reduced kinase activity tested on several substrates: histones H3 and H2AX, p53, c-Jun, coilin and 53BP1, a DNA repair protein. 31527692
H2AZ1	1	0
H3P16	7	1.7
H3P6	1	0
H4C1	1	0	we identified novel (e.g., UCHL1, MAP2, CAPG, GPNMB, HIST1H4A, HIST1H2B) and well-described (e.g., NEFL, NEFH, NEFM, CHIT1, CHI3L1) protein level changes in CSF of sporadic and genetic ALS patients with enrichment of proteins related to transcription, cell cycle and lipoprotein remodeling. 31701227
HAAO	1	0	Five genes in the KP (AFMID, CCBL1, GOT2, KYNU, HAAO) were found to have either novel protein-altering variants, and/or a burden of rare protein-altering variants in SALS cases compared to controls. 34194442
HAS1	3	2.7
HCRT	1	0
HDAC1	6	3	Our study showed that nucleic transport of DNA repair- processing proteins, such as p53, APEX1, HDAC1, and ALS- linked FUS were interfered with under increased endoplasmic reticulum (ER) stress in the presence of SOD1G93A. 31771229
HDAC2	1	0
HDAC3	2	1
HDAC4	1	0	Furthermore, the potential regulatory effect of histone deacetylase 4 and 5 (HDAC4 and HDAC5) on MEF2D and MEF2C activity was also investigated. 26921792
HDAC5	1	0
HDAC6	13	9.9	Amyotrophic lateral sclerosis-associated proteins TDP-43 and FUS/TLS function in a common biochemical complex to co-regulate HDAC6 mRNA.20720006
HDAC8	1	0
HDAC9	2	0.7
HESX1	1	0	Panhypopitituarism. 31022718
HEXA	3	3.8
HEXB	1	0	Sandhoff disease. 33650927
HFE	13	9.9	The results showed HFE gene variants play a role in the occurrence of sporadic amyotrophic lateral sclerosis, but its effect should be carefully estimated.
HFM1	3	2.5
HGF	1	0	Immunohistochemically, the number of neurons negative for HGF and c-Met increased with ALS disease progression. 12707786
HHIP	1	0
HINT1	2	2.1	Mutant _1R, but not wild-type _1R, strongly bound to histidine triad nucleotide binding protein 1, which regulates neuromuscular synaptic organization and target selection through teneurin 1. 33020464
HK1	1	0	Using an ALS cell model, we demonstrate that a small synthetic peptide derived from the HK1 sequence (NHK1) recovers the cell viability in a dose-response manner and the defective mitochondrial respiration profile relative to the ADP phosphorylation. 34440152
HLA-A	1	0
HLA-DQB1	1	0	We show immune-mediated genetic enrichment specifically in FTD, particularly within the HLA region. 29315334
HLA-DRA	1	0	The AA genotype at rs9268856 increased risk of ALS (P=0.005). Mean survival time was significantly shorter in patients with the AA genotype (24.8_16.2months) than in patients with other genotypes (36.9_19.9months; P<0.001).28131168
HLA-DRB1	1	0
HLA-DRB5	1	0	The AA genotype at rs9268856 increased risk of ALS (P=0.005). Mean survival time was significantly shorter in patients with the AA genotype (24.8_16.2months) than in patients with other genotypes (36.9_19.9months; P<0.001). 28131168
HMBS	1	0
HMOX1	7	2.5
HNMT	1	0	ALS patients carrying the Ile105 polymorphism on the Thr105Ile allele in the HNMT gene exhibited a trend toward a delay in symptom onset of 3.010_1.629 years. 29564728
HNRNPA1	38	9.9	Here, we characterize 4 potentially novel HNRNPA1 mutations (yielding 3 protein variants: *321Eext*6, *321Qext*6, and G304Nfs*3) and 2 known HNRNPA1 mutations (P288A and D262V). 34291734
HNRNPA2B1	24	9.9	Mutation of aspartic acid 262 of hnRNPA1 to either valine or asparagine has been linked to either amyotrophic lateral sclerosis or multisystem proteinopathy. 30279180
HNRNPA3	4	8.1	hnRNPA3 pathology was identified in motor neurons of ALS patients with C9orf72 repeat expansions, implicating hnRNPA3 in the pathogenesis of C9orf72-linked ALS. 29131108
HNRNPC	15	9.9
HNRNPDL	4	8.3	Mutation of aspartic acid 378 of hnRNPDL to either asparagine or histidine has been associated with limb girdle muscular dystrophy. 30279180
HNRNPH1	2	3.5	mmunohistochemistry in central nervous system tissue from C9orf72+ patients with amyotrophic lateral sclerosis demonstrated co-localization of RNA foci with SRSF2, hnRNP H1/F, ALYREF and hnRNP A1 in cerebellar granule cells and with SRSF2, hnRNP H1/F and ALYREF in motor neurons, the primary target of pathology in amyotrophic lateral sclerosis. 24866055
HNRNPH2	1	0
HNRNPK	6	7.6	We identified two genetic variants, EIF4ENIF1 and HNRNPK, in relation to body complexion and circulating lipids shared between FTD with TDP-43 aggregates and ALS. 35401153
HNRNPM	1	0
HNRNPU	2	2.8	5 RBPs previously unlinked to ALS, hnRNPU, Syncrip, RBMS3, Caprin-1 and NUPL2, showed significant alterations in ALS compared to controls. 29134320
HOMER1	1	0	Moreover increased aggregation of other synaptic proteins Bassoon and Homer1 was also detected in these abnormal synapses. 31244613
HPPD	1	0
HPRT1	1	0	Lesch Nyhan. 28192196
HRAS	1	0	Costello syndrome. 26376651
HSD17B1	1	0	Mendelian randomization demonstrated a protective effect of estradiol and rare variant analysis showed that missense variants within HSD17B1, the gene encoding 17_-hydroxysteroid dehydrogenase 1, modify risk for amyotrophic lateral sclerosis. 35441136
HSF1	2	1.7	Therefore, our study suggests that the functional HSPB1 variant may represent a genetic modifier in the pathogenesis of motor neuron disease; however, it is necessary to confirm this HSPB1 variant in additional ALS patients. 17623484
HSP90AA1	3	0.5	Here we found that co-chaperone CHIP (carboxyl terminus of Hsc70-interacting protein), together with molecular chaperones Hsc70/Hsp70 and Hsp90, associates with FALS-linked mutant SOD1 proteins in cultured human cells. 15358145
HSP90AB1	1	0
HSP90B2P	13	9.9
HSPA1A	2	1.6	HSPA1A reduced aggregation of the amyotrophic lateral sclerosis-associated protein variant superoxide dismutase 1 (SOD1). 32284329
HSPA1B	1	0	We speculate that the switch regulates UBQLN2 function in the heat shock response because elevation of the temperature from 37 _C to 42 _C dramatically increased in vitro binding between UBQLN2 and HSPA1B. 36423739
HSPA1L	1	0	HSPA1A reduced aggregation of the amyotrophic lateral sclerosis-associated protein variant superoxide dismutase 1 (SOD1)-A4V, whereas HSPA1L enhanced its aggregation. 32284329
HSPA4	12	7.1	Novel UBQLN2 mutations linked to amyotrophic lateral sclerosis and atypical hereditary spastic paraplegia phenotype through defective HSP70-mediated proteolysis.28716533
HSPA5	4	1.8	Furthermore, the expression levels of TDP-43, ER chaperone 78 kDa glucose-regulated protein (GRP-78), and autophagy marker microtubule-associated protein 1A/1B-light chain 3 (LC3) in the skin tissues from ALS patients with TDP-43(A315T) mutation were markedly higher than those from the healthy control. 26327808
HSPA8	3	2.2	The enhanced misfolded protein clearance is mediated by the proteasome, rather than by autophagy and correlates with the upregulation of the HSPA8 cochaperone BAG1. 28402699
HSPB1	13	9.9	Our study provides additional lines of evidence to support the involvement of HSPB1 in the pathogenesis of sporadic ALS. 27492805
HSPB6	1	0
HSPB8	6	9.9	This noncanonical stimulation of NF_B triggers the up-regulation of BAG3 and HspB8 expression, two activators of selective autophagy, which relocalize to protein aggregates. 27075172
HSPE1	1	0	Monogenic spastic paraplegia. 29342275
HTC2	1	0
HTT	11	9.5	Huntington's Disease. 35661131
HUS1	1	0
IDUA	1	0	Glucocerebrosidase and alpha-l-iduronidase activity were significantly lower in patients than in the controls. 25563799
IFN1A	1	0	In addition, the cellular production of IFN1 and related pro-inflammatory cytokines was substantially elevated when UBQLN2 and TBK1 were co-expressed. 32413959
IFNA1	1	0
IFNAR1	1	0
IFNB1	2	0.1
IFNK	2	3.7
IFT43	1	0	Common variations in IFT74 and GRN neither constitute strong ALS risk factors nor modify the age-at-onset. 17383054
IFT74	2	5.1	Acid-labile subunit (ALS)
IGF1	47	9.9	Small for gestational age (SGA)-born children
IGF1R	3	0.6	Acid-labile glycoprotein (ALS)
IGF2	7	3.4	the IGF acid labile subunit (IGFALS)
IGFALS	24	9.9	Acid labile subunit (ALS)
IGFBP1	4	2.7	Acid labile subunit (ALS)
IGFBP2	4	3.1	Acid-labile glycoprotein (ALS)
IGFBP3	42	9.9
IGFBP4	1	0	Acid-labile subunit (ALS)
IGFBP5	4	4	acid-labile subunit (ALS)
IGFBP6	2	2.6	For FTD-ALS, this resulted in 9 potential candidate genes, whereas for FTD we detected 1 candidate gene (ELP2). Independent validation-sets confirmed the genes DLG1, METTL7A, KIAA1147, IGHMBP2, PCNX, UBTD2, WDR35, and ELP2/SLC39A6 among others. We could furthermore demonstrate that genes harboring mutations and/or displaying differential DNA-methylation, are involved in common pathways, and may t…
IGHMBP2	3	6.6
IGKV1D-27	2	1.3	We failed to find variants in each cohort. Our results suggest that mutations in hnRNPA1, A2/B1, and A3 genes are a rare finding in ALS. 23827524
IGKV2D-28	2	1	We conclude that mutations in ANXA11 are associated with ALS and implicate defective intracellular protein trafficking in disease pathogenesis. Annexin A11-positive protein aggregates were abundant in spinal cord motor neurons and hippocampal neuronal axons in an ALS patient carrying the p.D40G mutation. 28469040
IGKV3D-20	2	2.1	Our results suggest that mutations in hnRNPA1, A2/B1, and A3 genes are a rare finding in ALS. 23827524 We failed to find variants in each cohort
IGKV7-3	2	1.1
IKBKG	1	0	In patients with ALS, the survival was negatively correlated with plasma interleukin (IL) 10. 32123048
IL10	1	0
IL12A	1	0	Weekly N-acetyl cysteine (NAC) infusion in patients decreased the levels of many inflammatory cytokines in peripheral blood of ALS patient except IFN-_, TNF-_, IL-17a and GMCSF which remained elevated. 36359827
IL17A	1	0	We found significant elevations of cytokines, including MCP-1, IL-18, and neurofilaments (NFs), indicators of neurodegeneration, in PALS versus controls. 32515902
IL18	2	0	Interleukin 18 Receptor Accessory Protein 3'UTR protect against ALS. 35361972
IL18RAP	1	0	Investigated polymorphisms were not associated with ALS susceptibility. Carriers of at least one polymorphic IL1B rs1071676 C allele more often had bulbar ALS onset. IL1B rs1071676 was also associated with a higher rate of disease progression. 35627142
IL1B	2	0	We describe the first case of IL-1RA treatment in idiopathic cold urticaria with good response. Anakinra had no effect on the progression of her symptoms of ALS. 19841487
IL1RN	2	0.4
IL22RA1	1	0
IL23A	1	0	Acute Leukemias (ALs)
IL4	1	0	Interleukin 6 (IL6) level is a biomarker for functional disease progression within IL6R358Ala variant groups in amyotrophic lateral sclerosis patients. 32924606
IL6	7	0	Treatment reduced CRP levels in plasma and CSF, with CSF effects potentially dependent on IL-6R Asp358 Ala genotype. IL-6 trans-signaling may mediate a distinct central nervous system response in individuals inheriting the IL-6R C allele. These results warrant further study in ALS patients where IL-6R genotype and CRP levels may be useful enrichment biomarkers. 34075589
IL6R	4	2	Rat
IL6ST	1	0	multifocal acquired demyelinating sensory and motor neuropathy
IL7	1	0
IMMT	1	0
IMMTP1	1	0
INA	3	3.7	We discovered that the polymorphism rs2619566 located within the contactin-4 (CNTN4) gene, rs10260404 in the dipeptidyl-peptidase 6 (DPP6) gene, and rs79609816 in the inositol polyphosphate-5-phosphatase B (INPP5B) gene were strongly associated with sALS in subjects of HACM ethnicity. 34421992
INPP5B	1	0
INPP5J	1	0	Acid-labile subunit (ALS)
INS	16	0	Leprechaunism
INSR	2	0.2
INTU	1	0	Mutations in TANK binding kinase 1 (TBK1) have been linked to amyotrophic lateral sclerosis. We exome sequenced 699 familial amyotrophic lateral sclerosis patients and identified 16 TBK1 novel or extremely rare protein-changing variants. We characterized a subset of these: p.G217R, p.R357X, and p.C471Y. Here, we show that the p.R357X and p.G217R both abolish the ability of TBK1 to phosphorylate 2…
IRF3	4	2.1	Mutations of Ubiquilin 2 (UBQLN2) or TANK-binding kinase 1 (TBK1) are associated with amyotrophic lateral sclerosis and frontotemporal degeneration (ALS/FTD). Moreover, complete loss of IRF3 abolished the induction of IFN1 and related pro-inflammatory cytokines enhanced by UBQLN2 in HEK-293T cells, whereas no significant change in IRF7 knockout cells was observed. Findings suggest that UBQLN2 pro…
IRF7	1	0
ISL1	1	0
ISYNA1	1	0	acute leukemias (ALs).
ITGA2B	1	0	Rat
ITGAM	2	0	Expression of three genes in peripheral lymphocytes - LILRA2, ITGB2 and CEBPD - differentiate patients with rapid and slowly progressive disease, suggesting promise as a blood-derived biomarker
ITGB2	1	0	Acute Leukemias (ALs).
ITGB3	1	0	We found a novel possible pathogenic variant in the ITM2B gene in one patient with a complex phenotype, associating movement disorders, psychiatric and cognitive features, deafness, and optic atrophy.
ITM2B	1	0	Hereditary spastic paraplegias
ITPR1	1	0
ITPR2	5	8.8
ITPR3	3	2.9	Genome-wide analysis reveals an inappropriate accumulation of Ser-2 phosphorylation on RNA polymerase II (RNA Pol II) near the transcription start sites of 625 genes for ALS patient cells
JAG2	2	2.1	Charcot-Marie-Tooth disease
JPH1	1	0
JTB	1	0	The ability of TDP-43 to promote CD14-mediated activation of microglial NF-_B and AP-1 pathways, as well as the NLRP3 inflammasome, suggests the involvement of a non-cell autonomous proinflammatory signaling that enhances motoneuron injury, and may offer novel therapeutic targets in ALS.
JUN	3	0.5	genome-wide association studies (GWASs)
KANK1	1	0	Progressive supranuclear palsy (PSP)
KANSL1	1	0
KCNH6	1	0	Mutations in the gene encoding vesicle-associated membrane protein (VAPB) cause amyotrophic lateral sclerosis (ALS), a fatal neurodegenerative disorder. The VAPB gene is mapped to chromosome number 20 and can be found at cytogenetic location 20q13.33 of the chromosome. Firstly, the mutation P56S in the VAPB is seen to increase the stability of the protein and secondly, the mutation P56S in VAPB i…
KCNIP1	1	0	Moreover, thimerosal decreased the protein expression of transcription factor Downstream Regulatory Element Antagonist Modulator (DREAM), but not DREAM gene.
KCNIP3	2	1.5	Kir4.1 was downregulated cell autonomously in astrocytes derived from amyotrophic lateral sclerosis (ALS) patients with SOD1 mutation.
KCNJ10	1	0	rs5219 variant of KCNJ11
KCNJ11	1	0	The expression of ABCC8 and KCNJ8 genes was enhanced in the spinal cord of ALS samples, and KCNJ11 increased in motor cortex of ALS samples, as determined by real-time polymerase chain reaction
KCNJ8	1	0
KCNQ2	1	0
KCNQ3	1	0	From these we identified five genes (ACE, GPNMB, KCNQ5, RERE and SUOX) as attractive drug targets
KCNQ5	1	0	Aplysia californica
KCNT1	1	0
KDELR2	1	0	We observed a combined effect of these two environmental and genetic factors on the expression of genes, such as Uhrf2, Rbx1, Kdm2b, Ube2d2, Xaf1, and Senp1. Overall, we identified dysregulations in the expression of enzymes of the ubiquitin and SUMO pathways that may be of interest to better understand the pathophysiology of ALS and to protect motor neurons from oxidative stress and genetic alte…
KDM2B	1	0
KDR	2	0	Bovine Feline
KDSR	1	0	Only mutations mapping precisely to the KIR (P348L and G351A) were associated with a loss of Keap1 binding in co-immunoprecipitations comparable to wild-type SQSTM1/p62.
KEAP1	6	3.7	Ewing's sarcoma (EWS)
KHDRBS1	1	0	Hereditary Spastic Paraplegias Charcot-Marie-Tooth
KIF1A	2	3.6	Charcot-Marie-Tooth disease
KIF1B	6	9.8	Identified kinesin family member 5A (KIF5A) as a novel gene associated with ALS 29566793 (c.3020 + 3 A > T) Intronic 36055117 rs113247976 29342275 Case Report (1/807): (c.2993-3C>A) 32888732 Case Report: p.(Glu755Lys); p.(Pro192Leu) 30581417 Case Report (1/645): c.2993-1G>A 30301576 Charcot-Marie-Tooth disease: c.130-943_c.1717-533del (p.Gly44_Leu572del); c.2539-605_*36 + 211del (p.Leu847_Ser1032…
KIF5A	29	9.9	Genome-wide association study (GWAS) in a cohort of 1014 ALS rs1541160 35754054; 28140676; 21659726; 19451621 rs522444 19451621
KIFAP3	6	9.9
KIFBP	1	0
KIN	2	1.9
KIT	2	0
KITLG	3	0.8
KLF4	3	1.2
KLF6	1	0	zebrafish
KNG1	1	0	Dictyostelium discoideum
KNTC1	1	0	Mice
KPNA3	1	0	Mice
KPNA4	1	0	We mutated four different Lys residues (K30, K36, K75, K91) in SOD1 that are not particularly well conserved, and expressed these variants as fusion proteins with yellow fluorescent protein (YFP) to assess inclusion formation
KRT36	1	0	We mutated four different Lys residues (K30, K36, K75, K91) in SOD1 that are not particularly well conserved, and expressed these variants as fusion proteins with yellow fluorescent protein (YFP) to assess inclusion formation
KRT75	1	0	Five genes in the KP (AFMID, CCBL1, GOT2, KYNU, HAAO) were found to have either novel protein-altering variants, and/or a burden of rare protein-altering variants in SALS cases compared to controls.
KYAT1	1	0	Five genes in the KP (AFMID, CCBL1, GOT2, KYNU, HAAO) were found to have either novel protein-altering variants, and/or a burden of rare protein-altering variants in SALS cases compared to controls.
KYNU	1	0	Hereditary Spastic Paraplegias
L1CAM	3	1.3
LAMP1	1	0
LAMP2	1	0
LAP	1	0
LAT2	1	0
LCN2	1	0	Lactase persistence variant rs4988235 (LCT-13910 C > T) was used as the instrumental variable for milk intake
LCT	1	0	: ALS-FTD is characterized by changes in NPY and leptin levels that may impact on the underlying regional neurodegeneration as they were predictive of diagnosis and disease duration, offering the potential as biomarkers and for the development of interventional treatments.
LEP	1	0	Drosophila
LGALS4	1	0
LIF	1	0
LIFR	2	2.7
LIG4	3	3.5	Expression of three genes in peripheral lymphocytes - LILRA2, ITGB2 and CEBPD - differentiate patients with rapid and slowly progressive disease, suggesting promise as a blood-derived biomarker
LILRA2	1	0
LIN28A	1	0
LINC01194	1	0
LINC02605	10	9.9	This latter approach allowed the identification of seven genetic variants essential to differentiate cases from controls: apolipoprotein E arg158cys; hepatic lipase -480 C/T; endothelial nitric oxide synthase 690 C/T and glu298asp; vitamin K-dependent coagulation factor seven arg353glu, glycoprotein Ia/IIa 873 G/A and E-selectin ser128arg.
LIPC	2	1.2
LITAF	1	0	bovine and feline
LIX1	1	0	p.Gly602Ser variant in LMNA
LMNA	2	0.7
LMOD1	3	2.3
LNPK	1	0	Mutations in the LOX gene are unlikely to be directly causative of ALS. 11675877
LOX	1	0	On the other hand ADRB3, LIPC, and MMP3, whose hub relevancies contribution resulted to be as high as 0.13, seem to represent susceptibility factors
LPL	1	0	We also found that the presence of executive dysfunctions was associated with more error-prone behavior and enhanced LRP amplitudes in ALS patients, pointing to a prefrontal pathogenesis of executive dysfunctions and to a potential link between prefrontal and motor cortical functional dysregulation in ALS, respectively. 26733861
LRP1	2	1.1	p.Arg235Cys c.1721G>A (p.R574Q) c.1182A>T (p.R394S) c.1681C>T (p.R561C)
LRP10	2	5.3	repeat expansions in two other diseases: oculopharyngeal myopathy with leukoencephalopathy and oculopharyngodistal myopathy, in LOC642361/NUTM2B-AS1 and LRP12, respectively.
LRP12	1	0	Breast Cancer
LRP5	1	0	the IGF acid labile subunit (IGFALS)
LRR1	1	0	Parkinson's disease: p.G2019S 35793404; 22964832 Parkinson's disease: p.I2012T 32941707 Dementia: p.L2063fs* 29859640 Parkinson's disease: p.R1514Q 25174650 p.G2019S p.I2012T p.L2063fs* p.R1514Q
LRRK2	17	9.9	Charcot-Marie-Tooth
LRSAM1	3	4	Here, we report that FUS associates with the SMN complex, mediated by U1 snRNP and by direct interactions between FUS and SMN.
LSM14A	1	0	, we identified several promising novel genes for ALS such as LUM and CRYM.
LSM2	7	8.9	Saccharomyces cerevisiae
LUM	1	0
LY6E	1	0	The following targets will be specifically discussed: transthyretin, p53, superoxide dismutase 1, lysozyme, serum amyloid A, prions, vasopressin receptor 2, and _-1-antitrypsin.
LYPD4	1	0	Additional homozygous variants were identified, including the risk allele p.Arg261His in NEK1, as well as variants in genes known to be associated with other neurodegenerative diseases, such as HTT (Huntington's disease), ATM (Ataxia-Telangiectasia), and ZFYVE26 (SPG15), and variants in genes previously reported as upregulated (LZTS3) or downregulated (ARMC4, CFAP54, and MTHFSD) in ALS patients.
LYZ	1	0	Charcot-Marie-Tooth disease
LZTS3	1	0	Another novel DENN protein identified in this study is C9ORF72; expansions of the hexanucleotide GGGGCC in its first intron have been recently implicated in amyotrophic lateral sclerosis (ALS) and fronto-temporal dementia (FTD).
MAD2L1BP	3	6.3
MADD	3	5.1
MAF	1	0
MAK16	1	0	Two patients with different amyotrophic lateral sclerosis (ALS) phenotypes underwent 18F-THK5351 PET to visualize lesions undergoing astrogliosis by measuring monoamine oxidase B activity.
MAOA	1	0
MAOB	1	0
MAP1B	1
MAP1LC3A	17	9.9
MAP1LC3B	3	1.9	d. UCHL1, MAP2 and GPNMB are promising ALS biomarker candidates which might provide additional value to the established neurofilaments in patient follow-up and clinical trials.
MAP1LC3C	1	0	Pathway Mutations in Breast Cancer Using Whole-Exome Sequencing. The most frequently mutated genes were PIK3CA (16.67%), FKBP9 (12.5%), TP53 (12.5%), ATM (8.33%), CHEK2 (8.33%), FOXO3 (8.33%), NTRK1 (8.33%), and NUTM2B (8.33%). Seven mutated variants (ATR p.V1581fs, CSF1R p.R579Q, GATA3 p.T356delinsTMKS, LRP5 p.W389*, MAP3K1 p.T918fs, MET p.K1161fs, and MTR p.P1178S)
MAP2	2	1.1
MAP3K1	1	0
MAP3K4	1	0	FUS MNs identified activated p38 and ERK, indicating that network perturbations induced by ALS-causing mutations converge partly increased calcium concentration in the ER lumen; decrease in the availability of ATP; down-regulation of the classical and p38 MAPK signalling pathways, reduction in autophagy initiation and a global repression of translation
MAP6	1	0
MAPK1	8	0	The AP1 complex member JUN, an ERK/JNK downstream target, was observed to be highly expressed in MNs compared with non-MNs, providing a mechanistic insight into the specific degeneration of MNs.
MAPK3	4	0	SOD1-FALS and SALS fibroblasts were significantly more sensitive than controls to SIN-1 but not to serum withdrawal.
MAPK8	3	0	p. R406W 36513817 p.G706R 36447739 c.855C>T (p.Asp285Asp) 34573259 p. D348G 30893702 SNP2; SNPs 6; SNPs 9 17185385
MAPKAP1	1	0
MAPT	121	9.9
MARCHF8	3	0.5
MARCKS	3	2.4
MARVELD2	1	0	p. Q66K 30366341 ; 28029397 p. F115C 29511296 p. S85C; p.G153C; p.E664A; p.S707L; p.N787S 28029397 p.Ala313Gly; p.Arg147Lys; p.Gln347Lys 26708275 ; 26199109 p.Ala72Thr (c.214G>A) 25771394
MASP2	1	0	As a conclusion, TLR-4, ACE, and MBL-2 genes might play roles in the genetic etiopathogenesis of FN in patients with ALs.
MATR3	33	9.9	Using immunoblotting, we demonstrated reduced MBP protein levels relative to PLP (a myelin component that relies on protein not mRNA transport) and neurofilament protein (an axonal marker) in the spinal cord.
MBL2	1	0
MBP	4	1.2
MCIDAS	1	0
MDFIC	1	0	Release of mitochondrial enzyme, malate dehydrogenase (MDH), upon exposure to SOD1 aggregates demonstrates that these aggregates could affect membrane permeability.
MDH1	2	3.5
ME1	2	1.3	Charcot-Marie-Tooth
MECP2	1	0	Although further analyses in other neuromuscular diseases are needed to determine the specificity of changes in these pathways to ALS, measuring MEF2 alterations in accessible biofluids may be useful as biomarkers for disease diagnosis and progression.
MED25	1	0
MEF2C	2	2	Such sequestration of HGF and c-Met in LBHIs may suggest partial disruption of the HGF-c-Met system, thereby contributing to the acceleration of neuronal degeneration in FALS patients.
MEF2D	1	0	Independent validation-sets confirmed the genes DLG1, METTL7A, KIAA1147, IGHMBP2, PCNX, UBTD2, WDR35, and ELP2/SLC39A6 among others
MET	1	0	We identified a rare missense homozygous variant, p.Arg663Cys in MFN2, predicted to be damaging, in a patient with an early age at disease onset (36_years) and fast progression. 31108397
METTL7A	1	0
MFN2	6	5.6	c.343G>A (p. V115M) c.695T>C (p.L232P)
MFSD11	5	4.4	Our data suggest Mia40 upregulation as a potential therapeutic salvage pathway.
MFSD8	2	4.8
MIA	1	0
MICA	1	0
MICU1	1	0
MICU2	1	0
MIF	4	2.5
MIGA2	1	0
MIR10A	1	0
MIR1205	1	0
MIR1292	1	0
MIR132	1	0
MIR141	1	0
MIR143	1	0
MIR1825	1	0
MIR193B	1	0
MIR200A	1	0
MIR200C	1	0
MIR338	1	0
MIR345	1	0
MIR34A	1	0
MIR375	1	0
MIR3911	1	0
MIR455	1	0
MIR4687	1	0
MIR4745	1	0
MIR4763	1	0
MIR574	1	0
MME	1	0
MMP10	1	0
MMP3	1	0
MMP7	5	2.6
MMP9	3	0
MMRN1	1	0
MMUT	2	3.1
MND1	1	0
MOB3B	2	5.8
MOBP	4	8.7
MORF4	2	4.7
MOV10	1	0
MPG	1	0	Pooling our results with the previously studied population still showed a significant association with the AAG haplotype. 16301496
MPO	2	0.1	ALS brains are characterized by high levels of MPO and lowered anti-oxidant activity (due to the SOD1 mutation), thereby aiding CEP generation and accumulation. 34871763
MPZ	4	6.1	Our findings expand the clinical spectrum of MPZ-related neuropathy and highlight that Thr124Met mutation may cause a syndrome mimicking MND. 34210210
MST1	4	3.8	Annotation Error
MSX2	1	0
MT3	3	4.5	We conclude that changes in the MT3 gene are unlikely to be responsible for susceptibility to SALS.
MTF1	1	0	An intronic SNP upstream of MT-Ie differed in SALS patients and controls at the allele and genotype levels. Haplotypes covering MT-I isoforms also differed between the two groups. Alleles and genotypes of one MTF-1 SNP differed in female SALS patients.
MTHFR	5	3	No association of MTHFR c.677C>T variant with sporadic ALS in an Italian population. / evidence we provide here clearly shows that MTHFR C677T and A1298C polymorphisms are genetic risk factors for SALS in women
MTHFSD	1	0	Our results suggest the contribution of recessive alleles to ALS and the possibility of burden of mutations, emphasizing the complexity of ALS genetics.
MTMR2	1	0	Cohort Analysis of 67 Charcot-Marie-Tooth Italian Patients: Identification of New Mutations and Broadening of Phenotype Expression Produced by Rare Variants.
MTOR	16	1.7	Consistent with its role in autophagy regulation, we found increased mTOR levels upon knock-down of sqstm1.
MTREX	1	0	Annotation error
MTRFR	1	0	ALS5/SPG11/KIAA1840 mutations cause autosomal recessive axonal Charcot-Marie-Tooth disease.
MYC	4	0	Annotation error
MYH14	1	0	Annotation error
MYH6	2	2.1	Annotation error
MYH7	1	0	One patient presented with facioscapulohumeral muscular dystrophy and one patient with an MYH7 gene-related myofibrillar myopathy.
MYH8	1	0	One patient presented with facioscapulohumeral muscular dystrophy and one patient with an MYH7 gene-related myofibrillar myopathy.
MYH9	1	0	The combined proteomic analysis allowed the detection of regulated proteins linked to ALS pathogenesis (RNA-binding protein FUS, superoxide dismutase Cu-Zn and neurofilaments light polypeptide) alongside newly identified candidate biomarkers (myosin-9, fructose-bisphosphate aldolase and plectin).
MYO6	2	3.1	Examination of mutants and deletion fragments located at various sites of optineurin gene provide clues as to what regions of the gene may play a critical role in the development of pathologic consequences.
MYOD1	1	0	Annotation error
NAIP	3	4.7	CONCLUSION: The SMN and NAIP gene mutations are specific for spinal muscular atrophy and do not predispose individuals to ALS.
NALF2	1	0	Annotation error
NANOG	1	0	Annotation error
NAP1L1	1	0	Annotation error
NAT2	1	0	There was an increased frequency of NAT2 slow acetylators in the ALS group compared with controls (70% versus 50%; OR 2.33 [95% CI, 1.03 to 5.30]), but this was not significant after adjusting for multiple testing.
NBPF19	1	0	We directly searched for repeat expansion mutations and identified noncoding CGG repeat expansions in NBPF19 (NOTCH2NLC) as the causative mutations for NIID.
NBR1	2	3.2	Annotation error
NCAM1	1	0	Annotation error
NCKIPSD	1	0	Short structural variants in the genetics of anorexia nervosa.
NCL	2	0.9	Annotation error
NCOA3	1	0	Short structural variants in the genetics of anorexia nervosa.
ND1	3	3.3	Annotation error
ND2	2	2.7	Detection of point mutations in codon 331 of mitochondrial NADH dehydrogenase subunit 2 in Alzheimer's brains.
ND4	1	0	ALS spinal neurons show varied and reduced mtDNA gene copy numbers and increased mtDNA gene deletions.
NDUFB2	1	0	Annotation error
NDUFB3	1	0	Annotation error
NEAT1	5	4.6	The long non-coding RNA nuclear-enriched abundant transcript 1_2 induces paraspeckle formation in the motor neuron during the early phase of amyotrophic lateral sclerosis.
NEDD4L	1	0	Annotation Error
NEFH	15	9.9	Unique deletions of two nucleotides causing frameshifts near the end of the NEFH coding sequence were identified: in family 1, c.3008_3009del (p.Lys1003Argfs*59), and in family 2 c.3043_3044del (p.Lys1015Glyfs*47).
NEFL	20	9.9	Cerebrospinal fluid neurofilament light levels in amyotrophic lateral sclerosis: impact of SOD1 genotype.
NEFM	4	6.3	A total of 92 variants were identified, including 36 rare heterozygous variants in NEFH, 27 in NEFM, and 16 in NEFL.
NEK1	28	9.9	we observed NEK1 risk variants in nearly 3% of ALS cases.
NEK8	1	0	Annotation error
NEUROG2	1	0	Annotation error
NFASC	7	7.2	Annotation error
NFATC1	1	0	Further analysis revealed that these polymorphisms are associated with the expression level of CX3CR1 and TNFAIP1, and affect the transcription factor binding sites for CTCF, NFATc1 and NR3C1.
NFE2L2	21	9.9	We provide evidence that dysregulation of Nrf2 and the ARE, coupled with reduced pentose phosphate pathway activity and decreased generation of NADPH, represent significant and hitherto unrecognized components of the toxic gain of function of mutant SOD1.
NFIC	1	0	Annotation error
NFKB1	4	0	Manganese superoxide dismutase levels are elevated in a proportion of amyotrophic lateral sclerosis patient cell lines.
NGF	1	0	Annotation error
NGLY1	1	0	NGLY1 mutation causes neuromotor impairment, intellectual disability, and neuropathy.
NIPA1	9	9.9	NIPA1 polyalanine repeat expansions are associated with amyotrophic lateral sclerosis.
NKTR	1	0	Annotation error
NLN	1	0	Annotation error
NLRP3	2	0	Annotation error
NMB	1	0	Annotation error
NMD3	1	0	The minor allele frequency of NMD3 rs34016896 in PD patients.
NOC2L	1	0	Annotation error
NONO	2	2.7	Annotation error
NOP56	7	9.9	Our results demonstrated that pathogenetic repeats in C9orf72 are rare in China, while intermediate CAG repeats in ATXN2 are more frequent but have no effect on disease phenotypes; the repeat size in AR and NOP56 may not be a risk factor for ALS.
NOS1	3	2	Expression of nitric oxide synthase isoforms in spinal cord in amyotrophic lateral sclerosis.
NOS2	2	0	Annotation error
NOS3	3	0.4	Three of the above genes/SNPs represent protective factors, APOA4, NOS3, and LPL, since their contribution to the whole complexity resulted to be as high as 0.17.
NOTCH2	4	2.8	Annotation error
NOTCH3	5	3.8	The possible pathogenic role for a mutation in the Notch3 gene is discussed considering recent data on hypoxia in the pathophysiology of ALS.
NPC1	1	0	Mutations in NPC1 and NPC2 are cause of disease in respectively, 95% and 5% of Nieman Pick patients.
NPC2	1	0	Identification of mutation in NPC2 by exome sequencing results in diagnosis of Niemann-Pick disease type C.
NPLOC4	3	5.6	Annotation Error
NPM1	3	1.5	Annotation Error
NPR3	1	0	Annotation Error
NPRL2	1	0	Annotation Error
NPTXR	1	0	Annotation Error
NPY	1	0	ALS-FTD is characterized by changes in NPY and leptin levels that may impact on the underlying regional neurodegeneration as they were predictive of diagnosis and disease duration, offering the potential as biomarkers and for the development of interventional treatments.
NPY4R	1	0	Annotation Error
NQO1	2	1	One of the compounds (1d) was selected in view of its good multitarget profile and good tolerability. It was able to induce the NRF2 signature, promoting the expression of the antioxidant response enzymes HO-1 and NQO1, via a KEAP1-dependent mechanism
NR1H4	1	0	Annotation Error
NR1I2	2	1.3	Annotation Error
NR3C1	1	0	Further analysis revealed that these polymorphisms are associated with the expression level of CX3CR1 and TNFAIP1, and affect the transcription factor binding sites for CTCF, NFATc1 and NR3C1.
NRAS	1	0	Our group has previously reported that the majority of human melanomas (>60%) express the metabotropic glutamate receptor 1 (GRM1) and that the glutamate release inhibitor riluzole
NRG1	2	1.3	Annotation Error
NRXN3	1	0	four of 17 NSD-function-related target genes (disrupted-in-schizophrenia-1 (DISC1), CNTN4, NRXN3, and ERBB4) presented a considerable association with sALS in both studies. We constructed an integrative dataset based on the 3227 subsignificant genes (P value_<_0.01) from two sALS-related genome-wide association studies (GWAS) (the US and Irish studies).
NSD1	1	0	Two short children born small for gestational age with insulin-like growth factor 1 receptor haploinsufficiency illustrate the heterogeneity of its phenotype.
NSF	1	0	Annotation error
NSFL1C	2	4.8	Annotation Error
NT5C3B	1	0	To identity novel risk variants for ALS, utilizing the latest genome-wide association studies (GWAS) and eQTL study data, we conducted a genome-wide expression association analysis by summary data-based Mendelian randomization (SMR) method. MR single gene analysis identified one significant and four suggestive genes associated with ALS, including C9ORF72, NT5C3L, , GGNBP2, ZNHIT3, and KIAA1600
NTRK1	1	0	Pathway Mutations in Breast Cancer Using Whole-Exome Sequencing.
NUCB1	1	0	Annotation error
NUMB	1	0	Anotation Error
NUP188	1	0	Annotation Error
NUP205	1	0	Related with paget_s diseases but no variant reported
NUP214	1	0
NUP42	1	0	Related to ALS no variant reported
NUP54	2	5.4	Annotation Error
NUP62	26	9.9	Mutations in the ESCRT-III subunit CHMP2B were recently associated with frontotemporal dementia and amyotrophic lateral sclerosis (ALS), neurodegenerative diseases
NUTM2B	1	0	Unrelated
NUTM2B-AS1	1	0	Noncoding CGG repeat expansions in neuronal intranuclear inclusion disease, oculopharyngodistal myopathy and an overlapping disease.
NVL	1	0	Annotation Error
NXF1	1	0	Annotation Error
OCM2	1	0	Annotation Error
ODAD2	1	0	to determine the occurrence of homozygous rare, in-silico damaging variants in a genetically relatively homogenous group of amyotrophic lateral sclerosis (ALS) patients.
OFC1	1	0	Annotation Error
OGG1	2	1.8	There is evidence that the Ser326Cys polymorphism of the human 8-oxoguanine DNA glycosylase 1 (hOGG1) gene is associated with a reduced DNA repair activity. To evaluate the role of the hOGG1 Ser326Cys polymorphism in sporadic ALS (sALS), we screened 136 patients and 129 matched controls
OMA1	1	0	Annotation Error
OPA1	1	0	Annotation Error
OPTN	96	9.9	Frontotemporal lobar degeneration (FTLD) can occur jointly with amyotrophic lateral sclerosis (ALS), and these 2 conditions share a genetic risk factor on chromosome 9. It has been reported that mutations in optineurin (OPTN) can cause ALS.
OR10B1P	7	9.9	Annotation Error
OR2F1	1	0	Annotation Error
ORC1	1	0	Annotation Error
OSBP	2	3.7	Annotation Error
OSBPL3	1	0	Here we report a morphological screen where overexpression of oxysterol binding protein-related protein-3 (ORP3) rescued the mutant VAPB phenotype. It resolved the mutant VAPB-induced membrane expansions, restored solubility of the mutant protein in non-ionic detergent, and restored trafficking of Emerin to the NE
OXR1	1	0	The novel protein oxidative resistance 1 (Oxr1) protects neurons from oxidative stress-induced apoptosis. To further understand the function of Oxr1, we present here the first interaction study of the protein. We show that Oxr1 binds to Fus and Tdp-43 and that certain ALS-associated mutations in Fus and Tdp-43 affect their Oxr1-binding properties.
OXT	1	0	Annotation Error
P4HB	6	6.3	We report significant genotypic associations for two SNPs in P4HB with FALS, rs876016 (P=0.0198) and rs2070872 (P=0.0046), all values being FDR corrected. Significant allelic associations were also obtained for rs876016 with FALS (P=0.0155) and ALS (FALS and SALS) (P=0.0148).
P4HTM	1	0	Annotation Error
PABPC1	6	7.4	We identified the poly-A binding protein (PABP1), a stress granule marker, as an interacting partner of FUS. Large PABP1-positive cytoplasmic foci (i.e. stress granules) colocalized with the mutant FUS inclusions but were absent in wild-type FUS-expressing cells
PAH	2	0.2	The "Janus hypothesis," possibly explaining why phenylalanine hydroxylase is a biomarker of neurodegenerative disease susceptibility, together with the general theme that this concept may apply to many other hitherto unsuspected enzyme systems, is presented.
PAK1	1	0	Annotation Error
PAPPA2	2	4.5	Letter to the Editor: History and clinical implications of PAPP-A2 in human growth: When reflecting on idiopathic short stature leads to a specific and new diagnosis: Understanding the concept of "low IGF-I availability".
PARG	1	0	Annotation Error
PARK7	9	9.9	A novel homozygous DJ1 mutation causes parkinsonism and ALS in a Turkish family.
PARP1	9	2.4	Here we report that ANG inhibits nuclear translocation of apoptosis inducing factor (AIF), an important cell death-executing molecule known to play a dominant role in neurodegenerative diseases. ANG inhibits serum withdrawal-induced apoptosis by attenuating a series of Bcl-2-dependent events including caspase-3 activation, poly ADP-ribose polymerase-1 (PARP-1) cleavage, and AIF nuclear translocat…
PBRM1	1	0	Annotation Error
PCA3	1	0	Annotation Error
PCNA	3	0.2	Annotation Error
PCNX1	1	0	Frontotemporal dementia (FTD) is a neurodegenerative disorder predominantly affecting the frontal and temporal lobes. Genome-wide association studies (GWAS) on FTD identified only a few risk loci. One of the possible explanations is that FTD is clinically, pathologically, and genetically heterogeneous. An important open question is to what extent epigenetic factors contribute to FTD and whether t…
PCSK2	1	0	A high-density genome-wide association screen of sporadic ALS in US veterans. tested _1.3 million single nucleotide polymorphisms (SNPs) for association with ALS outcome in 442 incident Caucasian veteran cases diagnosed with definite or probable ALS and 348 Caucasian veteran controls
PDB1	3	3.2	Annotation Error
PDC	3	4.8	Annotation Error
PDGFB	1	0	Annotation Error
PDHX	1	0	Annotation Error
PDIA2	1	0	Here, we demonstrate that the redox function of protein disulfide isomerase (PDI) is protective against protein misfolding, cytoplasmic mislocalization of TDP-43, ER stress, ER-Golgi transport dysfunction, and apoptosis in neuronal cells expressing mutant TDP-43 or SOD1, and motor impairment in zebrafish expressing mutant SOD1
PDIA3	1	0	disulfide isomerase (PDIA1) is protective against ER stress and apoptosis in neuronal cells expressing mutant SOD1, and recently mutations in PDIA1 and related PDI family member endoplasmic reticulum protein 57 (ERp57/PDIA3), were associated with ALS.
PDYN	2	3.1	Resveratrol treatment reduces the vulnerability of SH-SY5Y cells and cortical neurons overexpressing SOD1-G93A to Thimerosal toxicity through SIRT1/DREAM/PDYN pathway.
PFN1	45	9.9	Mutations in the profilin 1 gene cause familial amyotrophic lateral sclerosis.
PGBD5	1	0	Immune-related genetic enrichment in frontotemporal dementia: An analysis of genome-wide association studies.
PHGDH	2	1.9	Annotation Error
PHOX2A	1	0	Annotation Error
PHOX2B	1	0	Reduced PHOX2B stability causes axonal growth impairment in motor neurons with TARDBP mutations.
PIAS4	1	0	In co-expression experiments, PIASy and SENP1 increased and decreased the number of cells exhibiting SOD1-mutant aggregation, respectively, confirming the effect of these enzymes on SOD1 aggregation. 32462635
PICK1	12	9	Pick's disease
PIK3C3	1	0	Supported by our recent study on class III phosphatidylinositol 3-kinase (PI3K) Vps34, is that neuronal endolysosomal and autophagic dysfunction. 31225476
PIK3CA	3	0.3	Frequent activating PIK3CA mutations in sporadic angiolipoma. 32662895
PIK3CB	1	0	Phosphatidylinositol-3-kinase (PI3-K)/Akt and GSK-3 pathway. 16045483
PIK3CD	3	1.3	phosphatidylinositol-3-kinase (PI3K)/Akt and glycogen synthase kinase-3 (GSK-3) pathway. 15337584
PIK3CG	1	0	Pathway Mutations in Breast Cancer Using Whole-Exome Sequencing.31575382
PINK1	10	9.4	Parkinson disease-linked proteins PINK1. 27484150
PITPNM1	1	0	Nir2 peptide. 22069488
PKD1	1	0	PKD1 is the most prevalent causative gene for ADPKD. 36341123
PLCG2	1	0	The genetic variant rs72824905-G (minor allele) in the PLCG2 gene was previously associated with a reduced Alzheimer's disease risk (AD). 31131421
PLD3	1	0	A novel rare variant, P410S of PLD3 was found in an early-onset AD family. 32941707
PLEC	3	3.8	Conclusion A new atypical fALS family with a benign clinical course is herein reported. We identified two candidate gene mutations of PLEC and ST3GAL6 linked to this phenotype.31257275
PLEK	2	2.9	N domain binding cofactor protein p47. 24878061
PLEKHG5	2	2.9	Additional rare, potentially deleterious variants were observed in the three patients, only one of them, PLEKHG5-Phe538Leu, which is located 4.5_Mb upstream to the TARDBP, was also fully segregating in the family. 32253937
PLP1	1	0	we demonstrated reduced MBP protein levels relative to PLP (a myelin component that relies on protein not mRNA transport). 32391572
PLXNA2	1	0	Oct 27, 2021
PLXNA3	1	0
PMCH	1	0
PMP22	5	5.8	Charcot-Marie-Tooth disease
PNKP	1	0	Gene-specific promoter DNA methylation pyrosequencing identified the DNA repair genes Ogg1, Apex1, Pnkp and Aptx as hypomethylated in ALS.32005289
PNPLA6	2	3.7	The possibility that organophosphorus (OP) compounds contribute to motor neuron disease (MND) is supported by association of paraoxonase 1 polymorphisms with amyotrophic lateral sclerosis (ALS) and the occurrence of MND in OP compound-induced delayed neuropathy (OPIDN), in which neuropathy target esterase (NTE) is inhibited by organophosphorylation. 18313024
POLDIP3	1	0	we found an increment of POLDIP3 variant-2 mRNA in motor cortex, spinal cord and spinal motor neurons collected by laser capture microdissection with ALS. 22900096
POLG	2	2.5	Charcot-Marie-Tooth disease.
POLI	1	0	RNA polymerase III (Pol III)
POLR3B	1	0	Riluzole partially restores RNA polymerase III complex assembly in cells expressing the leukodystrophy-causative variant POLR3B R103H. 36451185
POMC	1	0
PON1	18	9.9	Single nucleotide polymorphisms (SNPs) of the paraoxonase gene family (ordered PON1, PON2, and PON3) have been associated with the risk of developing sporadic amyotrophic lateral sclerosis (SALS) in Caucasian populations. However, this association has yet to be confirmed in Chinese SALS patients. Nine SNPs across the PON gene cluster (i.e., rs662, rs705381, rs705382, rs854548, rs854560, rs7493, r…
PON2	9	9.9	Single nucleotide polymorphisms (SNPs) of the paraoxonase gene family (ordered PON1, PON2, and PON3) have been associated with the risk of developing sporadic amyotrophic lateral sclerosis (SALS) in Caucasian populations. However, this association has yet to be confirmed in Chinese SALS patients. Nine SNPs across the PON gene cluster (i.e., rs662, rs705381, rs705382, rs854548, rs854560, rs7493, r…
PON3	5	9.2	The paraoxonases, PON1-3, play a major protective role both against environmental toxins and as part of the antioxidant defence system. Recently, non-synonymous coding single nucleotide polymorphisms (SNPs), known to lower serum PON activity, have been associated with sporadic ALS (SALS) in a Polish population. A separate trio based study described a detrimental allele at the PON3 intronic varian…
POU5F1	3	0.4
PPA1	1	0
PPARGC1A	3	0.7	. To test this hypothesis, we examined the genotype distribution of PGC-1_ Gly482Ser (1444 G > A) in ALS patients to evaluate whether or not the minor serine-encoding allele 482Ser is involved in oxidative stress responses during physical exercise. 27147974
PPIA	1	0	The importance of rotamase activity in mutant SOD-mediated apoptosis was supported by experiments showing that overexpressed wild-type cyclophilin A (CyPA), but not CyPA with a rotamase active site point mutation, protected cells from death after SODV148G expression. These data suggest that mutant SOD produces a greater need for rotamase and, also, highlights possible new therapeutic strategies i…
PPM1A	1	0
PPP1CB	1	0	Both in vitro and in vivo validation assays demonstrate the interactions of Staufen1 and PP1B with dynein, and their colocalization with synaptic markers was altered as a result of two separate ALS-linked mutations: mSOD1(G93A) and TDP43(A315T). 26598648
PRKAA1	1	0
PRKCE	1	0	Taken together, these results demonstrate that PKC activity is needed for MGF24's activation of Nrf2, which in turn increases heme oxygenase-1 expression, a critical event in mediating MGF24's neuroprotection against 6-hydroxydopamine-induced apoptosis.Taken together, these results demonstrate that PKC activity is needed for MGF24's activation of Nrf2, which in turn increases heme oxygenase-1 exp…
PRKD2	1	0	With the exception of recurrent PRKD2 mutations of uncertain pathogenetic significance, the genetic abnormalities of ALs are unknown, in the absence of any of the specific chromosomal aberrations described in other lipoma variants. Angiolipoma. 32662895
PRKDC	2	1	Characterization of DNA-PK-dependent FUS stress granule localization.A compound library was screened to identify compounds that inhibit the formation of FUS-containing stress granules. 36606141
PRKN	9	9.3	Familial Parkinson disease gene product, parkin, is a ubiquitin-protein ligase.
PRL	1	0	It has been suggested that the paradoxical growth is due to other GH variants, GH-like moieties, prolactin, insulin, insulin-like growth factors (IGFs), and unidentified serum factors or growth mechanisms. 31022718
PRMT1	4	5	In this study, we identified protein arginine methyltransferase 1 (PRMT1) as a protein that more avidly associates with ALS-linked FUS-R521C than with FUS-WT (wild type) or FUS-P525L using co-immunoprecipitation and LC-MS analysis. 28094300
PRMT8	2	4.5	We found that wild type FUS (FUS-WT) specifically interacts with protein arginine methyltransferases 1 and 8 (PRMT1 and PRMT8) and undergoes asymmetric dimethylation in cultured cells. 23620769
PRNP	5	4.1
PRPH	6	9.8	Motor neurons in amyotrophic lateral sclerosis (ALS) are characterized by the presence of inclusion bodies composed of intermediate filament (IF) proteins. Peripherin protein is as components of these inclusions and rare mutations in peripherin gene (PRPH) were identified in sporadic ALS cases.20363051
PSEN1	11	8.2	These results suggest a possible intervention of presenilin-1 in the pathogenesis of amyotrophic lateral sclerosis. 11200686
PSEN2	3	2.5	Alzheimer's disease- and frontotemporal dementia-associated genes
PSMD4	1	0	Our studies provide novel insight into the mechanism by which ALS-linked mutations in UBQLN2 interfere with protein degradation. 26075709
PSPN	2	4.1
PTBP1	3	2.4
PTEN	2	0	melanoma cell lines harboring constitutive activating mutations of the PI3K pathway (PTEN and NRAS mutations) 25749171
PTHLH	1	0
PTK2B	2	0.1	A number of genetic variants have previously been identified and associated with the risk of Alzheimer's disease (AD), including rs10838725 in CELF1, rs28834970 in PTK2B, rs17125944 in FERMT2, and rs10410544 in SIRT2 based on genome-wide association studies 30144538
PTMS	1	0
PTPN11	2	0.8	Noonan syndrome
PTPN4	1	0
PTPRF	1	0
PTPRT	1	0	, variants of DAB1 gene (rs17115303) and PTPRT gene (rs6030462) are risk factors common to sPD and sALS in the HPMC.34707478
PTPRVP	1	0
PURA	2	3.6	Pur-alpha functionally interacts with FUS carrying ALS-associated mutations. 26492376
PVALB	1	0
PVR	1	0	In exon 2 of PVR the heterozygous Ala67Thr change was detected in 20.0% of progressive muscular atrophy, 11.8% of amyotrophic lateral sclerosis and 6.8% of control subjects. 15076773
PXK	1	0	Of nine SNPs associated with telomere length, two were also associated with ALS: rs8105767 near the ZNF208 gene (p_=_1.29_10-4) and rs6772228 (p = 0.001), which is in an intron for the PXK gene.
PYY	1	0	One hundred and twenty-seven participants (36 ALS, 26 ALS- cognitive, patients with additional cognitive behavioral features, and 35 behavioral variant FTD (bvFTD) and 30 controls) underwent fasting blood analyses of leptin, ghrelin, neuropeptide Y (NPY), peptide YY (PYY), and insulin levels
RAB11A	3	2.5
RAB14	1	0
RAB1A	2	2.3	Overexpression of Rab1 rescued these defects, suggesting that Rab1 is protective in ALS.27551461
RAB29	2	4.1	Our results suggest that rs1572931 decreases the risk for PD but not for ALS and MSA in the Chinese population. However, the polymorphism is unlikely to be a common cause of SALS and MSA in the Chinese population.25040112
RAB32	1	0
RAB38	1	0	A recent genome-wide association study has linked risk of FTD with polymorphisms in the HLA-DRA/HLA-DRB5 gene (rs9268877, rs9268856), BTNL2 gene (rs1980493), and RAB38/CTSC gene (rs302668).28131168
RAB5A	8	8
RAB6A	1	0
RAB7A	2	2.7
RAB7B	2	1.8	Sensomotoric hereditary neuropathies (Charcot-Marie-Tooth) are a large heterogeneous group of various hereditary neuropathies, which have also been associated with a wide spectrum of genetic mutations, such as PMP22, LITAF, EGR2, P0 protein, KIF1B, MFN2, RAB7 and others.26040103
RAB8A	4	5.2
RAC1	1	0	Upon Rac family small GTPase 1 (Rac1) activation, all mutants tested moved from the cytosol to membrane ruffles but not to macropinosomes and/or endosomes. 30224357
RAD23B	1	0	We performed RT2 PCR arrays for DNA repair and DDR signaling pathways in CRISPR/Cas9 FUS knockout (KO) and shRNA mediated FUS knockdown (KD) cells, which revealed significant (>_2-fold) downregulation of BRCA1, DNA ligase 4, MSH complex and RAD23B. 31801573
RAD51	1	0	lthough neither required for resection nor for timely repair of DSBs, senataxin was found to promote Rad51 recruitment, to minimize illegitimate rejoining of distant DNA ends and to sustain cell viability following DSB production in active genes. 29416069
RAF1	1	0	Intrinsically unstructured domain 3 of hepatitis C Virus NS5A forms a "fuzzy complex" with VAPB-MSP domain which carries ALS-causing mutations. 22720086
RAI1	1	0
RALGDS	1	0	We have also undertaken mutation analysis and genetic mapping to investigate and exclude candidate genes, including RING3L/ORFX and RALGDS, from a pathogenic role in ALS4. 11085590
RALY	1	0	We report that RALY knockout enhances FUS NLS mutants' nuclear translocation, hence decreasing aggregate formation. 30354839
RAN	26	9.9
RAPGEF2	1	0	We identified a de novo RAPGEF2 variant (c.4069G>A, p.E1357K) in a patient with early-onset sALS. 30636905
RAPGEF5	1	0	Using a gene-based analysis of the full multi-ethnic dataset, we uncovered additional genes significantly associated with ALS: ERGIC1, RAPGEF5, FNBP1, and ATXN3. 32968195
RARA	1	0	Our in vitro results (and in vivo results, unpublished) are in line with the latter findings, suggesting that administration of RARA agonists without simultaneous removal of _autophagy bottlenecks_ would result in worsening of the disease progression. In article. 30939964
RASA1	1	0
RASGRF1	1	0
RASL12	1	0
RB1CC1	2	2.4	Moreover, using immunoblot and quantitative PCR techniques, we found that the mRNA and protein levels of the genes critical in the initial steps of the autophagy pathway (FIP200, ATG16L1 and ATG12) were significantly lower in FUS KO cells. 33354770
RBFOX3	1	0
RBL1	1	0
RBM14	1	0	Here, we show that (G4C2) n repeat RNA predominantly associates with essential paraspeckle proteins SFPQ, NONO, RBM14, FUS and hnRNPH and colocalizes with known paraspeckle-associated RNA hLinc-p21. 30745340
RBM20	1	0	Analysis of RBM20 RNA binding by eCLIP reveals a gain-of-function preference of mutant RBM20 for 3' UTR sequences that are shared with amyotrophic lateral sclerosis (ALS) and processing-body associated RNA binding proteins (FUS, DDX6). 34732726
RBM45	3	6.8	The gene with the highest pathogenicity score was the RBP gene RBM45. In the family, the RBM45 Arg183* nonsense mutation co-segregated in both affected cousins. Validation in an unrelated patient (n = 548) / control (n = 734) cohort identified an additional RBM45 Arg183* carrier with bvFTD on a shared 4 Mb haplotype. rs749455196. 34118419
RBMS3	32	9.9
RBP4	2	1.6
RBPJP4	2	2.8
RBX1	1	0	We observed a combined effect of these two environmental and genetic factors on the expression of genes, such as Uhrf2, Rbx1, Kdm2b, Ube2d2, Xaf1, and Senp1.33670299
RCC1	1	0	We report a novel ALS2 missense mutation in patients affected by IAHSP. This homozygous G669A mutation in exon 4 is predicted to result in a tyrosine substitution at cysteine 156 of the RCC1 (regulator of chromatin condensation)-like domain, encoding a putative guanine exchange factor for Ran guanosine triphosphatase, leading to a loss of ALS2 function due to instability of mutant protein. 167186…
RCVRN	1	0
REG1A	1	0
RELA	2	0
REN	1	0
RENBP	27	9.9
RERE	1	0	Genes (RERE included) we related with psychiatric traits in the MR and colocalization analysis. In article. 33417599
RET	1	0
RFK	1	0	We show that RFK variants deviate from HWE in haplogroups G, H, L, V and W. 32490968
RGPD2	1	0
RHO	1	0	We first examined neurodegenerative mutations associated with direct ER stress by exploring the effect of rhodopsin mutations on ER stress and Ca2+ signaling. The rhodopsin P23H mutation, the most common mutation in autosomal dominant Retinitis Pigmentosa (RP), produced increased ER stress levels compared to wild type (WT) rhodopsin. 31920544
RHOT1	1	0
RICTOR	1	0
RIEG2	1	0
RIPK1	3	1.7	Overall, this work reveals a distinct mechanism of RIPK1 activation that mediates the signaling mechanism of RDA as well as a type of necroptosis.29891719
RMDN2	1	0
RMDN3	3	5.3	Immunoprecipitation assays from transfected cells revealed that deletion of the PTPIP51 FFAT motif has little effect on VAPB binding. However, mutation and deletion of a nearby coiled-coil domain markedly affect this binding.36120587
RNASE1	4	1.8
RNASE4	3	7.2	Several in silico analyses in combination with extensive molecular dynamics (MD) simulations were performed on wild-type ANG and RNASE4, along with six rare variants (T11S-ANG, R122H-ANG, D2E-RNASE4, N26K-RNASE4, T79A-RNASE4 and G119S-RNASE4). 29279004 rs151144001; 14-21167829-A-C; rs374269522; rs139065075; rs376084203
RNF13	1	0	An RNF13 mutation was identified as the cause of the recessively inherited ALS in the pedigree.
RNF130	3	1.3
RNF5	1	0
RNMT	1	0
RNPC3	10	9.9
RNU1-1	6	6.3	Here, we employed CRISPR knockout (KO) to investigate the functions of four ALS-causative RNA/DNA binding proteins (FUS, EWSR1, TAF15 and MATR3) within the RNAP II/U1 snRNP machinery. 30398641.
ROCK2	1	0
RORC	2	1.1
RPL38	1	0
RPN2	1	0	Our efforts to determine the identity of the ubiquitinated targets common to VAPB and FAF1 led to the identification of RPN2, a subunit of an oligosaccharyl-transferase located at the endoplasmic reticulum, which may be regulated by ubiquitin-mediated degradation. 24885147
RPS4X	1	0
RPS6	1	0
RPS6KB1	1	0
RRAD	3	0
RREB1	2	3
RRM1	8	8.2	Deletion of RNA recognition motif (RRM1) or Zn finger motifs (ZnF1 or ZnF2) diminished the binding of a subset of MATR3 interacting proteins. 29511296
RRM2	5	4.3	. Remarkably, deletion of the RRM2 motif caused enhanced binding of >100 hundred proteins. In live cells, MATR3 lacking RRM2 (_RRM2) formed intranuclear spherical structures that fused over time into large structures. 29511296
RRM2B	1	0	Three patients presented with mitochondrial myopathy, including two patients harbouring a heterozygous POLG gene pathogenic variant and one patient with a heterozygous RRM2B gene pathogenic variant. 26969127
RTN4	1	0
RTN4R	1	0	The rs696880 Polymorphism in the Nogo-A Receptor Gene (RTN4R) Is Associated With Susceptibility to Sporadic Amyotrophic Lateral Sclerosis in the Chinese Population. 29706887
RUFY3	1	0	A significant down-regulation of MEF2 downstream targets BDNF, KLF6 and RUFY3 was reported in both sALS and SOD1+ ALS patients, consistent with an altered MEF2 transcriptional activity. 26921792
RUNX2	1	0	We identified 5 associated loci at a genome-wide significance threshold P_<_5_10-_8, including replication of 3 loci from previous studies and 2 novel loci at 6p21.1 and 12p12.1 (near RUNX2 and SLCO1A2, respectively).
RXRG	1	0	However, in cases like the BRCA1, ETF1, and RXRG genes, TDP-43 binding to natural UG-repeated sequences can act as either an activator or a suppressor of 5'SS recognition, depending on splice site strength and on the presence of additional splicing regulatory sequences. 22100394
RYR1	2	2	It was indicated that WNT16, RYR3, RYR1, NUP205, CAPN2 and NUP214 genes may be potential pathogenic genes, pathways of neurodegeneration and ALS may play a vital role in the pathogenesis of PDB. 35355568
RYR2	1	0	Heterogeneity was also observed for the ryanodine receptors (RyR) as the RyR1, RyR2 and RyR3 mRNAs were present. 10574226
RYR3	2	3.8	As for other genetic factors, it was indicated that WNT16, RYR3, RYR1, NUP205, CAPN2 and NUP214 genes may be potential pathogenic genes, pathways of neurodegeneration and ALS may play a vital role in the pathogenesis of PDB. 35355568
S100A4	1	0	We demonstrated the increased expression of S100A4 also in fibroblasts derived from amyotrophic lateral sclerosis (ALS) patients carrying SOD1 pathogenic variants.31623154
S100A6	1	0	Transfected human embryonic kidney cells expressing ANXA11 with the p.D40G mutation and other N-terminal mutations showed altered binding to calcyclin. 28469040
S100B	2	0.5
SACM1L	1	0
SAMHD1	1	0	A duplication of exons 7-11 in SAMHD1 in a mild cognitive impairment participant. 35666053
SARM1	2	3.6	These findings of disease-associated coding variants that alter SARM1 function build on previously reported genome-wide significant association with ALS for a neighbouring, more common SARM1 intragenic single nucleotide polymorphism (SNP) to support a contributory role of SARM1 in these disorders. 34796871. L223P, _229_235, _249_252, R267W, V331E, E340K and T385A SARM1
SCA37	1	0	In this family, two different pathogenic mutations were found, a heterozygous repeat expansion in C9ORF72 in four patients with ALS/FTD and a heterozygous repeat expansion in DAB1 in at least nine patients with SCA, leading to a diagnosis of DAB1-related ataxia (ATX-DAB1; SCA37). 36148898
SCAF4	3	8.2	An 12-18 poly-T repeat (rs573116164) within the 3' untranslated region of serine and arginine rich proteins-related carboxy terminal domain associated factor 4 (SCAF4), a gene that is adjacent to SOD1, was assessed for disease association and influence on survival and age at onset in an fALS cohort using PCR, Sanger sequencing, and capillary separation techniques for allele detection.32754644
SCFD1	8	9.9	Our results suggest that there is a lack of association of SCFD1 rs10139154 with the risk for ALS in a large Chinese population, but this variant may modulate the age of onset of ALS. 29260601
SCFV	3	2.1
SCN3A	1	0	We demonstrate that the A4V mutation confers a propensity to hyperexcitability on a voltage-dependent sodium channel (Nav1.3) mediated by heightened total Na(+) conductance and a hyperpolarizing shift in the voltage dependence of Nav1.3 activation. 27072680
SCN4A	2	3.1	The skeletal muscle sodium channelopathies are a group of inherited, non-dystrophic ion channel disorders caused by heterozygous point mutations in the SCN4A gene, leading to clinical manifestations of congenital myotonia, paramyotonia, and periodic paralysis syndromes. In article. p.Ser1159Pro. 32619119
SCN7A	2	4.5	We then identify an enrichment of ALS-associated mutations in another sodium channel, SCN7A, from whole genome sequencing data of 4495 ALS patients and 1925 controls passing multiple testing correction (67 variants, p_=_0.0002, Firth logistic regression).
SCN9A	1	0	We could demonstrate co-localization of DMPs with an ALS-associated GWAS region near the SCN7A/SCN9A and XIRP2 genes. 35537341
SCNN1A	1	0	Recently, four single nucleotide polymorphisms (SNPs), including rs2814707 in the 9p21, rs12608932 in the UNC13A gene, rs13048019 in the TIMA1 gene, and rs2228576 in the SCNN1A gene have been reported to be associated with the risk for developing amyotrophic lateral sclerosis (ALS) in Caucasian population. 24493373.
SCUBE2	1	0	Additional variations identified in genes related to ID and brain development in our patients (GPT2, DNAH10, and SCUBE2) may suggest a complex oligogenic inheritance for this phenotype. rs768800446. 35812163
SDHB	1	0	Variants of SDHB in relation to the C, W, and A . 32490968
SEC1P	1	0
SELE	1	0	This latter approach allowed the identification of seven genetic variants essential to differentiate cases from controls: apolipoprotein E arg158cys; hepatic lipase -480 C/T; endothelial nitric oxide synthase 690 C/T and glu298asp; vitamin K-dependent coagulation factor seven arg353glu, glycoprotein Ia/IIa 873 G/A and E-selectin ser128arg. 18513389
SELENOP	1	0
SENP1	2	3.3	We observed a combined effect of these two environmental and genetic factors on the expression of genes, such as Uhrf2, Rbx1, Kdm2b, Ube2d2, Xaf1, and Senp1. 33670299
SETX	55	9.9	The experimental data showed that upon genotyping of the exonic polymorphism in the SETX gene, the T allele appeared at a lower rate than the G allele at position 3455 in AD patients compared with normal groups (P < 0.05, odds ratio (OR), 0.59, 95% confidence interval (CI), 0.40-0.89). 24694197
SFPQ	9	9.9	Here we characterize two familial ALS (fALS)-associated SFPQ variants, which cause amino acid substitutions in the proximity of the SFPQ zinc-coordinating centre (N533H and L534I). 36168806
SGPL1	1	0
SH2B1	1	0
SH2B2	1	0
SH2B3	1	0	Additionally, a significant association of a 136 kb haplotype block across the ATXN2 and SH2B3 genes was found in 19.4% of a subset of our ALS cohort and in 10.1% of the controls (p=0.0057, OR: 2.23). 22916186
SH3BP1	1	0
SH3RF1	2	4.5	We mapped molecular quantitative trait loci and found several potential ALS risk loci that may act through gene expression or splicing in the spinal cord and assign putative cell types for FNBP1, ACSL5, SH3RF1 and NFASC. 36482247
SH3TC2	3	7.1	In the remaining 41 patients, NGS identified the causative variants in eight patients in the genes HSPB1, MFN2, KIF1A, GDAP1, MTMR2, SH3TC2, KIF5A, and MPZ (five new vs. three previously reported variants; three sporadic vs. five familial variants). -p.Met523Thr. 34354735.
SHBG	1	0	Genetically determined serum SHBG levels [odds ratio (ORIVW) =1.113, 95% CI: 1.019-1.215, P=0.017] were associated with an increased risk of ALS. 36330403
SHOX	2	3.6
SIGLEC7	1	0
SIGLEC9	1	0	Mendelian randomization analyses suggested causal roles for several proteins, for example, ApoE, CD33, and GRN in Alzheimer's disease, MMP-10 in preclinical Alzheimer's disease, SIGLEC9 in amyotrophic lateral sclerosis, and CD38, GPNMB, and ADAM15 in Parkinson's disease. 36504281
SIGMAR1	15	9.9	In silico analysis of SIGMAR1 variant (rs4879809) segregating in a consanguineous Pakistani family showing amyotrophic lateral sclerosis without frontotemporal lobar dementia. 26205306
SIL1	1	0	Altered protein expression upon SIL1 depletion in vitro could be confirmed in Sil1-deficient motoneurones for paradigmatic proteins belonging to different functional classes. 26468156
SIRT1	1	0
SIRT2	1	0	In this study, the four SNPs, rs10838725 in CELF1, rs28834970 in PTK2B, rs17125944 in FERMT2, and rs10410544 in SIRT2, were not found to contribute to PD, ALS, and MSA susceptibility in a Chinese population. In article. 30144538
SIRT3	1	0	Genetic studies suggested, for the first time, a protective role of the SIRT3 single-nucleotide polymorphism rs4980329 in ALS risk. 28239025
SKP1	2	2.1
SLC11A2	1	0	We observed that the C allele of rs407135 in SLC11A2 was associated with a shorter disease duration in SALS patients with onset in the legs [Hazard ratio: 1.5 [1.1-2.1] (p=0.02)]. 21276595
SLC12A6	1	0	As well as for the causative gene of peripheral neuropathy with or without agenesis of the corpus callosum (SLC12A6). 26556829
SLC16A1	1	0
SLC17A5	2	0
SLC17A7	3	4.3
SLC18A2	1	0	Significant differences were found in the genotype distribution of VMAT2 rs363371 between SALS patients and HCs (p=0.001). rs363371. 28477711
SLC18A3	1	0
SLC19A1	1	0	Thus, the aim of the study was to analyze the role of genetic polymorphisms rs1051266 in SLC19A1 gene and rs1805087 in MTR gene and their associations with ALS development. The results showed no statistically significant differences, even when genotypes were analyzed by the dominant, recessive, codominant, and overdominant inheritance models. It was observed a statistical significance relating al…
SLC1A1	2	3	Since the inhibition of the EAAT2 transporter subtype had no effect on glutamate re-uptake in this model, our study suggests an impaired function of the EAAT1/3 transporter subtypes, possibly due to oxidative inactivation. 15670639
SLC1A2	13	9.9	In ALS, no sequence alteration in the EAAT2 gene have been found. 9771796
SLC1A3	1	0	Since the inhibition of the EAAT2 transporter subtype had no effect on glutamate re-uptake in this model, our study suggests an impaired function of the EAAT1/3 transporter subtypes, possibly due to oxidative inactivation. 15670639.
SLC25A1	1	0	Biochemical Effect of Resistance Mutations against Synergistic Inhibitors of RSV RNA Polymerase.
SLC25A18	1	0
SLC25A28	1	0	Expression levels of mitoferrin 1 and 2, frataxin, and iron-sulfur cluster scaffold protein were also significantly increased in G93A-SOD1 cells, suggesting higher mitochondrial iron import and utilization in biosynthetic pathways within the mitochondria. 23178912
SLC25A37	2	4.2	Expression levels of mitoferrin 1 and 2, frataxin, and iron-sulfur cluster scaffold protein were also significantly increased in G93A-SOD1 cells, suggesting higher mitochondrial iron import and utilization in biosynthetic pathways within the mitochondria. 23178912
SLC35G1	1	0
SLC39A6	1	0	Independent validation-sets confirmed the genes DLG1, METTL7A, KIAA1147, IGHMBP2, PCNX, UBTD2, WDR35, and ELP2/SLC39A6 among others. 28827549
SLC52A1	1	0	We used a combination of linkage and exome sequencing to identify the disease causing mutation in an extended Lebanese Brown-Vialetto-Van Laere kindred, whose affected members were negative for SLC52A3 mutations. We identified a novel mutation in a second member of the riboflavin transporter gene family (gene symbol: SLC52A2) as the cause of disease in this family. The same mutation was identifie…
SLC52A2	1	0	We used a combination of linkage and exome sequencing to identify the disease causing mutation in an extended Lebanese Brown-Vialetto-Van Laere kindred, whose affected members were negative for SLC52A3 mutations. We identified a novel mutation in a second member of the riboflavin transporter gene family (gene symbol: SLC52A2) as the cause of disease in this family. The same mutation was identifie…
SLC52A3	7	9.9	We used a combination of linkage and exome sequencing to identify the disease causing mutation in an extended Lebanese Brown-Vialetto-Van Laere kindred, whose affected members were negative for SLC52A3 mutations. We identified a novel mutation in a second member of the riboflavin transporter gene family (gene symbol: SLC52A2) as the cause of disease in this family. The same mutation was identifie…
SLC6A3	2	0.6	o determine whether reported genetic association of polymorphisms in the CYP2D6, CYP1A1, N-acetyltransferase 2 (NAT2), DAT1, and glutathione s-transferase M1 (GSTM1) genes with PD were evident in a population of 176 unrelated patients with sporadic PD and to extend these findings to other disease groups (familial PD [n = 30], ALS [n = 50], multiple system atrophy [n = 38], progressive supranuclea…
SLC7A10	1	0	Remarkably, mutations in the ASC-1 complex are known to cause a severe form of Spinal Muscular Atrophy (SMA), and we show that an SMA-causative mutation in an ASC-1 component or an ALS-causative mutation in FUS disrupts association between the ASC-1 complex and the RNAP II/U1 snRNP machinery. We conclude that ALS and SMA are more intimately tied to one another than previously thought, being linke…
SLC7A5	1	0
SLC7A7	1	0
SLCO1A2	1	0	We identified 5 associated loci at a genome-wide significance threshold P_<_5_10-_8, including replication of 3 loci from previous studies and 2 novel loci at 6p21.1 and 12p12.1 (near RUNX2 and SLCO1A2, respectively). rs7966334.30089514
SLTM	4	0.9
SLU7	5	7.7
SMAJ	6	9.9
SMARCA5	1	0	The third was rs11100790 _ SMARCA5 _ chromatin and nucleosome assembly (nominal P < 0.001, FDR _ 0.001, 0.018, respectively).
SMC2	1	0
SMCR8	5	9.9	Mutation of C9ORF72 is the most common genetic cause of amyotrophic lateral sclerosis (ALS) and frontal temporal degeneration (FTD), which is attributed to both a gain and loss of function. C9orf72 forms a complex with SMCR8 and WDR41, which was reported to have GTPase activating protein activity toward ARF proteins, RAB8A, and RAB11A. 34145292
SMG1	1	0
SMN1	29	9.9	SMN1 duplications were associated with ALS susceptibility (odds ratio [OR] 2.07, 95% confidence interval [CI] 1.34-3.20, p = 0.001). 22323753
SMN2	8	9.9	Multivariate Cox regression analyses showed that lower SMN2 copy numbers and lower levels of estimated SMN protein (hazard ratio = 1.3, 95% CI = 1.1 to 1.6, p = 0.03) were associated with an increased mortality rate. 16093455
SMPD1	1	0	In PD-patients-carriers of mutations in LRRK2, GBA, or SMPD1 genes (n = 388). 34440384
SMUG1	2	2.6
SNAI1	1	0	Ubiquilin1 represses migration and epithelial-to-mesenchymal transition of human non-small cell lung cancer cells.24747970
SNAP25	1	0	Increased expression of TREM2 protein was found to significantly correlate with increases of phosphorylated-tau and active caspase 3, a marker of apoptosis, and also loss of the presynaptic protein SNAP25.25186950
SNCA	15	7.2	SNCA variants rs2736990 and rs356220 as risk factors for Parkinson's disease but not for amyotrophic lateral sclerosis and multiple system atrophy in a Chinese population. 25129240
SNCB	2	3.9	We confirmed previous, mass spectrometry-based observations of increased beta-synuclein levels in CSF of patients with AD and CJD supporting its potential use as a marker of synaptic degeneration.33380492
SNCG	1	0	Six polymorphisms in the genomic sequence of persyn were detected; A590C (5' untranslated region), G1943C (exon 3), G2049A (intron 3), T4502C (intron 3), T4552A (exon 4) and C5019T (3' untranslated region). However no associations with disease state were found in our sample group.10530510
SNORA73A	2	0.8
SNRNP70	3	3.7	Here, we report that components of the U1 snRNP core particle (Sm proteins and U1 snRNA), but not the mature U1 snRNP-specific proteins (U1-70K, U1A and U1C), co-mislocalize with FUS to the cytoplasm in ALS patient fibroblasts harboring mutations in the FUS nuclear localization signal (NLS). 25735748
SNRPA	1	0	Here, we report that components of the U1 snRNP core particle (Sm proteins and U1 snRNA), but not the mature U1 snRNP-specific proteins (U1-70K, U1A and U1C), co-mislocalize with FUS to the cytoplasm in ALS patient fibroblasts harboring mutations in the FUS nuclear localization signal (NLS). 25735748
SNRPB2	1	0	The ALS motor neurons were characterized by increased mutant TDP-43 protein in a detergent-insoluble form bound to a spliceosomal factor SNRPB2. 22855461
SNRPC	1	0	Here, we report that components of the U1 snRNP core particle (Sm proteins and U1 snRNA), but not the mature U1 snRNP-specific proteins (U1-70K, U1A and U1C), co-mislocalize with FUS to the cytoplasm in ALS patient fibroblasts harboring mutations in the FUS nuclear localization signal (NLS). 25735748
SNRPN	2	2.8
SNX1	1	0
SNX32	1	0	Our findings suggest that genes such as SNX32, which was initially associated with increased risk of Alzheimer disease, may potentially influence other complex traits in the opposite direction. 32413284
SOCS2	1	0
SOCS3	1	0
SOD1	1782	9.9	Mutations in the gene encoding the ubiquitously expressed free radical scavenging enzyme superoxide dismutase-1 (SOD1) are found in 2-6% of amyotrophic lateral sclerosis patients. 36385230
SOD2	19	9.9	Mutations were not detected in the 66% of the SOD2 gene analyzed.7719145
SOD3	3	3.6	Using an in vitro assay system, we found that expression of wild type human CCS or a modified intracellular wild type SOD3 does not result in significant aggregate formation. In contrast, expression of G168R CCS or G146R SOD3 produced aggregates as evidenced by the presence of high molecular weight protein complexes on Western gels or inclusion bodies on immunofluorescence. CCS- and SOD3-positive…
SORCS2	1	0	Colocalization of BB-related proteins (cystatin C, transferrin and SorCS2) and TDP-43 was also confirmed in the halo of LBHIs as well as in the marginal portion of the skein-like and round hyaline inclusions. These findings suggest that there is some relationship between BBs and TDP-43-immunoreactive inclusions in terms of their formation processes.29938835
SORD	2	3.3	Our current results did not find an association between SORD and ALS in Chinese patients, and further studies will be required.36431311
SORL1	2	2.8	Our study revealed that, in 50% of patients, rare missense potentially pathogenetic variants in genes previously associated with Alzheimer's disease, Parkinson disease, amyotrophic lateral sclerosis and Lewy body dementia (GBA, ABCA7, PARK7, FUS, SORL1, LRRK2, ALS2), confirming genetic pleiotropy in neurodegeneration. 31405128
SORT1	1	0	We identified one unique missense and two unique silent mutations in our cohort. None are predicted to have functional effects. No aberrant SORT1 splicing event was observed. 22361451
SOX2	3	0.4
SOX5	1	0
SPAG8	1	0	In addition, no mutations in SPAG8 were found in an ALS patient from a family with proven linkage to the 9p13.2_21.3 locus. Therefore, mutations in SPAG8 are unlikely to be pathogenic. In article. 22343411
SPART	1	0	Affected subjects resembled those with OPIDN and those with Troyer Syndrome due to SPG20/spartin gene mutation (excluded by genetic linkage and SPG20/spartin sequence analysis). 18313024
SPAST	9	9.9	Here we report the case of an ALS patient found to carry both a novel heterozygous change (c.194G>A) within the spastin gene and a homozygous deletion of the SMN2 gene. 25143843
SPG11	26	9.9	Genetic analysis identified causative variants in eleven cases, carrying variants in six different ALS genes (C9orf72, SOD1, VCP, SPG11, TBK1, and SH3TC2). 32671691. c.1966-1967del AA p.Lys656Valfs*11. 32671691
SPG16	5	9.9
SPG21	1	0
SPG7	5	8.2	Most interestingly we found variants in GBE1 and SPG7 which might represent differential diagnoses. c.637C > T. 27790088
SPI1	11	8.7
SPINK5	1	0
SPRR2A	1	0
SPTLC1	6	9.9
SQLE	1	0
SQSTM1	91	9.9
SREBF1	1	0
SRR	1	0
SRRM2	2	3.9
SRSF1	3	2.6
SRSF2	3	2.9
SRY	1	0
SS18	1	0
SS18L1	5	8.1
SSNA1	1	0
ST3GAL6	1	0
STAT3	1	0
STAT5B	1	0
STATH	1	0
STAU1	2	3.5
STAU2	1	0
STING1	1	0
STIP1	4	5.5
STK3	1	0
STK39	1	0
STMN1	1	0
STMN2	7	9.9
STN1	1	0
STUB1	2	3.3
STXBP3	1	0
SUGP1	13	9.9
SUMO1	2	1.7
SUMO2	1	0
SUMO3	2	2.6
SUMO4	1	0
SUN3	1	0
SUOX	1	0
SVIP	1	0
SYNCRIP	1	0
SYNE1	2	2.3
SYNGAP1	1	0
SYNM	1	0
SYT9	1	0
SYVN1	1	0
TAB3	1	0
TAF15	25	9.9
TARDBP	729	9.9
TAS2R63P	1	0
TAS2R6P	1	0
TAX1BP1	2	4
TBC1D1	1	0
TBK1	73	9.9
TBKBP1	1	0
TBL1XR1	1	0
TBP	2	1
TCIRG1	1	0
TDO2	11	9.7
TDP1	3	5.4
TDP2	1	0
TECPR2	1	0
TECR	1	0
TENM1	1	0
TET2	2	1
TF	3	0.1
TFAM	3	2.7
TFEB	4	4.3
TFG	6	9.9
TFRC	4	1.6
TGFB1	2	0
TGM6	1	0
TIA1	17	9.9
TIAM1	1	0
TIMELESS	1	0
TLR2	3	0.1
TLR4	3	0
TMBIM4	1	0
TMEFF1	1	0
TMEM106B	11	9.9
TMEM185A	1	0
TMEM37	3	1.2
TMOD4	1	0
TNF	8	0
TNFAIP1	1	0
TNFAIP3	2	1.2
TNFRSF11A	1	0
TNFRSF11B	1	0
TNFRSF1A	2	0.5
TNFRSF1B	1	0
TNFRSF21	1	0
TNFRSF8	1	0
TNFSF10	1	0
TNFSF13B	1	0
TNIP1	1	0
TNNI3	1	0
TNPO1	10	9.9
TOMM20	1	0
TOX	1	0
TP53	11	0
TP53BP1	3	2.1
TP53COR1	1	0
TP73	5	4.1
TPH1	1	0
TPH2	1	0
TPP1	1	0
TPPP	1	0
TPSG1	1	0
TRA	1	0
TRAF6	1	0
TRE-TTC3-1	1	0
TREM1	1	0
TREM2	20	9.9
TRIM2	1	0
TRIM37	4	0.7
TRIM63	1	0
TRIO	4	2.4
TRIP11	1	0
TRIP4	2	4.9
TRN-GTT2-7	2	3.8
TRNG	1	0
TRPM7	4	5.3
TRPV2	1	0
TSBP1	2	5.5
TSBP1-AS1	1	0
TSG101	1	0
TSHZ1	1	0
TSPO	1	0
TTBK1	1	0
TTBK2	1	0
TTN	1	0
TTR	6	4
TUB	1	0
TUBA1B	2	0.7
TUBA4A	14	9.9
TUBA4B	1	0
TUBE1	1	0
TXN	3	1.1
TXNL1	3	6.4
TYMP	1	0
TYROBP	2	2.4
TYW3	1	0
UBC	1	0
UBE2D2	1	0
UBE2L3	1	0
UBE2N	1	0
UBE2V1	4	6.8
UBQLN1	5	9.6
UBQLN2	74	9.9
UBQLN4	2	4.8
UBR5	1	0
UBTD2	1	0
UBXN6	1	0
UCHL1	2	1
UFD1	3	5.7
UHRF2	1	0
ULK1	6	4.7
UNC119	2	4.6
UNC13A	19	9.9
UNC13B	5	9.3
UNK	1	0
UPF1	4	5.5
UPF2	1	0
UPF3A	1	0
UPF3B	1	0
USO1	1	0
USP10	1	0
UTS2R	2	2.9
VAMAS6	1	0
VAPA	10	9.9
VAPB	66	9.9
VCL	1	0
VCP	115	9.9
VDAC1	1	0
VDR	2	0.4
VEGFA	22	2.1
VIM	2	0
VMA21	1	0
VMP1	1	0
VPS18	1	0
VPS54	1	0
VRK1	7	9.9
VSNL1	1	0
WASH6P	1	0
WASHC1	1	0
WASHC2C	1	0
WASHC3	1	0
WASHC4	2	5.7
WASHC5	3	7
WDFY3	1	0
WDFY4	1	0
WDHD1	1	0
WDR35	1	0
WDR41	3	8.3
WIPI1	1	0
WIPI2	2	3.9
WNT16	1	0
WNT2	1	0
XAF1	1	0
XBP1	2	1.1
XDH	1	0
XIRP2	1	0
XPO1	4	3.1
XPO5	2	2.2
XRCC1	3	2.5
XRCC4	2	2.5
YAP1	2	0.2
YBX1	2	1.7	Proteomics and C9orf72 neuropathology identify ribosomes as poly-GR/PR interactors driving toxicity. 30456350
YWHAQ	3	2.7	Mutation of one or both motifs resulted in decreased 14-3-3 interaction, changes in predicted mRNA structure or alteration in stability of the mRNA. 17098443
ZBTB38	1	0
ZDHHC6	1	0	We find an additional significant association between rs58854276 spanning ACSL5-ZDHHC6 with ALS (p = 8.3 _ 10-9), with replication in an independent Australian cohort (1,502 individuals; p = 0.037). 33113361
ZEB1	2	0.4	Ubiquilin1 represses migration and epithelial-to-mesenchymal transition of human non-small cell lung cancer cells. 24747970
ZEB2	1	0	14q32 rearrangements deregulating BCL11B mark a distinct subgroup of T-lymphoid and myeloid immature acute leukemia. 33876209
ZFYVE1	1	0	Thus, our study establishes an important role for optineurin as an autophagy receptor in parkin-mediated mitophagy and demonstrates that defects in a single pathway can lead to neurodegenerative diseases with distinct pathologies. 25294927
ZFYVE26	4	9.2	ZFYVE26/SPASTIZIN: a close link between complicated hereditary spastic paraparesis and autophagy. 24284334
ZFYVE27	1	0	Our analysis originates from known human mutations and circles back to human, revealing increased PPARG and PPARGC1A expression in the Betz cells of sALS patients and patients with TDP43 pathology, and emphasizes the importance of lipid homeostasis. 30283000
ZHX2	1	0	Targeting Glutamatergic Signaling and the PI3 Kinase Pathway to Halt Melanoma Progression. 25749171
ZNF2	1	0
ZNF208	1	0	Of nine SNPs associated with telomere length, two were also associated with ALS: rs8105767 near the ZNF208 gene (p_=_1.29_10-4) and rs6772228 (p = 0.001), which is in an intron for the PXK gene. 30931641
ZNF253	2	6.7	Characterization of frontotemporal dementia and/or amyotrophic lateral sclerosis associated with the GGGGCC repeat expansion in C9ORF72. 22366793
ZNF436	3	7.5	We report the clinical and pathological phenotypes associated with pathogenic C9ORF72 mutations in a cohort of 563 cases from Northern England, including 63 with a family history of amyotrophic lateral sclerosis. 22366792
ZNF512B	7	9.9	We conducted a large-scale case-control association study using gene-based tag single-nucleotide polymorphisms (SNPs). A functional SNP (rs2275294) was found to be significantly associated with ALS. The SNP was located in an enhancer region of ZNF512B. 21665992
ZNF687	1	0	We describe here a novel missense mutation in hnRNPA2B1 gene in a large pedigree affected with Paget's Disease of Bone with members who do not present other manifestations of multisystem proteinopathy. 28389692
ZNF704	1	0	We have conducted a high-density genome-wide association study (GWAS) of ALS outcome and survival time in a sample of U.S. veterans. Three SNPs were statistically significant in the replication analysis of ALS outcome: rs6080539 (177 kb from PCSK2), rs7000234 (4 kb from ZNF704), and rs3113494 (13 kb from LOC100506746). 22470424
ZNF763	8	9.9	TARDBP was sequenced in 259 patients with ALS, FTLD, or both. 18396105
ZNHIT3	1	0	SMR single gene analysis identified one significant and four suggestive genes associated with ALS, including C9ORF72 (P value = 7.08 _ 10-6), NT5C3L (P value = 1.33 _ 10-5), GGNBP2 (P value = 1.81 _ 10-5), ZNHIT3(P value = 2.94 _ 10-5), and KIAA1600(P value = 9.97 _ 10-5). 28639078
ZPR1	1	0	Mutation in the senataxin (SETX) gene causes an autosomal dominant neuromuscular disorder, amyotrophic lateral sclerosis 4 (ALS4). 35045161
