# Supplementary material for: A systematic review and functional in-silico analysis of genes and variants associated with amyotrophic lateral sclerosis
Source: Front Neurosci. 2025 Jun 16;19:1598336. doi: 10.3389/fnins.2025.1598336 (PMC12206810; doi:10.3389/fnins.2025.1598336)
Supplement: Supplementary Table 4 — Collection of variants found in ALS-associated genes in GWAS and ClinVar databases. [file Table_4.xlsx]

## Sheet: ClinVar_query_results
Name	Gene(s)	Protein change	Condition(s)	Clinical significance (Last reviewed)	Review status	Accession	GRCh37Chromosome	GRCh37Location	GRCh38Chromosome	GRCh38Location	VariationID	AlleleID(s)	dbSNP ID	Canonical SPDI
NM_019112.4(ABCA7):c.302T>G (p.Leu101Arg)	ABCA7	L101R	Amyotrophic lateral sclerosis	Uncertain significance(Last reviewed: Nov 10, 2022)	criteria provided, single submitter	VCV001810281	19	1041971	19	1041972	1810281	1867284		NC_000019.10:1041971:T:G
NC_000005.9:g.(?_178413111)_(179263593_?)dup	ADAMTS2|C5orf60|CANX|CBY3|GRM6|HNRNPH1|LTC4S|MAML1|MGAT4B|RUFY1|SQSTM1|ZNF354C|ZNF879		Paget disease of bone 2, early-onset|Frontotemporal dementia and/or amyotrophic lateral sclerosis 1	Uncertain significance(Last reviewed: Oct 9, 2022)	criteria provided, single submitter	VCV002424787	5	178413111 - 179263593			2424787	1949863
NC_000005.9:g.(?_178770758)_(179263603_?)dup	ADAMTS2|C5orf60|CANX|CBY3|HNRNPH1|LTC4S|MAML1|MGAT4B|RUFY1|SQSTM1		Frontotemporal dementia and/or amyotrophic lateral sclerosis 1|Paget disease of bone 2, early-onset	Uncertain significance(Last reviewed: Oct 15, 2020)	criteria provided, single submitter	VCV001023048	5	178770758 - 179263603			1023048	1001498
NM_020919.4(ALS2):c.*1538C>G	ALS2		ALS2-Related Disorders|Amyotrophic lateral sclerosis type 2, juvenile	Uncertain significance(Last reviewed: Jan 12, 2018)	criteria provided, single submitter	VCV000333570	2	202565036	2	201700313	333570	287049	rs868173236	NC_000002.12:201700312:G:C
NM_020919.4(ALS2):c.*1533C>T	ALS2		ALS2-Related Disorders|Amyotrophic lateral sclerosis type 2, juvenile	Uncertain significance(Last reviewed: Jan 12, 2018)	criteria provided, single submitter	VCV000899008	2	202565041	2	201700318	899008	883310	rs763133240	NC_000002.12:201700317:G:A
NM_020919.4(ALS2):c.*1501A>G	ALS2		ALS2-Related Disorders|Amyotrophic lateral sclerosis type 2, juvenile	Uncertain significance(Last reviewed: Jan 12, 2018)	criteria provided, single submitter	VCV000894875	2	202565073	2	201700350	894875	883311	rs1689312301	NC_000002.12:201700349:T:C
NM_020919.4(ALS2):c.*1398C>A	ALS2		ALS2-Related Disorders|Amyotrophic lateral sclerosis type 2, juvenile	Uncertain significance(Last reviewed: Jan 13, 2018)	criteria provided, single submitter	VCV000894876	2	202565176	2	201700453	894876	883312	rs759248084	NC_000002.12:201700452:G:T
NM_020919.4(ALS2):c.*1328G>T	ALS2		ALS2-Related Disorders|Amyotrophic lateral sclerosis type 2, juvenile	Uncertain significance(Last reviewed: Jan 13, 2018)	criteria provided, single submitter	VCV000894877	2	202565246	2	201700523	894877	883313	rs998591070	NC_000002.12:201700522:C:A
NM_020919.4(ALS2):c.*1259A>G	ALS2		ALS2-Related Disorders|Amyotrophic lateral sclerosis type 2, juvenile	Uncertain significance(Last reviewed: Jan 12, 2018)	criteria provided, single submitter	VCV000894878	2	202565315	2	201700592	894878	883314	rs888553434	NC_000002.12:201700591:T:C
NM_020919.4(ALS2):c.*1249G>A	ALS2		ALS2-Related Disorders|Amyotrophic lateral sclerosis type 2, juvenile	Uncertain significance(Last reviewed: Jan 13, 2018)	criteria provided, single submitter	VCV000333571	2	202565325	2	201700602	333571	287060	rs886055451	NC_000002.12:201700601:C:T
NM_020919.4(ALS2):c.*1219C>G	ALS2		ALS2-Related Disorders|Amyotrophic lateral sclerosis type 2, juvenile	Uncertain significance(Last reviewed: Jan 12, 2018)	criteria provided, single submitter	VCV000896319	2	202565355	2	201700632	896319	883315	rs549727520	NC_000002.12:201700631:G:C
NM_020919.4(ALS2):c.*1202C>T	ALS2		ALS2-Related Disorders|Amyotrophic lateral sclerosis type 2, juvenile	Benign(Last reviewed: Jan 13, 2018)	criteria provided, single submitter	VCV000333572	2	202565372	2	201700649	333572	284685	rs41309068	NC_000002.12:201700648:G:A
NM_020919.4(ALS2):c.*1100A>G	ALS2		ALS2-Related Disorders|Amyotrophic Lateral Sclerosis, Recessive	Uncertain significance(Last reviewed: Jun 14, 2016)	criteria provided, single submitter	VCV000333573	2	202565474	2	201700751	333573	287065	rs568221522	NC_000002.12:201700750:T:C
NM_020919.4(ALS2):c.*1093C>T	ALS2		ALS2-Related Disorders|Amyotrophic lateral sclerosis type 2, juvenile	Uncertain significance(Last reviewed: Jan 12, 2018)	criteria provided, single submitter	VCV000896320	2	202565481	2	201700758	896320	883316	rs983208576	NC_000002.12:201700757:G:A
NM_020919.4(ALS2):c.*1079A>G	ALS2		Amyotrophic lateral sclerosis type 2, juvenile|ALS2-Related Disorders	Uncertain significance(Last reviewed: Jan 12, 2018)	criteria provided, single submitter	VCV000897941	2	202565495	2	201700772	897941	883317	rs1689339340	NC_000002.12:201700771:T:C
NM_020919.4(ALS2):c.*1004G>A	ALS2		ALS2-Related Disorders|Amyotrophic lateral sclerosis type 2, juvenile	Benign(Last reviewed: Jan 12, 2018)	criteria provided, single submitter	VCV000333574	2	202565570	2	201700847	333574	283960	rs11300	NC_000002.12:201700846:C:T
NM_020919.4(ALS2):c.*942A>G	ALS2		ALS2-Related Disorders|Amyotrophic lateral sclerosis type 2, juvenile	Likely benign(Last reviewed: Jan 12, 2018)	criteria provided, single submitter	VCV000333575	2	202565632	2	201700909	333575	286627	rs41309066	NC_000002.12:201700908:T:C
NM_020919.4(ALS2):c.*912A>G	ALS2		ALS2-Related Disorders|Amyotrophic lateral sclerosis type 2, juvenile	Uncertain significance(Last reviewed: Jan 13, 2018)	criteria provided, single submitter	VCV000333576	2	202565662	2	201700939	333576	286630	rs572942753	NC_000002.12:201700938:T:C
NM_020919.4(ALS2):c.*893C>T	ALS2		ALS2-Related Disorders|Amyotrophic lateral sclerosis type 2, juvenile	Benign(Last reviewed: Jan 13, 2018)	criteria provided, single submitter	VCV000333577	2	202565681	2	201700958	333577	287069	rs3219174	NC_000002.12:201700957:G:A
NM_020919.4(ALS2):c.*843G>A	ALS2		ALS2-Related Disorders|Amyotrophic lateral sclerosis type 2, juvenile	Benign(Last reviewed: Jan 12, 2018)	criteria provided, single submitter	VCV000899076	2	202565731	2	201701008	899076	883318	rs41309062	NC_000002.12:201701007:C:T
NM_020919.4(ALS2):c.*764A>G	ALS2		ALS2-Related Disorders|Amyotrophic lateral sclerosis type 2, juvenile	Uncertain significance(Last reviewed: Jan 13, 2018)	criteria provided, single submitter	VCV000899077	2	202565810	2	201701087	899077	883319	rs74933581	NC_000002.12:201701086:T:C
NM_020919.4(ALS2):c.*586G>A	ALS2		ALS2-Related Disorders|Amyotrophic lateral sclerosis type 2, juvenile	Uncertain significance(Last reviewed: Jan 13, 2018)	criteria provided, single submitter	VCV000899078	2	202565988	2	201701265	899078	883320	rs905259072	NC_000002.12:201701264:C:T
NM_020919.4(ALS2):c.*584G>A	ALS2		ALS2-Related Disorders|Amyotrophic lateral sclerosis type 2, juvenile	Uncertain significance(Last reviewed: Jan 13, 2018)	criteria provided, single submitter	VCV000894945	2	202565990	2	201701267	894945	883321	rs577282089	NC_000002.12:201701266:C:T
NM_020919.4(ALS2):c.*504G>A	ALS2		ALS2-Related Disorders|Amyotrophic lateral sclerosis type 2, juvenile	Uncertain significance(Last reviewed: Jan 12, 2018)	criteria provided, single submitter	VCV000894946	2	202566070	2	201701347	894946	883322	rs183326117	NC_000002.12:201701346:C:T
NM_020919.4(ALS2):c.*447G>A	ALS2		Amyotrophic lateral sclerosis type 2, juvenile|ALS2-Related Disorders	Benign(Last reviewed: Jan 13, 2018)	criteria provided, single submitter	VCV000333578	2	202566127	2	201701404	333578	284693	rs3219173	NC_000002.12:201701403:C:T
NM_020919.4(ALS2):c.*426T>A	ALS2		ALS2-Related Disorders|Amyotrophic lateral sclerosis type 2, juvenile	Uncertain significance(Last reviewed: Jan 12, 2018)	criteria provided, single submitter	VCV000894947	2	202566148	2	201701425	894947	883323	rs535733859	NC_000002.12:201701424:A:T
NM_020919.4(ALS2):c.*379T>A	ALS2		ALS2-Related Disorders|Amyotrophic lateral sclerosis type 2, juvenile	Likely benign(Last reviewed: Apr 27, 2017)	criteria provided, single submitter	VCV000333579	2	202566195	2	201701472	333579	283962	rs144613080	NC_000002.12:201701471:A:T
NM_020919.4(ALS2):c.*302A>G	ALS2		ALS2-Related Disorders|Amyotrophic lateral sclerosis type 2, juvenile	Uncertain significance(Last reviewed: Jan 12, 2018)	criteria provided, single submitter	VCV000896383	2	202566272	2	201701549	896383	883324	rs1054683729	NC_000002.12:201701548:T:C
NM_020919.4(ALS2):c.*163A>G	ALS2		Amyotrophic lateral sclerosis type 2, juvenile|ALS2-Related Disorders|not provided	Likely benign(Last reviewed: Mar 29, 2019)	criteria provided, multiple submitters, no conflicts	VCV000333580	2	202566411	2	201701688	333580	284695	rs3219172	NC_000002.12:201701687:T:C
NM_020919.4(ALS2):c.*105A>C	ALS2		ALS2-Related Disorders|not provided|Amyotrophic lateral sclerosis type 2, juvenile	Benign/Likely benign(Last reviewed: Jul 3, 2018)	criteria provided, multiple submitters, no conflicts	VCV000333581	2	202566469	2	201701746	333581	284696	rs141509107	NC_000002.12:201701745:T:G
NM_020919.4(ALS2):c.*15T>G	ALS2		ALS2-Related Disorders|Amyotrophic lateral sclerosis type 2, juvenile	Uncertain significance(Last reviewed: Jan 12, 2018)	criteria provided, single submitter	VCV000333582	2	202566559	2	201701836	333582	287071	rs561331219	NC_000002.12:201701835:A:C
NM_020919.4(ALS2):c.4964A>C (p.Lys1655Thr)	ALS2	K1655T	Inborn genetic diseases|Infantile-onset ascending hereditary spastic paralysis|not specified	Conflicting interpretations of pathogenicity(Last reviewed: Oct 3, 2022)	criteria provided, conflicting interpretations	VCV000446823	2	202566584	2	201701861	446823	440649	rs199751225	NC_000002.12:201701860:T:G
NM_020919.4(ALS2):c.4958G>A (p.Arg1653His)	ALS2	R1653H	ALS2-Related Disorders|Infantile-onset ascending hereditary spastic paralysis|Amyotrophic lateral sclerosis type 2, juvenile	Uncertain significance(Last reviewed: Mar 27, 2022)	criteria provided, multiple submitters, no conflicts	VCV000333583	2	202566590	2	201701867	333583	286631	rs190606035	NC_000002.12:201701866:C:T
NM_020919.4(ALS2):c.4957C>T (p.Arg1653Cys)	ALS2	R1653C	not provided|Infantile-onset ascending hereditary spastic paralysis|Amyotrophic lateral sclerosis type 2, juvenile|ALS2-Related Disorders	Uncertain significance(Last reviewed: Jan 6, 2023)	criteria provided, multiple submitters, no conflicts	VCV000898013	2	202566591	2	201701868	898013	883325	rs200416249	NC_000002.12:201701867:G:A
NM_020919.4(ALS2):c.4938A>G (p.Ala1646=)	ALS2		Infantile-onset ascending hereditary spastic paralysis	Likely benign(Last reviewed: Nov 13, 2021)	criteria provided, single submitter	VCV001563199	2	202566610	2	201701887	1563199	1556197		NC_000002.12:201701886:T:C
NM_020919.4(ALS2):c.4936-1G>C	ALS2		Infantile-onset ascending hereditary spastic paralysis	Uncertain significance(Last reviewed: Nov 1, 2022)	criteria provided, single submitter	VCV002192831	2	202566613	2	201701890	2192831	1922914		NC_000002.12:201701889:C:G
NM_020919.4(ALS2):c.4935+10G>A	ALS2		Infantile-onset ascending hereditary spastic paralysis	Likely benign(Last reviewed: Mar 17, 2021)	criteria provided, single submitter	VCV001532248	2	202568835	2	201704112	1532248	1583168		NC_000002.12:201704111:C:T
NM_020919.4(ALS2):c.4910A>G (p.Gln1637Arg)	ALS2	Q1637R	Infantile-onset ascending hereditary spastic paralysis	Uncertain significance(Last reviewed: Apr 12, 2022)	criteria provided, single submitter	VCV001351775	2	202568870	2	201704147	1351775	1486163		NC_000002.12:201704146:T:C
NM_020919.4(ALS2):c.4909C>T (p.Gln1637Ter)	ALS2	Q1637*	Infantile-onset ascending hereditary spastic paralysis	Uncertain significance(Last reviewed: Aug 30, 2021)	criteria provided, single submitter	VCV001047662	2	202568871	2	201704148	1047662	1024068	rs1689551469	NC_000002.12:201704147:G:A
NM_020919.4(ALS2):c.4881A>G (p.Leu1627=)	ALS2		Infantile-onset ascending hereditary spastic paralysis	Likely benign(Last reviewed: Jun 18, 2022)	criteria provided, single submitter	VCV001545553	2	202568899	2	201704176	1545553	1559274		NC_000002.12:201704175:T:C
NM_020919.4(ALS2):c.4878T>A (p.Asp1626Glu)	ALS2	D1626E	Infantile-onset ascending hereditary spastic paralysis	Uncertain significance(Last reviewed: Aug 26, 2021)	criteria provided, single submitter	VCV001493773	2	202568902	2	201704179	1493773	1449276		NC_000002.12:201704178:A:T
NM_020919.4(ALS2):c.4871T>C (p.Ile1624Thr)	ALS2	I1624T	Infantile-onset ascending hereditary spastic paralysis	Uncertain significance(Last reviewed: Oct 20, 2021)	criteria provided, single submitter	VCV000813696	2	202568909	2	201704186	813696	801789	rs189412622	NC_000002.12:201704185:A:G
NM_020919.4(ALS2):c.4861G>A (p.Val1621Ile)	ALS2	V1621I	Infantile-onset ascending hereditary spastic paralysis	Likely benign(Last reviewed: Oct 29, 2022)	criteria provided, single submitter	VCV001051215	2	202568919	2	201704196	1051215	1040990		NC_000002.12:201704195:C:T
NM_020919.4(ALS2):c.4858G>A (p.Glu1620Lys)	ALS2	E1620K	Infantile-onset ascending hereditary spastic paralysis	Uncertain significance(Last reviewed: Sep 2, 2021)	criteria provided, single submitter	VCV000571279	2	202568922	2	201704199	571279	560537	rs1559027755	NC_000002.12:201704198:C:T
NM_020919.4(ALS2):c.4854C>T (p.Gly1618=)	ALS2		Infantile-onset ascending hereditary spastic paralysis	Likely benign(Last reviewed: Dec 31, 2019)	criteria provided, single submitter	VCV000700388	2	202568926	2	201704203	700388	686108	rs754172366	NC_000002.12:201704202:G:A
NM_020919.4(ALS2):c.4838+19del	ALS2		Infantile-onset ascending hereditary spastic paralysis	Likely benign(Last reviewed: Aug 27, 2021)	criteria provided, single submitter	VCV001628661	2	202569158	2	201704435	1628661	1648305		NC_000002.12:201704434:AAA:AA
NM_020919.4(ALS2):c.4838+13T>C	ALS2		Infantile-onset ascending hereditary spastic paralysis	Likely benign(Last reviewed: Jun 16, 2021)	criteria provided, single submitter	VCV001649187	2	202569164	2	201704441	1649187	1662839		NC_000002.12:201704440:A:G
NM_020919.4(ALS2):c.4838+10T>C	ALS2		Infantile-onset ascending hereditary spastic paralysis	Likely benign(Last reviewed: Jun 22, 2022)	criteria provided, single submitter	VCV002202462	2	202569167	2	201704444	2202462	1931584		NC_000002.12:201704443:A:G
NM_020919.4(ALS2):c.4838+1del	ALS2		Infantile-onset ascending hereditary spastic paralysis	Likely pathogenic(Last reviewed: Jul 9, 2019)	criteria provided, single submitter	VCV000947373	2	202569176	2	201704453	947373	940685	rs1167814155	NC_000002.12:201704452:CC:C
NM_020919.4(ALS2):c.4837A>T (p.Arg1613Trp)	ALS2	R1613W	Infantile-onset ascending hereditary spastic paralysis	Uncertain significance(Last reviewed: Aug 30, 2021)	criteria provided, single submitter	VCV000858805	2	202569178	2	201704455	858805	825585	rs1689578448	NC_000002.12:201704454:T:A
NM_020919.4(ALS2):c.4832G>C (p.Arg1611Pro)	ALS2	R1610P, R1611P	Infantile-onset ascending hereditary spastic paralysis	Uncertain significance(Last reviewed: Mar 19, 2022)	criteria provided, single submitter	VCV001956841	2	202569183	2	201704460	1956841	2011813		NC_000002.12:201704459:C:G
NM_020919.4(ALS2):c.4832G>A (p.Arg1611Gln)	ALS2	R1611Q	Infantile-onset ascending hereditary spastic paralysis	Conflicting interpretations of pathogenicity(Last reviewed: Jan 13, 2022)	criteria provided, conflicting interpretations	VCV000989001	2	202569183	2	201704460	989001	976922		NC_000002.12:201704459:C:T
NM_020919.4(ALS2):c.4820A>T (p.Tyr1607Phe)	ALS2	Y1607F	Infantile-onset ascending hereditary spastic paralysis|Hereditary spastic paraplegia	Uncertain significance(Last reviewed: Jun 22, 2022)	criteria provided, multiple submitters, no conflicts	VCV001344403	2	202569195	2	201704472	1344403	1336106		NC_000002.12:201704471:T:A
NM_020919.4(ALS2):c.4817T>C (p.Leu1606Ser)	ALS2	L1606S, L1605S	Infantile-onset ascending hereditary spastic paralysis	Uncertain significance(Last reviewed: Sep 2, 2022)	criteria provided, single submitter	VCV002178530	2	202569198	2	201704475	2178530	1912407		NC_000002.12:201704474:A:G
NM_020919.4(ALS2):c.4808C>T (p.Pro1603Leu)	ALS2	P1603L	Amyotrophic lateral sclerosis type 2, juvenile	Likely pathogenic(Last reviewed: Mar 31, 2020)	criteria provided, single submitter	VCV000873269	2	202569207	2	201704484	873269	861329	rs1689580631	NC_000002.12:201704483:G:A
NM_020919.4(ALS2):c.4773C>T (p.His1591=)	ALS2		Infantile-onset ascending hereditary spastic paralysis	Likely benign(Last reviewed: Mar 18, 2022)	criteria provided, single submitter	VCV000759025	2	202569242	2	201704519	759025	762786	rs369015911	NC_000002.12:201704518:G:A
NM_020919.4(ALS2):c.4764G>C (p.Ala1588=)	ALS2		Infantile-onset ascending hereditary spastic paralysis	Likely benign(Last reviewed: Jul 6, 2022)	criteria provided, single submitter	VCV001149376	2	202569251	2	201704528	1149376	1133030		NC_000002.12:201704527:C:G
NM_020919.4(ALS2):c.4764G>A (p.Ala1588=)	ALS2		ALS2-Related Disorders|not specified|not provided|Hereditary spastic paraplegia|Infantile-onset ascending hereditary spastic paralysis|Amyotrophic lateral sclerosis type 2, juvenile	Benign/Likely benign(Last reviewed: Oct 24, 2022)	criteria provided, multiple submitters, no conflicts	VCV000241313	2	202569251	2	201704528	241313	238590	rs35110478	NC_000002.12:201704527:C:T
NM_020919.4(ALS2):c.4763C>T (p.Ala1588Val)	ALS2	A1588V	Infantile-onset ascending hereditary spastic paralysis	Uncertain significance(Last reviewed: Jun 27, 2022)	criteria provided, single submitter	VCV000849081	2	202569252	2	201704529	849081	825586	rs540726634	NC_000002.12:201704528:G:A
NM_020919.4(ALS2):c.4761G>A (p.Leu1587=)	ALS2		Infantile-onset ascending hereditary spastic paralysis	Likely benign(Last reviewed: Dec 11, 2021)	criteria provided, single submitter	VCV001963220	2	202569254	2	201704531	1963220	2020771		NC_000002.12:201704530:C:T
NM_020919.4(ALS2):c.4753_4754dup (p.Ser1585fs)	ALS2	S1585fs	Amyotrophic lateral sclerosis type 2, juvenile	Likely pathogenic	criteria provided, single submitter	VCV000973527	2	202569260 - 202569261	2	201704537 - 201704538	973527	961835	rs1689584119	NC_000002.12:201704537:CTCT:CTCTCT
NM_020919.4(ALS2):c.4751A>T (p.Gln1584Leu)	ALS2	Q1584L, Q1583L	Infantile-onset ascending hereditary spastic paralysis	Uncertain significance(Last reviewed: May 18, 2022)	criteria provided, single submitter	VCV002178656	2	202569264	2	201704541	2178656	1908767		NC_000002.12:201704540:T:A
NM_020919.4(ALS2):c.4733C>T (p.Thr1578Ile)	ALS2	T1578I	Infantile-onset ascending hereditary spastic paralysis	Uncertain significance(Last reviewed: Sep 1, 2021)	criteria provided, single submitter	VCV000856694	2	202569282	2	201704559	856694	825587	rs1411563415	NC_000002.12:201704558:G:A
NM_020919.4(ALS2):c.4725C>T (p.Ile1575=)	ALS2		Infantile-onset ascending hereditary spastic paralysis	Likely benign(Last reviewed: May 30, 2021)	criteria provided, single submitter	VCV001558572	2	202569290	2	201704567	1558572	1595161		NC_000002.12:201704566:G:A
NM_020919.4(ALS2):c.4721del (p.Val1574fs)	ALS2	V1574fs	Infantile-onset ascending hereditary spastic paralysis	Pathogenic(Last reviewed: Feb 10, 2011)	no assertion criteria provided	VCV000004412	2	202569294	2	201704571	4412	19451	rs386134188	NC_000002.12:201704570:A:
NM_020919.4(ALS2):c.4708G>C (p.Asp1570His)	ALS2	D1570H, D1569H	Infantile-onset ascending hereditary spastic paralysis	Uncertain significance(Last reviewed: Mar 13, 2022)	criteria provided, single submitter	VCV002110930	2	202569307	2	201704584	2110930	2167499		NC_000002.12:201704583:C:G
NM_020919.4(ALS2):c.4689-10T>C	ALS2		Infantile-onset ascending hereditary spastic paralysis	Likely benign(Last reviewed: Feb 16, 2021)	criteria provided, single submitter	VCV001626004	2	202569336	2	201704613	1626004	1575219		NC_000002.12:201704612:A:G
NM_020919.4(ALS2):c.4688+15G>A	ALS2		Infantile-onset ascending hereditary spastic paralysis	Likely benign(Last reviewed: Oct 24, 2022)	criteria provided, single submitter	VCV001585106	2	202569847	2	201705124	1585106	1627041		NC_000002.12:201705123:C:T
NM_020919.4(ALS2):c.4641G>A (p.Thr1547=)	ALS2		Infantile-onset ascending hereditary spastic paralysis	Likely benign(Last reviewed: Jun 20, 2022)	criteria provided, single submitter	VCV000696470	2	202569909	2	201705186	696470	683467	rs759206593	NC_000002.12:201705185:C:T
NM_020919.4(ALS2):c.4640C>T (p.Thr1547Met)	ALS2	T1547M	Infantile-onset ascending hereditary spastic paralysis	Uncertain significance(Last reviewed: Aug 30, 2021)	criteria provided, single submitter	VCV000854470	2	202569910	2	201705187	854470	825588	rs1472406927	NC_000002.12:201705186:G:A
NM_020919.4(ALS2):c.4636A>G (p.Thr1546Ala)	ALS2	T1546A	Infantile-onset ascending hereditary spastic paralysis	Uncertain significance(Last reviewed: Jun 5, 2022)	criteria provided, single submitter	VCV001403835	2	202569914	2	201705191	1403835	1467201		NC_000002.12:201705190:T:C
NM_020919.4(ALS2):c.4627G>T (p.Val1543Phe)	ALS2	V1543F	Infantile-onset ascending hereditary spastic paralysis	Uncertain significance(Last reviewed: Dec 28, 2018)	criteria provided, single submitter	VCV000640352	2	202569923	2	201705200	640352	629293	rs760222980	NC_000002.12:201705199:C:A
NM_020919.4(ALS2):c.4627-4G>A	ALS2		ALS2-Related Disorders|Infantile-onset ascending hereditary spastic paralysis|Amyotrophic lateral sclerosis type 2, juvenile	Conflicting interpretations of pathogenicity(Last reviewed: Apr 6, 2022)	criteria provided, conflicting interpretations	VCV000899131	2	202569927	2	201705204	899131	887238	rs765859367	NC_000002.12:201705203:C:T
NM_020919.4(ALS2):c.4627-5T>C	ALS2		Infantile-onset ascending hereditary spastic paralysis	Likely benign(Last reviewed: Sep 14, 2022)	criteria provided, single submitter	VCV000465191	2	202569928	2	201705205	465191	450491	rs764322790	NC_000002.12:201705204:A:G
NM_020919.4(ALS2):c.4627-69T>A	ALS2		Amyotrophic lateral sclerosis type 2, juvenile|Juvenile primary lateral sclerosis|Infantile-onset ascending hereditary spastic paralysis|not provided	Benign(Last reviewed: Jul 14, 2021)	criteria provided, multiple submitters, no conflicts	VCV001188975	2	202569992	2	201705269	1188975	1178867		NC_000002.12:201705268:A:T
NM_020919.4(ALS2):c.4626+10A>G	ALS2		Infantile-onset ascending hereditary spastic paralysis	Likely benign(Last reviewed: Aug 22, 2020)	criteria provided, single submitter	VCV001120608	2	202570129	2	201705406	1120608	1112118		NC_000002.12:201705405:T:C
NM_020919.4(ALS2):c.4626+6G>A	ALS2		Infantile-onset ascending hereditary spastic paralysis	Uncertain significance(Last reviewed: Jun 2, 2021)	criteria provided, single submitter	VCV001357858	2	202570133	2	201705410	1357858	1367753		NC_000002.12:201705409:C:T
NM_020919.4(ALS2):c.4626+1G>A	ALS2		Amyotrophic lateral sclerosis type 2, juvenile|not provided	Pathogenic/Likely pathogenic(Last reviewed: Jan 2, 2023)	criteria provided, multiple submitters, no conflicts	VCV001184930	2	202570138	2	201705415	1184930	1174791		NC_000002.12:201705414:C:T
NM_020919.4(ALS2):c.4596A>G (p.Ala1532=)	ALS2		Infantile-onset ascending hereditary spastic paralysis	Likely benign(Last reviewed: May 31, 2022)	criteria provided, single submitter	VCV002061095	2	202570169	2	201705446	2061095	2127662		NC_000002.12:201705445:T:C
NM_020919.4(ALS2):c.4591C>G (p.Pro1531Ala)	ALS2	P1531A, P1530A	Infantile-onset ascending hereditary spastic paralysis	Uncertain significance(Last reviewed: Sep 13, 2022)	criteria provided, single submitter	VCV002040446	2	202570174	2	201705451	2040446	2102217		NC_000002.12:201705450:G:C
NM_020919.4(ALS2):c.4581-3T>C	ALS2		Infantile-onset ascending hereditary spastic paralysis	Uncertain significance(Last reviewed: Sep 7, 2022)	criteria provided, single submitter	VCV001519645	2	202570187	2	201705464	1519645	1516934		NC_000002.12:201705463:A:G
NM_020919.4(ALS2):c.4581-7A>G	ALS2		ALS2-Related Disorders|not specified|not provided|Infantile-onset ascending hereditary spastic paralysis|Amyotrophic lateral sclerosis type 2, juvenile	Benign/Likely benign(Last reviewed: Nov 1, 2022)	criteria provided, multiple submitters, no conflicts	VCV000333584	2	202570191	2	201705468	333584	286635	rs114458388	NC_000002.12:201705467:T:C
NM_020919.4(ALS2):c.4581-16A>G	ALS2		Infantile-onset ascending hereditary spastic paralysis	Likely benign(Last reviewed: Jun 25, 2021)	criteria provided, single submitter	VCV001576888	2	202570200	2	201705477	1576888	1639745		NC_000002.12:201705476:T:C
NM_020919.4(ALS2):c.4581-48T>C	ALS2		not specified|not provided|Infantile-onset ascending hereditary spastic paralysis|Amyotrophic lateral sclerosis type 2, juvenile|Juvenile primary lateral sclerosis	Benign(Last reviewed: Jul 14, 2021)	criteria provided, multiple submitters, no conflicts	VCV000261379	2	202570232	2	201705509	261379	250492	rs3219170	NC_000002.12:201705508:A:G
NM_020919.4(ALS2):c.4580+17C>A	ALS2		Infantile-onset ascending hereditary spastic paralysis	Likely benign(Last reviewed: May 20, 2022)	criteria provided, single submitter	VCV002139463	2	202571552	2	201706829	2139463	1871750		NC_000002.12:201706828:G:T
NM_020919.4(ALS2):c.4580+17C>T	ALS2		Infantile-onset ascending hereditary spastic paralysis	Likely benign(Last reviewed: Nov 6, 2020)	criteria provided, single submitter	VCV001612468	2	202571552	2	201706829	1612468	1601551		NC_000002.12:201706828:G:A
NM_020919.4(ALS2):c.4580+11T>C	ALS2		Infantile-onset ascending hereditary spastic paralysis	Likely benign(Last reviewed: Sep 8, 2022)	criteria provided, single submitter	VCV001916148	2	202571558	2	201706835	1916148	1967730		NC_000002.12:201706834:A:G
NM_020919.4(ALS2):c.4580+7G>A	ALS2		ALS2-Related Disorders|Amyotrophic lateral sclerosis type 2, juvenile|Juvenile primary lateral sclerosis|not specified|not provided|Infantile-onset ascending hereditary spastic paralysis	Benign(Last reviewed: Nov 4, 2022)	criteria provided, multiple submitters, no conflicts	VCV000261378	2	202571562	2	201706839	261378	250493	rs3219169	NC_000002.12:201706838:C:T
NM_020919.4(ALS2):c.4573dup (p.Val1525fs)	ALS2	V1525fs	Infantile-onset ascending hereditary spastic paralysis	Pathogenic/Likely pathogenic(Last reviewed: May 4, 2022)	criteria provided, multiple submitters, no conflicts	VCV000183240	2	202571575 - 202571576	2	201706852 - 201706853	183240	181373	rs730882256	NC_000002.12:201706852:CCCC:CCCCC
NM_020919.4(ALS2):c.4567C>T (p.Leu1523Phe)	ALS2	L1522F, L1523F	Infantile-onset ascending hereditary spastic paralysis	Uncertain significance(Last reviewed: Dec 24, 2021)	criteria provided, single submitter	VCV002416585	2	202571582	2	201706859	2416585	1947805		NC_000002.12:201706858:G:A
NM_020919.4(ALS2):c.4566T>C (p.Phe1522=)	ALS2		ALS2-Related Disorders|Infantile-onset ascending hereditary spastic paralysis|Amyotrophic lateral sclerosis type 2, juvenile	Conflicting interpretations of pathogenicity(Last reviewed: Sep 23, 2021)	criteria provided, conflicting interpretations	VCV000899132	2	202571583	2	201706860	899132	883326	rs1214757167	NC_000002.12:201706859:A:G
NM_020919.4(ALS2):c.4544_4547dup (p.Ile1517fs)	ALS2	I1517fs	Infantile-onset ascending hereditary spastic paralysis	Pathogenic(Last reviewed: Nov 16, 2019)	criteria provided, single submitter	VCV000958880	2	202571601 - 202571602	2	201706878 - 201706879	958880	942562	rs1337097412	NC_000002.12:201706878:TCTG:TCTGTCTG
NM_020919.4(ALS2):c.4536T>G (p.Asn1512Lys)	ALS2	N1511K, N1512K	Infantile-onset ascending hereditary spastic paralysis	Uncertain significance(Last reviewed: Aug 31, 2022)	criteria provided, single submitter	VCV002038485	2	202571613	2	201706890	2038485	2101553		NC_000002.12:201706889:A:C
NM_020919.4(ALS2):c.4528C>T (p.Arg1510Ter)	ALS2	R1510*	Infantile-onset ascending hereditary spastic paralysis	Pathogenic(Last reviewed: Jan 17, 2022)	criteria provided, single submitter	VCV001446510	2	202571621	2	201706898	1446510	1387461		NC_000002.12:201706897:G:A
NM_020919.4(ALS2):c.4507A>G (p.Ile1503Val)	ALS2	I1503V	Infantile-onset ascending hereditary spastic paralysis	Uncertain significance(Last reviewed: Jul 29, 2022)	criteria provided, single submitter	VCV001397289	2	202571642	2	201706919	1397289	1437856		NC_000002.12:201706918:T:C
NM_020919.4(ALS2):c.4498G>A (p.Glu1500Lys)	ALS2	E1500K	Infantile-onset ascending hereditary spastic paralysis	Uncertain significance(Last reviewed: Sep 12, 2022)	criteria provided, single submitter	VCV000241311	2	202571651	2	201706928	241311	238591	rs780151065	NC_000002.12:201706927:C:T
NM_020919.4(ALS2):c.4495C>T (p.Arg1499Cys)	ALS2	R1499C	Hereditary spastic paraplegia|Infantile-onset ascending hereditary spastic paralysis|not specified	Uncertain significance(Last reviewed: Jun 21, 2022)	criteria provided, multiple submitters, no conflicts	VCV000439402	2	202571654	2	201706931	439402	433360	rs112869526	NC_000002.12:201706930:G:A
NM_020919.4(ALS2):c.4478A>C (p.Tyr1493Ser)	ALS2	Y1493S	Infantile-onset ascending hereditary spastic paralysis	Uncertain significance(Last reviewed: Aug 13, 2021)	criteria provided, single submitter	VCV001020198	2	202571671	2	201706948	1020198	1003600	rs1689754943	NC_000002.12:201706947:T:G
NM_020919.4(ALS2):c.4464G>A (p.Pro1488=)	ALS2		Infantile-onset ascending hereditary spastic paralysis	Likely benign(Last reviewed: Feb 17, 2022)	criteria provided, single submitter	VCV002086121	2	202571685	2	201706962	2086121	2133710		NC_000002.12:201706961:C:T
NM_020919.4(ALS2):c.4451G>A (p.Arg1484Gln)	ALS2	R1484Q	not provided|Infantile-onset ascending hereditary spastic paralysis	Uncertain significance(Last reviewed: Aug 28, 2021)	criteria provided, multiple submitters, no conflicts	VCV000374589	2	202571698	2	201706975	374589	361475	rs772543276	NC_000002.12:201706974:C:T
NM_020919.4(ALS2):c.4436C>G (p.Pro1479Arg)	ALS2	P1479R	Infantile-onset ascending hereditary spastic paralysis	Uncertain significance(Last reviewed: Aug 26, 2021)	criteria provided, single submitter	VCV000848724	2	202571713	2	201706990	848724	825589	rs769600851	NC_000002.12:201706989:G:C
NM_020919.4(ALS2):c.4435C>T (p.Pro1479Ser)	ALS2	P1479S	Infantile-onset ascending hereditary spastic paralysis	Uncertain significance(Last reviewed: Aug 28, 2021)	criteria provided, single submitter	VCV000578554	2	202571714	2	201706991	578554	559041	rs534239794	NC_000002.12:201706990:G:A
NM_020919.4(ALS2):c.4425A>G (p.Gly1475=)	ALS2		Infantile-onset ascending hereditary spastic paralysis	Likely benign(Last reviewed: Jul 29, 2022)	criteria provided, single submitter	VCV002020138	2	202571724	2	201707001	2020138	2083178		NC_000002.12:201707000:T:C
NM_020919.4(ALS2):c.4416G>A (p.Thr1472=)	ALS2		ALS2-Related Disorders|not specified|Amyotrophic lateral sclerosis type 2, juvenile|not provided|Infantile-onset ascending hereditary spastic paralysis	Conflicting interpretations of pathogenicity(Last reviewed: Oct 21, 2022)	criteria provided, conflicting interpretations	VCV000333585	2	202571733	2	201707010	333585	287072	rs200202953	NC_000002.12:201707009:C:T
NM_020919.4(ALS2):c.4415C>T (p.Thr1472Met)	ALS2	T1472M	ALS2-Related Disorders|Amyotrophic lateral sclerosis type 2, juvenile|Infantile-onset ascending hereditary spastic paralysis	Uncertain significance(Last reviewed: Sep 1, 2021)	criteria provided, multiple submitters, no conflicts	VCV000648585	2	202571734	2	201707011	648585	629294	rs201089588	NC_000002.12:201707010:G:A
NM_020919.4(ALS2):c.4407T>C (p.Tyr1469=)	ALS2		Infantile-onset ascending hereditary spastic paralysis	Benign(Last reviewed: Sep 29, 2022)	criteria provided, single submitter	VCV002069979	2	202571742	2	201707019	2069979	2126202		NC_000002.12:201707018:A:G
NM_020919.4(ALS2):c.4404-5T>C	ALS2		Infantile-onset ascending hereditary spastic paralysis	Likely benign(Last reviewed: Jul 25, 2022)	criteria provided, single submitter	VCV002417420	2	202571750	2	201707027	2417420	1941254		NC_000002.12:201707026:A:G
NM_020919.4(ALS2):c.4404-14C>T	ALS2		ALS2-Related Disorders|Amyotrophic Lateral Sclerosis, Recessive	Uncertain significance(Last reviewed: Jun 14, 2016)	criteria provided, single submitter	VCV000333586	2	202571759	2	201707036	333586	287073	rs375025577	NC_000002.12:201707035:G:A
NM_020919.4(ALS2):c.4404-17A>G	ALS2		Infantile-onset ascending hereditary spastic paralysis	Likely benign(Last reviewed: Apr 12, 2021)	criteria provided, single submitter	VCV001582951	2	202571762	2	201707039	1582951	1535189		NC_000002.12:201707038:T:C
NM_020919.4(ALS2):c.4404-18C>T	ALS2		Infantile-onset ascending hereditary spastic paralysis	Benign(Last reviewed: Oct 21, 2022)	criteria provided, single submitter	VCV001663142	2	202571763	2	201707040	1663142	1555948		NC_000002.12:201707039:G:A
NM_020919.4(ALS2):c.4403+17G>A	ALS2		Infantile-onset ascending hereditary spastic paralysis	Likely benign(Last reviewed: Dec 8, 2020)	criteria provided, single submitter	VCV001579495	2	202572575	2	201707852	1579495	1533453		NC_000002.12:201707851:C:T
NM_020919.4(ALS2):c.4403+15del	ALS2		Infantile-onset ascending hereditary spastic paralysis	Likely benign(Last reviewed: Sep 7, 2022)	criteria provided, single submitter	VCV001433746	2	202572577	2	201707854	1433746	1419419		NC_000002.12:201707853:CCC:CC
NM_020919.4(ALS2):c.4403+9A>G	ALS2		Infantile-onset ascending hereditary spastic paralysis	Likely benign(Last reviewed: Mar 26, 2022)	criteria provided, single submitter	VCV002200999	2	202572583	2	201707860	2200999	1927960		NC_000002.12:201707859:T:C
NM_020919.4(ALS2):c.4399C>G (p.Pro1467Ala)	ALS2	P1467A	Infantile-onset ascending hereditary spastic paralysis	Uncertain significance(Last reviewed: Jun 28, 2022)	criteria provided, single submitter	VCV001374232	2	202572596	2	201707873	1374232	1457049		NC_000002.12:201707872:G:C
NM_020919.4(ALS2):c.4396G>A (p.Glu1466Lys)	ALS2	E1466K, E1465K	Infantile-onset ascending hereditary spastic paralysis	Uncertain significance(Last reviewed: May 27, 2022)	criteria provided, single submitter	VCV002196140	2	202572599	2	201707876	2196140	1923614		NC_000002.12:201707875:C:T
NM_020919.4(ALS2):c.4382G>A (p.Arg1461Gln)	ALS2	R1461Q	not provided|Infantile-onset ascending hereditary spastic paralysis	Uncertain significance(Last reviewed: Sep 17, 2021)	criteria provided, multiple submitters, no conflicts	VCV001391664	2	202572613	2	201707890	1391664	1386463		NC_000002.12:201707889:C:T
NM_020919.4(ALS2):c.4381C>T (p.Arg1461Ter)	ALS2	R1461*	Amyotrophic lateral sclerosis type 2, juvenile|Infantile-onset ascending hereditary spastic paralysis	Pathogenic(Last reviewed: Sep 27, 2021)	criteria provided, multiple submitters, no conflicts	VCV000873268	2	202572614	2	201707891	873268	861330	rs374047961	NC_000002.12:201707890:G:A
NM_020919.4(ALS2):c.4368del (p.Lys1457fs)	ALS2	K1457fs	Infantile-onset ascending hereditary spastic paralysis	Pathogenic(Last reviewed: Jul 6, 2022)	criteria provided, single submitter	VCV001454451	2	202572627	2	201707904	1454451	1444794		NC_000002.12:201707903:CCC:CC
NM_020919.4(ALS2):c.4368G>A (p.Gly1456=)	ALS2		Infantile-onset ascending hereditary spastic paralysis	Likely benign(Last reviewed: Nov 26, 2019)	criteria provided, single submitter	VCV001140587	2	202572627	2	201707904	1140587	1112119		NC_000002.12:201707903:C:T
NM_020919.4(ALS2):c.4366G>C (p.Gly1456Arg)	ALS2	G1456R	ALS2-Related Disorders|Amyotrophic lateral sclerosis type 2, juvenile	Uncertain significance(Last reviewed: Jan 12, 2018)	criteria provided, single submitter	VCV000333587	2	202572629	2	201707906	333587	286636	rs886055452	NC_000002.12:201707905:C:G
NM_020919.4(ALS2):c.4365T>G (p.Thr1455=)	ALS2		Infantile-onset ascending hereditary spastic paralysis	Likely benign(Last reviewed: Jul 25, 2019)	criteria provided, single submitter	VCV001104240	2	202572630	2	201707907	1104240	1090595		NC_000002.12:201707906:A:C
NM_020919.4(ALS2):c.4363A>G (p.Thr1455Ala)	ALS2	T1454A, T1455A	Infantile-onset ascending hereditary spastic paralysis	Uncertain significance(Last reviewed: Jul 7, 2022)	criteria provided, single submitter	VCV002154456	2	202572632	2	201707909	2154456	1889349		NC_000002.12:201707908:T:C
NM_020919.4(ALS2):c.4345G>A (p.Glu1449Lys)	ALS2	E1449K	Inborn genetic diseases|Infantile-onset ascending hereditary spastic paralysis	Uncertain significance(Last reviewed: Feb 23, 2023)	criteria provided, multiple submitters, no conflicts	VCV000576790	2	202572650	2	201707927	576790	560539	rs779841299	NC_000002.12:201707926:C:T
NM_020919.4(ALS2):c.4333C>G (p.Pro1445Ala)	ALS2	P1445A	Infantile-onset ascending hereditary spastic paralysis	Uncertain significance(Last reviewed: Jun 13, 2022)	criteria provided, single submitter	VCV001035750	2	202572662	2	201707939	1035750	1024069	rs1559032116	NC_000002.12:201707938:G:C
NM_020919.4(ALS2):c.4332T>A (p.Ala1444=)	ALS2		Infantile-onset ascending hereditary spastic paralysis	Likely benign(Last reviewed: Aug 3, 2022)	criteria provided, single submitter	VCV001547247	2	202572663	2	201707940	1547247	1571790		NC_000002.12:201707939:A:T
NM_020919.4(ALS2):c.4317A>C (p.Thr1439=)	ALS2		Infantile-onset ascending hereditary spastic paralysis	Likely benign(Last reviewed: Jun 8, 2022)	criteria provided, single submitter	VCV001506874	2	202572678	2	201707955	1506874	1426934		NC_000002.12:201707954:T:G
NM_020919.4(ALS2):c.4305A>C (p.Glu1435Asp)	ALS2	E1435D, E1434D	Infantile-onset ascending hereditary spastic paralysis	Uncertain significance(Last reviewed: Jul 9, 2022)	criteria provided, single submitter	VCV002074808	2	202572690	2	201707967	2074808	2137902		NC_000002.12:201707966:T:G
NM_020919.4(ALS2):c.4281G>A (p.Arg1427=)	ALS2		Infantile-onset ascending hereditary spastic paralysis	Uncertain significance(Last reviewed: May 22, 2022)	criteria provided, single submitter	VCV001969739	2	202572714	2	201707991	1969739	2032317		NC_000002.12:201707990:C:T
NM_020919.4(ALS2):c.4281G>T (p.Arg1427Ser)	ALS2	R1427S	Infantile-onset ascending hereditary spastic paralysis	Uncertain significance(Last reviewed: Mar 18, 2022)	criteria provided, single submitter	VCV001422231	2	202572714	2	201707991	1422231	1416003		NC_000002.12:201707990:C:A
NM_020919.4(ALS2):c.4280+16A>G	ALS2		Infantile-onset ascending hereditary spastic paralysis	Benign(Last reviewed: Sep 25, 2022)	criteria provided, single submitter	VCV001614128	2	202574588	2	201709865	1614128	1612715		NC_000002.12:201709864:T:C
NM_020919.4(ALS2):c.4280+15C>T	ALS2		Infantile-onset ascending hereditary spastic paralysis	Likely benign(Last reviewed: Aug 15, 2022)	criteria provided, single submitter	VCV001628768	2	202574589	2	201709866	1628768	1648412		NC_000002.12:201709865:G:A
NM_020919.4(ALS2):c.4270C>T (p.Gln1424Ter)	ALS2	Q1424*	Juvenile amyotrophic lateral sclerosis|Infantile-onset ascending hereditary spastic paralysis	Pathogenic(Last reviewed: May 4, 2022)	criteria provided, multiple submitters, no conflicts	VCV001679834	2	202574614	2	201709891	1679834	1671751		NC_000002.12:201709890:G:A
NM_020919.4(ALS2):c.4261C>T (p.Arg1421Ter)	ALS2	R1421*	Infantile-onset ascending hereditary spastic paralysis|Juvenile primary lateral sclerosis|Amyotrophic lateral sclerosis type 2, juvenile|Infantile-onset ascending hereditary spastic paralysis	Likely pathogenic(Last reviewed: Aug 30, 2021)	criteria provided, multiple submitters, no conflicts	VCV000242457	2	202574623	2	201709900	242457	214531	rs863225293	NC_000002.12:201709899:G:A
NM_020919.4(ALS2):c.4243A>G (p.Ile1415Val)	ALS2	I1414V, I1415V	Infantile-onset ascending hereditary spastic paralysis	Uncertain significance(Last reviewed: Jan 17, 2022)	criteria provided, single submitter	VCV002078696	2	202574641	2	201709918	2078696	2135226		NC_000002.12:201709917:T:C
NM_020919.4(ALS2):c.4224G>A (p.Leu1408=)	ALS2		Infantile-onset ascending hereditary spastic paralysis	Likely benign(Last reviewed: Dec 17, 2021)	criteria provided, single submitter	VCV002044868	2	202574660	2	201709937	2044868	2092441		NC_000002.12:201709936:C:T
NM_020919.4(ALS2):c.4223T>A (p.Leu1408Ter)	ALS2	L1408*	Amyotrophic lateral sclerosis type 2, juvenile	Pathogenic	criteria provided, single submitter	VCV001678521	2	202574661	2	201709938	1678521	1670210		NC_000002.12:201709937:A:T
NM_020919.4(ALS2):c.4214G>A (p.Arg1405His)	ALS2	R1405H	Infantile-onset ascending hereditary spastic paralysis	Uncertain significance(Last reviewed: Mar 21, 2022)	criteria provided, single submitter	VCV001400684	2	202574670	2	201709947	1400684	1463536		NC_000002.12:201709946:C:T
NM_020919.4(ALS2):c.4213C>T (p.Arg1405Cys)	ALS2	R1405C	Inborn genetic diseases|Infantile-onset ascending hereditary spastic paralysis	Uncertain significance(Last reviewed: Mar 3, 2022)	criteria provided, multiple submitters, no conflicts	VCV001515478	2	202574671	2	201709948	1515478	1505343		NC_000002.12:201709947:G:A
NM_020919.4(ALS2):c.4201G>A (p.Val1401Ile)	ALS2	V1401I, V1400I	Infantile-onset ascending hereditary spastic paralysis	Uncertain significance(Last reviewed: Jul 27, 2022)	criteria provided, single submitter	VCV002168304	2	202574683	2	201709960	2168304	1895852		NC_000002.12:201709959:C:T
NM_020919.4(ALS2):c.4200C>T (p.Gly1400=)	ALS2		Infantile-onset ascending hereditary spastic paralysis	Likely benign(Last reviewed: Sep 27, 2022)	criteria provided, single submitter	VCV000772283	2	202574684	2	201709961	772283	697250	rs376976879	NC_000002.12:201709960:G:A
NM_020919.4(ALS2):c.4195G>A (p.Val1399Met)	ALS2	V1399M	Infantile-onset ascending hereditary spastic paralysis	Uncertain significance(Last reviewed: Aug 21, 2022)	criteria provided, single submitter	VCV001382686	2	202574689	2	201709966	1382686	1513160		NC_000002.12:201709965:C:T
NM_020919.4(ALS2):c.4194C>T (p.Tyr1398=)	ALS2		Hereditary spastic paraplegia|Infantile-onset ascending hereditary spastic paralysis	Conflicting interpretations of pathogenicity(Last reviewed: Aug 28, 2022)	criteria provided, conflicting interpretations	VCV001090663	2	202574690	2	201709967	1090663	1068926		NC_000002.12:201709966:G:A
NM_020919.4(ALS2):c.4191A>T (p.Thr1397=)	ALS2		Infantile-onset ascending hereditary spastic paralysis	Likely benign(Last reviewed: Aug 31, 2022)	criteria provided, single submitter	VCV001978491	2	202574693	2	201709970	1978491	2041567		NC_000002.12:201709969:T:A
NM_020919.4(ALS2):c.4181A>G (p.Tyr1394Cys)	ALS2	Y1393C, Y1394C	Infantile-onset ascending hereditary spastic paralysis	Uncertain significance(Last reviewed: Mar 18, 2022)	criteria provided, single submitter	VCV002113414	2	202574703	2	201709980	2113414	2160949		NC_000002.12:201709979:T:C
NM_020919.4(ALS2):c.4177G>A (p.Val1393Met)	ALS2	V1393M	Infantile-onset ascending hereditary spastic paralysis	Uncertain significance(Last reviewed: Sep 1, 2021)	criteria provided, single submitter	VCV001022297	2	202574707	2	201709984	1022297	1003601	rs757128191	NC_000002.12:201709983:C:T
NM_020919.4(ALS2):c.4164G>A (p.Glu1388=)	ALS2		Infantile-onset ascending hereditary spastic paralysis	Likely benign(Last reviewed: Feb 2, 2021)	criteria provided, single submitter	VCV001083425	2	202574720	2	201709997	1083425	1068927		NC_000002.12:201709996:C:T
NM_020919.4(ALS2):c.4150G>A (p.Gly1384Ser)	ALS2	G1384S, G1383S	Infantile-onset ascending hereditary spastic paralysis	Uncertain significance(Last reviewed: Jul 11, 2022)	criteria provided, single submitter	VCV002047346	2	202574734	2	201710011	2047346	2114289		NC_000002.12:201710010:C:T
NM_020919.4(ALS2):c.4146C>G (p.Pro1382=)	ALS2		Infantile-onset ascending hereditary spastic paralysis	Likely benign(Last reviewed: Aug 3, 2020)	criteria provided, single submitter	VCV001080820	2	202574738	2	201710015	1080820	1068928		NC_000002.12:201710014:G:C
NM_020919.4(ALS2):c.4145C>T (p.Pro1382Leu)	ALS2	P1382L	Infantile-onset ascending hereditary spastic paralysis	Uncertain significance(Last reviewed: Jul 12, 2022)	criteria provided, single submitter	VCV000937314	2	202574739	2	201710016	937314	931075	rs377174814	NC_000002.12:201710015:G:A
NM_020919.4(ALS2):c.4141C>T (p.His1381Tyr)	ALS2	H1381Y	Infantile-onset ascending hereditary spastic paralysis	Uncertain significance(Last reviewed: Aug 30, 2021)	criteria provided, single submitter	VCV000660166	2	202574743	2	201710020	660166	629295	rs1574665478	NC_000002.12:201710019:G:A
NM_020919.4(ALS2):c.4131C>T (p.Asp1377=)	ALS2		Infantile-onset ascending hereditary spastic paralysis	Likely benign(Last reviewed: May 22, 2022)	criteria provided, single submitter	VCV001631367	2	202574753	2	201710030	1631367	1543778		NC_000002.12:201710029:G:A
NM_020919.4(ALS2):c.4123-4T>C	ALS2		ALS2-Related Disorders|Amyotrophic lateral sclerosis type 2, juvenile	Uncertain significance(Last reviewed: Jan 13, 2018)	criteria provided, single submitter	VCV000333588	2	202574765	2	201710042	333588	287088	rs886055453	NC_000002.12:201710041:A:G
NM_020919.4(ALS2):c.4123-14C>G	ALS2		Infantile-onset ascending hereditary spastic paralysis	Likely benign(Last reviewed: Mar 4, 2022)	criteria provided, single submitter	VCV002073620	2	202574775	2	201710052	2073620	2123708		NC_000002.12:201710051:G:C
NM_020919.4(ALS2):c.4123-19T>C	ALS2		Infantile-onset ascending hereditary spastic paralysis	Likely benign(Last reviewed: Oct 14, 2022)	criteria provided, single submitter	VCV001903702	2	202574780	2	201710057	1903702	1954441		NC_000002.12:201710056:A:G
NM_020919.4(ALS2):c.4123-20T>C	ALS2		Infantile-onset ascending hereditary spastic paralysis	Benign(Last reviewed: Aug 21, 2022)	criteria provided, single submitter	VCV001587056	2	202574781	2	201710058	1587056	1628996		NC_000002.12:201710057:A:G
NM_020919.4(ALS2):c.4123-64G>A	ALS2		Infantile-onset ascending hereditary spastic paralysis|Amyotrophic lateral sclerosis type 2, juvenile|Juvenile primary lateral sclerosis|not provided	Benign(Last reviewed: Jul 14, 2021)	criteria provided, multiple submitters, no conflicts	VCV001189020	2	202574825	2	201710102	1189020	1178868		NC_000002.12:201710101:C:T
NM_020919.4(ALS2):c.4122+12T>C	ALS2		Infantile-onset ascending hereditary spastic paralysis	Likely benign(Last reviewed: Apr 18, 2022)	criteria provided, single submitter	VCV002151089	2	202575702	2	201710979	2151089	1884657		NC_000002.12:201710978:A:G
NM_020919.4(ALS2):c.4119A>G (p.Ile1373Met)	ALS2	I1373M	Hereditary spastic paraplegia|Infantile-onset ascending hereditary spastic paralysis|Amyotrophic lateral sclerosis type 2, juvenile|ALS2-Related Disorders|not provided|not specified	Conflicting interpretations of pathogenicity(Last reviewed: Nov 4, 2022)	criteria provided, conflicting interpretations	VCV000282606	2	202575717	2	201710994	282606	266843	rs61757691	NC_000002.12:201710993:T:C
NM_020919.4(ALS2):c.4107G>A (p.Arg1369=)	ALS2		Infantile-onset ascending hereditary spastic paralysis	Likely benign(Last reviewed: Oct 18, 2019)	criteria provided, single submitter	VCV001121306	2	202575729	2	201711006	1121306	1112120		NC_000002.12:201711005:C:T
NM_020919.4(ALS2):c.4064del (p.Gln1355fs)	ALS2	Q1355fs	Amyotrophic lateral sclerosis type 2, juvenile|Juvenile primary lateral sclerosis|Infantile-onset ascending hereditary spastic paralysis	Likely pathogenic(Last reviewed: Aug 18, 2022)	criteria provided, single submitter	VCV002441678	2	202575772	2	201711049	2441678	2415394		NC_000002.12:201711048:T:
NM_020919.4(ALS2):c.4037C>G (p.Thr1346Arg)	ALS2	T1346R	Infantile-onset ascending hereditary spastic paralysis	Uncertain significance(Last reviewed: Nov 27, 2021)	criteria provided, single submitter	VCV001403024	2	202575799	2	201711076	1403024	1392636		NC_000002.12:201711075:G:C
NM_020919.4(ALS2):c.4022G>T (p.Arg1341Leu)	ALS2	R1341L	Infantile-onset ascending hereditary spastic paralysis	Uncertain significance(Last reviewed: Sep 1, 2021)	criteria provided, single submitter	VCV001045180	2	202575814	2	201711091	1045180	1024070	rs761291489	NC_000002.12:201711090:C:A
NM_020919.4(ALS2):c.4022G>A (p.Arg1341His)	ALS2	R1341H	Peripheral axonal neuropathy|Amyotrophic lateral sclerosis type 2, juvenile|Infantile-onset ascending hereditary spastic paralysis|Hereditary spastic paraplegia	Conflicting interpretations of pathogenicity(Last reviewed: Apr 7, 2022)	criteria provided, conflicting interpretations	VCV000374111	2	202575814	2	201711091	374111	360832	rs761291489	NC_000002.12:201711090:C:T
NM_020919.4(ALS2):c.4021C>T (p.Arg1341Cys)	ALS2	R1341C	Infantile-onset ascending hereditary spastic paralysis	Uncertain significance(Last reviewed: Feb 6, 2022)	criteria provided, single submitter	VCV000412224	2	202575815	2	201711092	412224	392458	rs771371026	NC_000002.12:201711091:G:A
NM_020919.4(ALS2):c.4015C>T (p.Leu1339=)	ALS2		ALS2-Related Disorders|not specified|not provided|Juvenile primary lateral sclerosis|Amyotrophic lateral sclerosis type 2, juvenile|Infantile-onset ascending hereditary spastic paralysis	Benign(Last reviewed: Nov 3, 2022)	criteria provided, multiple submitters, no conflicts	VCV000261377	2	202575821	2	201711098	261377	250494	rs3219168	NC_000002.12:201711097:G:A
NM_020919.4(ALS2):c.4004+25C>T	ALS2		not provided|Infantile-onset ascending hereditary spastic paralysis|Juvenile primary lateral sclerosis|not specified|Amyotrophic lateral sclerosis type 2, juvenile	Benign(Last reviewed: Jul 14, 2021)	criteria provided, multiple submitters, no conflicts	VCV000261375	2	202580370	2	201715647	261375	250496	rs3219167	NC_000002.12:201715646:G:A
NM_020919.4(ALS2):c.4004+18C>T	ALS2		Infantile-onset ascending hereditary spastic paralysis	Likely benign(Last reviewed: Aug 5, 2021)	criteria provided, single submitter	VCV001634443	2	202580377	2	201715654	1634443	1632528		NC_000002.12:201715653:G:A
NM_020919.4(ALS2):c.4004+11A>C	ALS2		Infantile-onset ascending hereditary spastic paralysis	Likely benign(Last reviewed: Jun 15, 2021)	criteria provided, single submitter	VCV001612117	2	202580384	2	201715661	1612117	1535745		NC_000002.12:201715660:T:G
NM_020919.4(ALS2):c.4004+6T>A	ALS2		Infantile-onset ascending hereditary spastic paralysis	Uncertain significance(Last reviewed: Aug 20, 2021)	criteria provided, single submitter	VCV000465190	2	202580389	2	201715666	465190	450378	rs1553502811	NC_000002.12:201715665:A:T
NM_020919.4(ALS2):c.4004+1G>A	ALS2		Infantile-onset ascending hereditary spastic paralysis	Likely pathogenic(Last reviewed: Aug 11, 2020)	criteria provided, single submitter	VCV001068277	2	202580394	2	201715671	1068277	1055174		NC_000002.12:201715670:C:T
NM_020919.4(ALS2):c.3989G>A (p.Arg1330His)	ALS2	R1330H	Infantile-onset ascending hereditary spastic paralysis	Uncertain significance(Last reviewed: Oct 13, 2021)	criteria provided, single submitter	VCV001493828	2	202580410	2	201715687	1493828	1449330		NC_000002.12:201715686:C:T
NM_020919.4(ALS2):c.3986G>A (p.Arg1329Gln)	ALS2	R1329Q	Infantile-onset ascending hereditary spastic paralysis	Uncertain significance(Last reviewed: Sep 14, 2021)	criteria provided, single submitter	VCV001497234	2	202580413	2	201715690	1497234	1475855		NC_000002.12:201715689:C:T
NM_020919.4(ALS2):c.3985C>T (p.Arg1329Trp)	ALS2	R1329W	Infantile-onset ascending hereditary spastic paralysis	Uncertain significance(Last reviewed: Feb 24, 2022)	criteria provided, single submitter	VCV001500475	2	202580414	2	201715691	1500475	1408837		NC_000002.12:201715690:G:A
NM_020919.4(ALS2):c.3983G>A (p.Ser1328Asn)	ALS2	S1328N	ALS2-Related Disorders|Amyotrophic lateral sclerosis type 2, juvenile|Infantile-onset ascending hereditary spastic paralysis	Uncertain significance(Last reviewed: Aug 19, 2022)	criteria provided, multiple submitters, no conflicts	VCV000896447	2	202580416	2	201715693	896447	883327	rs1242751535	NC_000002.12:201715692:C:T
NM_020919.4(ALS2):c.3956A>G (p.Asp1319Gly)	ALS2	D1319G	Infantile-onset ascending hereditary spastic paralysis	Uncertain significance(Last reviewed: Feb 9, 2022)	criteria provided, single submitter	VCV000859842	2	202580443	2	201715720	859842	825590	rs757425560	NC_000002.12:201715719:T:C
NM_020919.4(ALS2):c.3930C>A (p.Gly1310=)	ALS2		ALS2-Related Disorders|Amyotrophic lateral sclerosis type 2, juvenile	Uncertain significance(Last reviewed: Jan 13, 2018)	criteria provided, single submitter	VCV000333589	2	202580469	2	201715746	333589	287102	rs780354290	NC_000002.12:201715745:G:T
NM_020919.4(ALS2):c.3905G>A (p.Arg1302His)	ALS2	R1302H	ALS2-Related Disorders|Infantile-onset ascending hereditary spastic paralysis|Amyotrophic lateral sclerosis type 2, juvenile	Likely benign(Last reviewed: Sep 24, 2022)	criteria provided, multiple submitters, no conflicts	VCV000696111	2	202580494	2	201715771	696111	683468	rs199577696	NC_000002.12:201715770:C:T
NM_020919.4(ALS2):c.3904C>T (p.Arg1302Cys)	ALS2	R1302C	Infantile-onset ascending hereditary spastic paralysis	Uncertain significance(Last reviewed: Aug 27, 2021)	criteria provided, single submitter	VCV001484435	2	202580495	2	201715772	1484435	1455364		NC_000002.12:201715771:G:A
NM_020919.4(ALS2):c.3900_3902del (p.Cys1300del)	ALS2	C1299del, C1300del	Infantile-onset ascending hereditary spastic paralysis	Uncertain significance(Last reviewed: May 27, 2022)	criteria provided, single submitter	VCV001999719	2	202580497 - 202580499	2	201715774 - 201715776	1999719	2057653		NC_000002.12:201715773:CAACA:CA
NM_020919.4(ALS2):c.3894C>T (p.Asp1298=)	ALS2		Infantile-onset ascending hereditary spastic paralysis	Likely benign(Last reviewed: Oct 15, 2021)	criteria provided, single submitter	VCV001644002	2	202580505	2	201715782	1644002	1651740		NC_000002.12:201715781:G:A
NM_020919.4(ALS2):c.3893del (p.Asp1298fs)	ALS2	D1298fs	Amyotrophic lateral sclerosis type 2, juvenile	Likely pathogenic(Last reviewed: Feb 23, 2023)	criteria provided, single submitter	VCV002444046	2	202580506	2	201715783	2444046	2417780		NC_000002.12:201715782:T:
NM_020919.4(ALS2):c.3885G>A (p.Ala1295=)	ALS2		ALS2-Related Disorders|not specified|Hereditary spastic paraplegia|not provided|Amyotrophic lateral sclerosis type 2, juvenile|Infantile-onset ascending hereditary spastic paralysis	Benign(Last reviewed: Nov 1, 2022)	criteria provided, multiple submitters, no conflicts	VCV000261374	2	202580514	2	201715791	261374	250497	rs34946105	NC_000002.12:201715790:C:T
NM_020919.4(ALS2):c.3884C>T (p.Ala1295Val)	ALS2	A1294V, A1295V	Infantile-onset ascending hereditary spastic paralysis	Uncertain significance(Last reviewed: Oct 17, 2022)	criteria provided, single submitter	VCV002146474	2	202580515	2	201715792	2146474	1873578		NC_000002.12:201715791:G:A
NM_020919.4(ALS2):c.3876G>A (p.Lys1292=)	ALS2		Infantile-onset ascending hereditary spastic paralysis|ALS2-Related Disorders|Amyotrophic lateral sclerosis type 2, juvenile	Conflicting interpretations of pathogenicity(Last reviewed: Oct 8, 2022)	criteria provided, conflicting interpretations	VCV000333590	2	202580523	2	201715800	333590	283963	rs200417604	NC_000002.12:201715799:C:T
NM_020919.4(ALS2):c.3872A>G (p.Glu1291Gly)	ALS2	E1291G	Infantile-onset ascending hereditary spastic paralysis	Likely benign(Last reviewed: Oct 13, 2022)	criteria provided, single submitter	VCV001064305	2	202580527	2	201715804	1064305	1040991		NC_000002.12:201715803:T:C
NM_020919.4(ALS2):c.3870T>C (p.Asp1290=)	ALS2		Infantile-onset ascending hereditary spastic paralysis	Likely benign(Last reviewed: Jul 15, 2022)	criteria provided, single submitter	VCV002064505	2	202580529	2	201715806	2064505	2128489		NC_000002.12:201715805:A:G
NM_020919.4(ALS2):c.3860_3865del (p.Val1287_Pro1288del)	ALS2		Infantile-onset ascending hereditary spastic paralysis	Uncertain significance(Last reviewed: Sep 17, 2021)	criteria provided, single submitter	VCV000580937	2	202580534 - 202580539	2	201715811 - 201715816	580937	559043	rs759145161	NC_000002.12:201715810:CTGGCACTG:CTG
NM_020919.4(ALS2):c.3863C>T (p.Pro1288Leu)	ALS2	P1288L	Amyotrophic lateral sclerosis type 2, juvenile|ALS2-Related Disorders|not provided|Infantile-onset ascending hereditary spastic paralysis|not specified	Uncertain significance(Last reviewed: Jul 20, 2022)	criteria provided, multiple submitters, no conflicts	VCV000533742	2	202580536	2	201715813	533742	517524	rs376835062	NC_000002.12:201715812:G:A
NM_020919.4(ALS2):c.3858A>G (p.Ala1286=)	ALS2		Infantile-onset ascending hereditary spastic paralysis	Likely benign(Last reviewed: May 13, 2021)	criteria provided, single submitter	VCV000704465	2	202580541	2	201715818	704465	691007	rs777272990	NC_000002.12:201715817:T:C
NM_020919.4(ALS2):c.3837-15A>G	ALS2		Infantile-onset ascending hereditary spastic paralysis	Likely benign(Last reviewed: Aug 16, 2022)	criteria provided, single submitter	VCV001413468	2	202580577	2	201715854	1413468	1461508		NC_000002.12:201715853:T:C
NM_020919.4(ALS2):c.3836+18A>C	ALS2		Infantile-onset ascending hereditary spastic paralysis	Likely benign(Last reviewed: Jul 20, 2022)	criteria provided, single submitter	VCV001628270	2	202582782	2	201718059	1628270	1584838		NC_000002.12:201718058:T:G
NM_020919.4(ALS2):c.3836+14G>A	ALS2		Infantile-onset ascending hereditary spastic paralysis	Likely benign(Last reviewed: Sep 19, 2021)	criteria provided, single submitter	VCV001648840	2	202582786	2	201718063	1648840	1662492		NC_000002.12:201718062:C:T
NM_020919.4(ALS2):c.3836+3G>A	ALS2		Infantile-onset ascending hereditary spastic paralysis	Uncertain significance(Last reviewed: Sep 17, 2021)	criteria provided, single submitter	VCV001480891	2	202582797	2	201718074	1480891	1429102		NC_000002.12:201718073:C:T
NM_020919.4(ALS2):c.3831A>G (p.Lys1277=)	ALS2		Infantile-onset ascending hereditary spastic paralysis	Likely benign(Last reviewed: Sep 13, 2022)	criteria provided, single submitter	VCV002076758	2	202582805	2	201718082	2076758	2134579		NC_000002.12:201718081:T:C
NM_020919.4(ALS2):c.3829A>T (p.Lys1277Ter)	ALS2	K1277*	Infantile-onset ascending hereditary spastic paralysis	Pathogenic(Last reviewed: Feb 2, 2022)	criteria provided, single submitter	VCV001805070	2	202582807	2	201718084	1805070	1862085		NC_000002.12:201718083:T:A
NM_020919.4(ALS2):c.3816T>C (p.Asp1272=)	ALS2		Infantile-onset ascending hereditary spastic paralysis	Likely benign(Last reviewed: Apr 13, 2022)	criteria provided, single submitter	VCV002089105	2	202582820	2	201718097	2089105	2148205		NC_000002.12:201718096:A:G
NM_020919.4(ALS2):c.3814G>A (p.Asp1272Asn)	ALS2	D1272N	Infantile-onset ascending hereditary spastic paralysis	Uncertain significance(Last reviewed: Apr 8, 2022)	criteria provided, single submitter	VCV002154317	2	202582822	2	201718099	2154317	1889210		NC_000002.12:201718098:C:T
NM_020919.4(ALS2):c.3809A>G (p.Glu1270Gly)	ALS2	E1270G	Infantile-onset ascending hereditary spastic paralysis	Uncertain significance(Last reviewed: Jul 12, 2022)	criteria provided, single submitter	VCV000843163	2	202582827	2	201718104	843163	825591	rs891714775	NC_000002.12:201718103:T:C
NM_020919.4(ALS2):c.3808G>A (p.Glu1270Lys)	ALS2	E1270K	Infantile-onset ascending hereditary spastic paralysis	Uncertain significance(Last reviewed: Jul 1, 2022)	criteria provided, single submitter	VCV002420952	2	202582828	2	201718105	2420952	1938499		NC_000002.12:201718104:C:T
NM_020919.4(ALS2):c.3797C>G (p.Pro1266Arg)	ALS2	P1266R	Infantile-onset ascending hereditary spastic paralysis	Uncertain significance(Last reviewed: Jun 12, 2022)	criteria provided, single submitter	VCV002080248	2	202582839	2	201718116	2080248	2135481		NC_000002.12:201718115:G:C
NM_020919.4(ALS2):c.3785C>T (p.Thr1262Ile)	ALS2	T1262I	Infantile-onset ascending hereditary spastic paralysis	Uncertain significance(Last reviewed: Jul 8, 2022)	criteria provided, single submitter	VCV000533746	2	202582851	2	201718128	533746	517526	rs1553503506	NC_000002.12:201718127:G:A
NM_020919.4(ALS2):c.3746T>C (p.Phe1249Ser)	ALS2	F1249S	Hereditary spastic paraplegia|not provided|Infantile-onset ascending hereditary spastic paralysis	Uncertain significance(Last reviewed: Aug 4, 2022)	criteria provided, multiple submitters, no conflicts	VCV000412225	2	202582890	2	201718167	412225	392272	rs551822626	NC_000002.12:201718166:A:G
NM_020919.4(ALS2):c.3741T>G (p.Gly1247=)	ALS2		not provided|Hereditary spastic paraplegia|Amyotrophic lateral sclerosis type 2, juvenile|Infantile-onset ascending hereditary spastic paralysis|ALS2-Related Disorders|not specified	Conflicting interpretations of pathogenicity(Last reviewed: Oct 27, 2022)	criteria provided, conflicting interpretations	VCV000417159	2	202582895	2	201718172	417159	392274	rs3219166	NC_000002.12:201718171:A:C
NM_020919.4(ALS2):c.3721A>C (p.Asn1241His)	ALS2	N1241H	Infantile-onset ascending hereditary spastic paralysis	Uncertain significance(Last reviewed: Sep 1, 2021)	criteria provided, single submitter	VCV000933609	2	202582915	2	201718192	933609	931076	rs774125951	NC_000002.12:201718191:T:G
NM_020919.4(ALS2):c.3711G>A (p.Leu1237=)	ALS2		Infantile-onset ascending hereditary spastic paralysis	Likely benign(Last reviewed: Feb 9, 2022)	criteria provided, single submitter	VCV001532805	2	202582925	2	201718202	1532805	1605360		NC_000002.12:201718201:C:T
NM_020919.4(ALS2):c.3703-2A>G	ALS2		Infantile-onset ascending hereditary spastic paralysis	Pathogenic/Likely pathogenic(Last reviewed: Nov 17, 2022)	criteria provided, multiple submitters, no conflicts	VCV001482490	2	202582935	2	201718212	1482490	1441857	rs1690532210	NC_000002.12:201718211:T:C
NM_020919.4(ALS2):c.3703-6A>T	ALS2		Infantile-onset ascending hereditary spastic paralysis	Likely benign(Last reviewed: Dec 27, 2020)	criteria provided, single submitter	VCV001624221	2	202582939	2	201718216	1624221	1563060		NC_000002.12:201718215:T:A
NM_020919.4(ALS2):c.3703-14C>G	ALS2		Infantile-onset ascending hereditary spastic paralysis	Likely benign(Last reviewed: Jul 27, 2022)	criteria provided, single submitter	VCV001943733	2	202582947	2	201718224	1943733	1995274		NC_000002.12:201718223:G:C
NM_020919.4(ALS2):c.3703-16C>T	ALS2		Infantile-onset ascending hereditary spastic paralysis	Likely benign(Last reviewed: Sep 26, 2022)	criteria provided, single submitter	VCV001945173	2	202582949	2	201718226	1945173	1995429		NC_000002.12:201718225:G:A
NM_020919.4(ALS2):c.3702+17_3702+20del	ALS2		Infantile-onset ascending hereditary spastic paralysis	Likely benign(Last reviewed: Jul 26, 2021)	criteria provided, single submitter	VCV001586213	2	202587746 - 202587749	2	201723023 - 201723026	1586213	1593858		NC_000002.12:201723022:AAAGAAAG:AAAG
NM_020919.4(ALS2):c.3702+20T>G	ALS2		Infantile-onset ascending hereditary spastic paralysis	Likely benign(Last reviewed: Oct 24, 2022)	criteria provided, single submitter	VCV001571880	2	202587746	2	201723023	1571880	1625203		NC_000002.12:201723022:A:C
NM_020919.4(ALS2):c.3699A>G (p.Gly1233=)	ALS2		Infantile-onset ascending hereditary spastic paralysis	Likely benign(Last reviewed: Mar 9, 2021)	criteria provided, single submitter	VCV001613005	2	202587769	2	201723046	1613005	1663156		NC_000002.12:201723045:T:C
NM_020919.4(ALS2):c.3692T>A (p.Leu1231His)	ALS2	L1231H	Infantile-onset ascending hereditary spastic paralysis	Uncertain significance(Last reviewed: Apr 20, 2022)	criteria provided, single submitter	VCV002159099	2	202587776	2	201723053	2159099	1893991		NC_000002.12:201723052:A:T
NM_020919.4(ALS2):c.3666A>T (p.Glu1222Asp)	ALS2	E1222D	Infantile-onset ascending hereditary spastic paralysis	Uncertain significance(Last reviewed: Aug 6, 2022)	criteria provided, single submitter	VCV002167045	2	202587802	2	201723079	2167045	1906166		NC_000002.12:201723078:T:A
NM_020919.4(ALS2):c.3658A>G (p.Ile1220Val)	ALS2	I1220V	Inborn genetic diseases|ALS2-Related Disorders|Amyotrophic lateral sclerosis type 2, juvenile|Infantile-onset ascending hereditary spastic paralysis	Uncertain significance(Last reviewed: Jan 10, 2023)	criteria provided, multiple submitters, no conflicts	VCV000899196	2	202587810	2	201723087	899196	883328	rs370591665	NC_000002.12:201723086:T:C
NM_020919.4(ALS2):c.3656C>A (p.Thr1219Asn)	ALS2	T1219N	Inborn genetic diseases|Infantile-onset ascending hereditary spastic paralysis	Uncertain significance(Last reviewed: Sep 30, 2021)	criteria provided, multiple submitters, no conflicts	VCV001469047	2	202587812	2	201723089	1469047	1370157		NC_000002.12:201723088:G:T
NM_020919.4(ALS2):c.3653A>G (p.Asp1218Gly)	ALS2	D1218G	Infantile-onset ascending hereditary spastic paralysis	Uncertain significance(Last reviewed: Mar 3, 2022)	criteria provided, single submitter	VCV001520218	2	202587815	2	201723092	1520218	1516212		NC_000002.12:201723091:T:C
NM_020919.4(ALS2):c.3645C>T (p.Ser1215=)	ALS2		Infantile-onset ascending hereditary spastic paralysis	Likely benign(Last reviewed: Oct 20, 2022)	criteria provided, single submitter	VCV002066726	2	202587823	2	201723100	2066726	2125539		NC_000002.12:201723099:G:A
NM_020919.4(ALS2):c.3625-5T>C	ALS2		Infantile-onset ascending hereditary spastic paralysis	Likely benign(Last reviewed: Oct 13, 2022)	criteria provided, single submitter	VCV001584056	2	202587848	2	201723125	1584056	1528502		NC_000002.12:201723124:A:G
NM_020919.4(ALS2):c.3625-16_3625-15del	ALS2		ALS2-Related Disorders|not provided|Infantile-onset ascending hereditary spastic paralysis|Amyotrophic Lateral Sclerosis, Recessive	Benign/Likely benign(Last reviewed: Oct 13, 2022)	criteria provided, multiple submitters, no conflicts	VCV000333591	2	202587858 - 202587859	2	201723135 - 201723136	333591	283970	rs370628135	NC_000002.12:201723134:AA:
NM_020919.4(ALS2):c.3624+14_3624+21del	ALS2		Infantile-onset ascending hereditary spastic paralysis	Likely benign(Last reviewed: Jul 2, 2022)	criteria provided, single submitter	VCV002013272	2	202588032 - 202588039	2	201723309 - 201723316	2013272	2071209		NC_000002.12:201723308:ACATGCAAA:A
NM_020919.4(ALS2):c.3624+10A>G	ALS2		Infantile-onset ascending hereditary spastic paralysis	Likely benign(Last reviewed: Apr 8, 2022)	criteria provided, single submitter	VCV002076046	2	202588043	2	201723320	2076046	2141718		NC_000002.12:201723319:T:C
NM_020919.4(ALS2):c.3624+6T>C	ALS2		Infantile-onset ascending hereditary spastic paralysis	Uncertain significance(Last reviewed: Aug 9, 2022)	criteria provided, single submitter	VCV001490775	2	202588047	2	201723324	1490775	1511882		NC_000002.12:201723323:A:G
NM_020919.4(ALS2):c.3624+3G>C	ALS2		Infantile-onset ascending hereditary spastic paralysis	Uncertain significance(Last reviewed: Jun 13, 2022)	criteria provided, single submitter	VCV001438895	2	202588050	2	201723327	1438895	1448619		NC_000002.12:201723326:C:G
NM_020919.4(ALS2):c.3624+1G>A	ALS2		Infantile-onset ascending hereditary spastic paralysis	Likely pathogenic(Last reviewed: Aug 28, 2021)	criteria provided, single submitter	VCV001066545	2	202588052	2	201723329	1066545	1055175		NC_000002.12:201723328:C:T
NM_020919.4(ALS2):c.3622A>T (p.Met1208Leu)	ALS2	M1208L	Infantile-onset ascending hereditary spastic paralysis	Uncertain significance(Last reviewed: Jul 12, 2022)	criteria provided, single submitter	VCV000652446	2	202588055	2	201723332	652446	629296	rs753470319	NC_000002.12:201723331:T:A
NM_020919.4(ALS2):c.3619del (p.Lys1206_Met1207insTer)	ALS2		Infantile-onset ascending hereditary spastic paralysis	Pathogenic	criteria provided, single submitter	VCV000004408	2	202588058	2	201723335	4408	19447	rs386134187	NC_000002.12:201723334:TTTT:TTT
NM_020919.4(ALS2):c.3617A>C (p.Lys1206Thr)	ALS2	K1206T	Infantile-onset ascending hereditary spastic paralysis	Uncertain significance(Last reviewed: Aug 14, 2021)	criteria provided, single submitter	VCV001441848	2	202588060	2	201723337	1441848	1381922		NC_000002.12:201723336:T:G
NM_020919.4(ALS2):c.3616A>G (p.Lys1206Glu)	ALS2	K1206E	Infantile-onset ascending hereditary spastic paralysis	Uncertain significance(Last reviewed: Sep 1, 2021)	criteria provided, single submitter	VCV001019769	2	202588061	2	201723338	1019769	1003602	rs1271344719	NC_000002.12:201723337:T:C
NM_020919.4(ALS2):c.3602A>C (p.Asn1201Thr)	ALS2	N1201T	Infantile-onset ascending hereditary spastic paralysis	Uncertain significance(Last reviewed: Feb 2, 2022)	criteria provided, single submitter	VCV001930049	2	202588075	2	201723352	1930049	1981606		NC_000002.12:201723351:T:G
NM_020919.4(ALS2):c.3594C>T (p.Tyr1198=)	ALS2		not provided|Infantile-onset ascending hereditary spastic paralysis	Likely benign(Last reviewed: Jun 27, 2022)	criteria provided, multiple submitters, no conflicts	VCV001013447	2	202588083	2	201723360	1013447	1000316	rs781454879	NC_000002.12:201723359:G:A
NM_020919.4(ALS2):c.3584G>T (p.Gly1195Val)	ALS2	G1195V	Infantile-onset ascending hereditary spastic paralysis	Uncertain significance(Last reviewed: Jul 28, 2022)	criteria provided, single submitter	VCV001513442	2	202588093	2	201723370	1513442	1472497		NC_000002.12:201723369:C:A
NM_020919.4(ALS2):c.3583G>T (p.Gly1195Ter)	ALS2	G1195*	Juvenile primary lateral sclerosis	Pathogenic(Last reviewed: Feb 21, 2019)	criteria provided, single submitter	VCV000807368	2	202588094	2	201723371	807368	798495	rs1574698048	NC_000002.12:201723370:C:A
NM_020919.4(ALS2):c.3564T>C (p.Gly1188=)	ALS2		Infantile-onset ascending hereditary spastic paralysis	Likely benign(Last reviewed: Jun 7, 2022)	criteria provided, single submitter	VCV001673220	2	202588113	2	201723390	1673220	1595407		NC_000002.12:201723389:A:G
NM_020919.4(ALS2):c.3558G>A (p.Gly1186=)	ALS2		Infantile-onset ascending hereditary spastic paralysis	Likely benign(Last reviewed: Mar 17, 2018)	criteria provided, single submitter	VCV000755727	2	202588119	2	201723396	755727	762787	rs1160534998	NC_000002.12:201723395:C:T
NM_020919.4(ALS2):c.3547G>A (p.Val1183Met)	ALS2	V1183M	Infantile-onset ascending hereditary spastic paralysis	Uncertain significance(Last reviewed: Aug 31, 2021)	criteria provided, single submitter	VCV000851447	2	202588130	2	201723407	851447	825592	rs762235200	NC_000002.12:201723406:C:T
NM_020919.4(ALS2):c.3534G>C (p.Met1178Ile)	ALS2	M1178I	Infantile-onset ascending hereditary spastic paralysis	Uncertain significance(Last reviewed: Feb 21, 2022)	criteria provided, single submitter	VCV001923999	2	202588143	2	201723420	1923999	1986779		NC_000002.12:201723419:C:G
NM_020919.4(ALS2):c.3520A>T (p.Lys1174Ter)	ALS2	K1174*	not provided|Amyotrophic lateral sclerosis type 2, juvenile|Infantile-onset ascending hereditary spastic paralysis	Pathogenic(Last reviewed: Feb 8, 2022)	criteria provided, multiple submitters, no conflicts	VCV000645923	2	202588157	2	201723434	645923	629297	rs757972700	NC_000002.12:201723433:T:A
NM_020919.4(ALS2):c.3516_3517delinsT (p.Glu1173fs)	ALS2	E1173fs	Infantile-onset ascending hereditary spastic paralysis	Likely pathogenic(Last reviewed: Jan 12, 2022)	criteria provided, single submitter	VCV001810203	2	202588160 - 202588161	2	201723437 - 201723438	1810203	1867205		NC_000002.12:201723436:CC:A
NM_020919.4(ALS2):c.3517delG	ALS2		Infantile-onset ascending hereditary spastic paralysis	Pathogenic	criteria provided, single submitter	VCV001693006	2	202588160	2	201723437	1693006	1685447		NC_000002.12:201723436:CCCCCC:CCCCC
NM_020919.4(ALS2):c.3517G>A (p.Glu1173Lys)	ALS2	E1173K	ALS2-Related Disorders|Hereditary spastic paraplegia|not specified|Infantile-onset ascending hereditary spastic paralysis|not provided	Benign/Likely benign(Last reviewed: Feb 1, 2023)	criteria provided, multiple submitters, no conflicts	VCV000220656	2	202588160	2	201723437	220656	221136	rs41309046	NC_000002.12:201723436:C:T
NM_020919.4(ALS2):c.3513-1G>A	ALS2		Infantile-onset ascending hereditary spastic paralysis	Pathogenic	criteria provided, single submitter	VCV000989000	2	202588165	2	201723442	989000	976923		NC_000002.12:201723441:C:T
NM_020919.4(ALS2):c.3513-7T>A	ALS2		Infantile-onset ascending hereditary spastic paralysis	Uncertain significance(Last reviewed: Aug 16, 2022)	criteria provided, single submitter	VCV001393020	2	202588171	2	201723448	1393020	1402747		NC_000002.12:201723447:A:T
NM_020919.4(ALS2):c.3512+19A>G	ALS2		Infantile-onset ascending hereditary spastic paralysis	Likely benign(Last reviewed: Jul 11, 2022)	criteria provided, single submitter	VCV001985316	2	202588999	2	201724276	1985316	2043168		NC_000002.12:201724275:T:C
NM_020919.4(ALS2):c.3512+13_3512+15del	ALS2		Infantile-onset ascending hereditary spastic paralysis	Likely benign(Last reviewed: Mar 1, 2022)	criteria provided, single submitter	VCV001531763	2	202589003 - 202589005	2	201724280 - 201724282	1531763	1666259		NC_000002.12:201724279:AGGAG:AG
NM_020919.4(ALS2):c.3512+8A>G	ALS2		Infantile-onset ascending hereditary spastic paralysis	Likely benign(Last reviewed: Dec 17, 2021)	criteria provided, single submitter	VCV002044790	2	202589010	2	201724287	2044790	2092363		NC_000002.12:201724286:T:C
NM_020919.4(ALS2):c.3512+6G>A	ALS2		Infantile-onset ascending hereditary spastic paralysis	Uncertain significance(Last reviewed: Apr 8, 2022)	criteria provided, single submitter	VCV002119144	2	202589012	2	201724289	2119144	2183491		NC_000002.12:201724288:C:T
NM_020919.4(ALS2):c.3486A>C (p.Gly1162=)	ALS2		Infantile-onset ascending hereditary spastic paralysis	Likely benign(Last reviewed: Oct 4, 2022)	criteria provided, single submitter	VCV000533750	2	202589044	2	201724321	533750	517527	rs41309044	NC_000002.12:201724320:T:G
NM_020919.4(ALS2):c.3466G>C (p.Val1156Leu)	ALS2	V1156L	Infantile-onset ascending hereditary spastic paralysis	Likely benign(Last reviewed: Jun 26, 2020)	criteria provided, single submitter	VCV000701244	2	202589064	2	201724341	701244	686109	rs191150274	NC_000002.12:201724340:C:G
NM_020919.4(ALS2):c.3462G>A (p.Gln1154=)	ALS2		ALS2-Related Disorders|Infantile-onset ascending hereditary spastic paralysis|Amyotrophic lateral sclerosis type 2, juvenile	Benign/Likely benign(Last reviewed: Jul 26, 2022)	criteria provided, multiple submitters, no conflicts	VCV000699737	2	202589068	2	201724345	699737	686110	rs556027390	NC_000002.12:201724344:C:T
NM_020919.4(ALS2):c.3449T>A (p.Met1150Lys)	ALS2	M1150K	Infantile-onset ascending hereditary spastic paralysis	Uncertain significance(Last reviewed: Aug 13, 2021)	criteria provided, single submitter	VCV000578623	2	202589081	2	201724358	578623	557812	rs747308306	NC_000002.12:201724357:A:T
NM_020919.4(ALS2):c.3447T>C (p.Ser1149=)	ALS2		Infantile-onset ascending hereditary spastic paralysis	Likely benign(Last reviewed: Mar 12, 2020)	criteria provided, single submitter	VCV001115023	2	202589083	2	201724360	1115023	1090596		NC_000002.12:201724359:A:G
NM_020919.4(ALS2):c.3442_3444del (p.Pro1148del)	ALS2	P1148del	Infantile-onset ascending hereditary spastic paralysis	Uncertain significance(Last reviewed: Nov 24, 2021)	criteria provided, single submitter	VCV001374199	2	202589086 - 202589088	2	201724363 - 201724365	1374199	1457016		NC_000002.12:201724362:AGGAG:AG
NM_020919.4(ALS2):c.3442C>T (p.Pro1148Ser)	ALS2	P1148S	Infantile-onset ascending hereditary spastic paralysis	Uncertain significance(Last reviewed: Oct 3, 2022)	criteria provided, single submitter	VCV000863377	2	202589088	2	201724365	863377	825593	rs771334830	NC_000002.12:201724364:G:A
NM_020919.4(ALS2):c.3440C>G (p.Ser1147Cys)	ALS2	S1147C	not provided|Infantile-onset ascending hereditary spastic paralysis	Uncertain significance(Last reviewed: Jul 26, 2022)	criteria provided, multiple submitters, no conflicts	VCV000950066	2	202589090	2	201724367	950066	922516	rs777004596	NC_000002.12:201724366:G:C
NM_020919.4(ALS2):c.3437C>T (p.Ser1146Phe)	ALS2	S1146F	Infantile-onset ascending hereditary spastic paralysis	Uncertain significance(Last reviewed: Aug 10, 2022)	criteria provided, single submitter	VCV001403968	2	202589093	2	201724370	1403968	1467334		NC_000002.12:201724369:G:A
NM_020919.4(ALS2):c.3431C>T (p.Thr1144Met)	ALS2	T1144M	Infantile-onset ascending hereditary spastic paralysis	Uncertain significance(Last reviewed: Dec 2, 2021)	criteria provided, single submitter	VCV002100272	2	202589099	2	201724376	2100272	2158169		NC_000002.12:201724375:G:A
NM_020919.4(ALS2):c.3416G>A (p.Arg1139Gln)	ALS2	R1139Q	ALS2-Related Disorders|Amyotrophic lateral sclerosis type 2, juvenile|not provided|Infantile-onset ascending hereditary spastic paralysis	Uncertain significance(Last reviewed: Jan 19, 2022)	criteria provided, multiple submitters, no conflicts	VCV000895078	2	202589114	2	201724391	895078	883329	rs761444982	NC_000002.12:201724390:C:T
NM_020919.4(ALS2):c.3415C>T (p.Arg1139Ter)	ALS2	R1139*	Amyotrophic lateral sclerosis type 2, juvenile|Juvenile primary lateral sclerosis|Infantile-onset ascending hereditary spastic paralysis|Inborn genetic diseases|Infantile-onset ascending hereditary spastic paralysis|not provided	Pathogenic/Likely pathogenic(Last reviewed: Jun 27, 2022)	criteria provided, multiple submitters, no conflicts	VCV000393199	2	202589115	2	201724392	393199	366307	rs767350733	NC_000002.12:201724391:G:A
NM_020919.4(ALS2):c.3395G>A (p.Arg1132His)	ALS2	R1132H	Infantile-onset ascending hereditary spastic paralysis	Uncertain significance(Last reviewed: Sep 27, 2021)	criteria provided, single submitter	VCV001398138	2	202589135	2	201724412	1398138	1431067		NC_000002.12:201724411:C:T
NM_020919.4(ALS2):c.3394C>A (p.Arg1132Ser)	ALS2	R1132S	Infantile-onset ascending hereditary spastic paralysis	Uncertain significance(Last reviewed: Nov 1, 2022)	criteria provided, single submitter	VCV002192692	2	202589136	2	201724413	2192692	1922775		NC_000002.12:201724412:G:T
NM_020919.4(ALS2):c.3394C>T (p.Arg1132Cys)	ALS2	R1132C	Amyotrophic lateral sclerosis type 2, juvenile|ALS2-Related Disorders|Infantile-onset ascending hereditary spastic paralysis	Uncertain significance(Last reviewed: Feb 10, 2022)	criteria provided, multiple submitters, no conflicts	VCV000895079	2	202589136	2	201724413	895079	883330	rs149670991	NC_000002.12:201724412:G:A
NM_020919.4(ALS2):c.3381T>A (p.Phe1127Leu)	ALS2	F1127L	Infantile-onset ascending hereditary spastic paralysis	Uncertain significance(Last reviewed: Dec 8, 2021)	criteria provided, single submitter	VCV001381451	2	202589149	2	201724426	1381451	1496414		NC_000002.12:201724425:A:T
NM_020919.4(ALS2):c.3348-1G>A	ALS2		Infantile-onset ascending hereditary spastic paralysis	Likely pathogenic(Last reviewed: May 7, 2021)	criteria provided, single submitter	VCV001068440	2	202589183	2	201724460	1068440	1055176		NC_000002.12:201724459:C:T
NM_020919.4(ALS2):c.3347+11A>G	ALS2		Infantile-onset ascending hereditary spastic paralysis	Likely benign(Last reviewed: Mar 11, 2022)	criteria provided, single submitter	VCV002061733	2	202590068	2	201725345	2061733	2120881		NC_000002.12:201725344:T:C
NM_020919.4(ALS2):c.3347+8T>C	ALS2		Infantile-onset ascending hereditary spastic paralysis	Likely benign(Last reviewed: Oct 23, 2019)	criteria provided, single submitter	VCV001144114	2	202590071	2	201725348	1144114	1133031		NC_000002.12:201725347:A:G
NM_020919.4(ALS2):c.3345C>T (p.Tyr1115=)	ALS2		ALS2-Related Disorders|Amyotrophic lateral sclerosis type 2, juvenile|not provided|Infantile-onset ascending hereditary spastic paralysis	Conflicting interpretations of pathogenicity(Last reviewed: Feb 9, 2022)	criteria provided, conflicting interpretations	VCV000895080	2	202590081	2	201725358	895080	883331	rs557709223	NC_000002.12:201725357:G:A
NM_020919.4(ALS2):c.3331G>A (p.Gly1111Ser)	ALS2	G1111S	Infantile-onset ascending hereditary spastic paralysis	Uncertain significance(Last reviewed: Sep 12, 2022)	criteria provided, single submitter	VCV000967523	2	202590095	2	201725372	967523	952885	rs371454893	NC_000002.12:201725371:C:T
NM_020919.4(ALS2):c.3330C>T (p.Cys1110=)	ALS2		Infantile-onset ascending hereditary spastic paralysis	Likely benign(Last reviewed: Sep 15, 2021)	criteria provided, single submitter	VCV000697252	2	202590096	2	201725373	697252	683469	rs375386357	NC_000002.12:201725372:G:A
NM_020919.4(ALS2):c.3319G>A (p.Gly1107Arg)	ALS2	G1107R	Inborn genetic diseases|Infantile-onset ascending hereditary spastic paralysis	Conflicting interpretations of pathogenicity(Last reviewed: Sep 27, 2022)	criteria provided, conflicting interpretations	VCV000412226	2	202590107	2	201725384	412226	392520	rs757704778	NC_000002.12:201725383:C:T
NM_020919.4(ALS2):c.3309T>C (p.His1103=)	ALS2		Amyotrophic lateral sclerosis type 2, juvenile|Infantile-onset ascending hereditary spastic paralysis|ALS2-Related Disorders|not provided	Benign/Likely benign(Last reviewed: Sep 6, 2022)	criteria provided, multiple submitters, no conflicts	VCV000465189	2	202590117	2	201725394	465189	450379	rs201920363	NC_000002.12:201725393:A:G
NM_020919.4(ALS2):c.3307C>A (p.His1103Asn)	ALS2	H1103N	Infantile-onset ascending hereditary spastic paralysis	Uncertain significance(Last reviewed: Jan 16, 2022)	criteria provided, single submitter	VCV000577205	2	202590119	2	201725396	577205	557814	rs778406073	NC_000002.12:201725395:G:T
NM_020919.4(ALS2):c.3280A>G (p.Met1094Val)	ALS2	M1094V	Inborn genetic diseases|Infantile-onset ascending hereditary spastic paralysis	Uncertain significance(Last reviewed: Nov 10, 2022)	criteria provided, multiple submitters, no conflicts	VCV000956744	2	202590146	2	201725423	956744	942563	rs772708880	NC_000002.12:201725422:T:C
NM_020919.4(ALS2):c.3273C>T (p.Asn1091=)	ALS2		Infantile-onset ascending hereditary spastic paralysis	Likely benign(Last reviewed: Dec 27, 2019)	criteria provided, single submitter	VCV001077587	2	202590153	2	201725430	1077587	1068929		NC_000002.12:201725429:G:A
NM_020919.4(ALS2):c.3271A>T (p.Asn1091Tyr)	ALS2	N1091Y	Infantile-onset ascending hereditary spastic paralysis	Uncertain significance(Last reviewed: Jun 16, 2022)	criteria provided, single submitter	VCV002063938	2	202590155	2	201725432	2063938	2117925		NC_000002.12:201725431:T:A
NM_020919.4(ALS2):c.3267C>T (p.Ile1089=)	ALS2		Infantile-onset ascending hereditary spastic paralysis	Likely benign(Last reviewed: Aug 9, 2021)	criteria provided, single submitter	VCV001634827	2	202590159	2	201725436	1634827	1546779		NC_000002.12:201725435:G:A
NM_020919.4(ALS2):c.3252T>C (p.Tyr1084=)	ALS2		Infantile-onset ascending hereditary spastic paralysis	Likely benign(Last reviewed: Mar 22, 2022)	criteria provided, single submitter	VCV002052592	2	202590174	2	201725451	2052592	2111770		NC_000002.12:201725450:A:G
NM_020919.4(ALS2):c.3249G>A (p.Gly1083=)	ALS2		Infantile-onset ascending hereditary spastic paralysis	Uncertain significance(Last reviewed: Jul 10, 2021)	criteria provided, single submitter	VCV001378981	2	202590177	2	201725454	1378981	1408172		NC_000002.12:201725453:C:T
NM_020919.4(ALS2):c.3249-7A>G	ALS2		Infantile-onset ascending hereditary spastic paralysis	Likely benign(Last reviewed: Oct 14, 2022)	criteria provided, single submitter	VCV002048706	2	202590184	2	201725461	2048706	2114350		NC_000002.12:201725460:T:C
NM_020919.4(ALS2):c.3248+1G>T	ALS2		Infantile-onset ascending hereditary spastic paralysis	Likely pathogenic(Last reviewed: Sep 16, 2021)	criteria provided, single submitter	VCV001067930	2	202591206	2	201726483	1067930	1055177		NC_000002.12:201726482:C:A
NM_020919.4(ALS2):c.3237C>A (p.Gly1079=)	ALS2		Infantile-onset ascending hereditary spastic paralysis	Likely benign(Last reviewed: Aug 18, 2022)	criteria provided, single submitter	VCV001984713	2	202591218	2	201726495	1984713	2036166		NC_000002.12:201726494:G:T
NM_020919.4(ALS2):c.3223A>G (p.Met1075Val)	ALS2	M1075V	Infantile-onset ascending hereditary spastic paralysis|not provided|Inborn genetic diseases	Uncertain significance(Last reviewed: Oct 13, 2022)	criteria provided, multiple submitters, no conflicts	VCV001331310	2	202591232	2	201726509	1331310	1321985		NC_000002.12:201726508:T:C
NM_020919.4(ALS2):c.3221G>A (p.Gly1074Asp)	ALS2	G1074D	Infantile-onset ascending hereditary spastic paralysis	Pathogenic	criteria provided, single submitter	VCV000988999	2	202591234	2	201726511	988999	976924		NC_000002.12:201726510:C:T
NM_020919.4(ALS2):c.3215A>T (p.Tyr1072Phe)	ALS2	Y1072F	Infantile-onset ascending hereditary spastic paralysis	Uncertain significance(Last reviewed: Apr 12, 2022)	criteria provided, single submitter	VCV002125602	2	202591240	2	201726517	2125602	2174433		NC_000002.12:201726516:T:A
NM_020919.4(ALS2):c.3206G>A (p.Gly1069Glu)	ALS2	G1069E	ALS2-Related Disorders|Hereditary spastic paraplegia|Amyotrophic lateral sclerosis type 2, juvenile|not provided|Infantile-onset ascending hereditary spastic paralysis|Amyotrophic lateral sclerosis	Conflicting interpretations of pathogenicity(Last reviewed: Oct 3, 2022)	criteria provided, conflicting interpretations	VCV000333592	2	202591249	2	201726526	333592	284698	rs200706696	NC_000002.12:201726525:C:T
NM_020919.4(ALS2):c.3204T>C (p.Asp1068=)	ALS2		Infantile-onset ascending hereditary spastic paralysis	Likely benign(Last reviewed: Sep 15, 2022)	criteria provided, single submitter	VCV001555070	2	202591251	2	201726528	1555070	1564814		NC_000002.12:201726527:A:G
NM_020919.4(ALS2):c.3183-3C>G	ALS2		Infantile-onset ascending hereditary spastic paralysis	Uncertain significance(Last reviewed: Aug 20, 2021)	criteria provided, single submitter	VCV000571278	2	202591275	2	201726552	571278	557865	rs1559049881	NC_000002.12:201726551:G:C
NM_020919.4(ALS2):c.3161T>C (p.Leu1054Pro)	ALS2	L1054P	Infantile-onset ascending hereditary spastic paralysis	Likely pathogenic(Last reviewed: Oct 30, 2019)	criteria provided, single submitter	VCV000694321	2	202591408	2	201726685	694321	682212	rs1691183538	NC_000002.12:201726684:A:G
NM_020919.4(ALS2):c.3158G>A (p.Trp1053Ter)	ALS2	W1053*	Juvenile primary lateral sclerosis|Amyotrophic lateral sclerosis type 2, juvenile|Infantile-onset ascending hereditary spastic paralysis|not provided	Likely pathogenic(Last reviewed: Dec 31, 2016)	criteria provided, multiple submitters, no conflicts	VCV000425255	2	202591411	2	201726688	425255	413589	rs1064797281	NC_000002.12:201726687:C:T
NM_020919.4(ALS2):c.3155G>A (p.Arg1052His)	ALS2	R1052H	Infantile-onset ascending hereditary spastic paralysis	Uncertain significance(Last reviewed: Mar 20, 2022)	criteria provided, single submitter	VCV001922346	2	202591414	2	201726691	1922346	1972187		NC_000002.12:201726690:C:T
NM_020919.4(ALS2):c.3146A>G (p.Tyr1049Cys)	ALS2	Y1049C	Infantile-onset ascending hereditary spastic paralysis	Uncertain significance(Last reviewed: Sep 1, 2022)	criteria provided, single submitter	VCV001969800	2	202591423	2	201726700	1969800	2032378		NC_000002.12:201726699:T:C
NM_020919.4(ALS2):c.3145T>G (p.Tyr1049Asp)	ALS2	Y1049D	Infantile-onset ascending hereditary spastic paralysis	Uncertain significance(Last reviewed: Aug 24, 2021)	criteria provided, single submitter	VCV001392775	2	202591424	2	201726701	1392775	1502677		NC_000002.12:201726700:A:C
NM_020919.4(ALS2):c.3139G>A (p.Ala1047Thr)	ALS2	A1047T	Infantile-onset ascending hereditary spastic paralysis	Uncertain significance(Last reviewed: Apr 30, 2022)	criteria provided, single submitter	VCV001901081	2	202591430	2	201726707	1901081	1963911		NC_000002.12:201726706:C:T
NM_020919.4(ALS2):c.3136G>A (p.Asp1046Asn)	ALS2	D1046N	Infantile-onset ascending hereditary spastic paralysis	Uncertain significance(Last reviewed: Aug 7, 2022)	criteria provided, single submitter	VCV001946494	2	202591433	2	201726710	1946494	1998901		NC_000002.12:201726709:C:T
NM_020919.4(ALS2):c.3134A>T (p.Lys1045Met)	ALS2	K1045M	Infantile-onset ascending hereditary spastic paralysis|Amyotrophic lateral sclerosis type 2, juvenile|Juvenile primary lateral sclerosis|Infantile-onset ascending hereditary spastic paralysis	Uncertain significance(Last reviewed: Sep 1, 2021)	criteria provided, multiple submitters, no conflicts	VCV000580658	2	202591435	2	201726712	580658	560541	rs781051642	NC_000002.12:201726711:T:A
NM_020919.4(ALS2):c.3128G>A (p.Arg1043His)	ALS2	R1043H	Infantile-onset ascending hereditary spastic paralysis	Uncertain significance(Last reviewed: Aug 19, 2022)	criteria provided, single submitter	VCV001465589	2	202591441	2	201726718	1465589	1353822		NC_000002.12:201726717:C:T
NM_020919.4(ALS2):c.3099T>A (p.Ser1033Arg)	ALS2	S1033R	Infantile-onset ascending hereditary spastic paralysis|not provided	Uncertain significance(Last reviewed: Feb 19, 2022)	criteria provided, multiple submitters, no conflicts	VCV001702795	2	202591470	2	201726747	1702795	1695182		NC_000002.12:201726746:A:T
NM_020919.4(ALS2):c.3095G>A (p.Arg1032His)	ALS2	R1032H	Infantile-onset ascending hereditary spastic paralysis	Uncertain significance(Last reviewed: Mar 3, 2022)	criteria provided, single submitter	VCV002071448	2	202591474	2	201726751	2071448	2126809		NC_000002.12:201726750:C:T
NM_020919.4(ALS2):c.3094C>T (p.Arg1032Cys)	ALS2	R1032C	Infantile-onset ascending hereditary spastic paralysis	Uncertain significance(Last reviewed: Oct 14, 2021)	criteria provided, single submitter	VCV001477900	2	202591475	2	201726752	1477900	1436778		NC_000002.12:201726751:G:A
NM_020919.4(ALS2):c.3085C>T (p.Pro1029Ser)	ALS2	P1029S	Infantile-onset ascending hereditary spastic paralysis	Uncertain significance(Last reviewed: Nov 23, 2021)	criteria provided, single submitter	VCV001441226	2	202591484	2	201726761	1441226	1358495		NC_000002.12:201726760:G:A
NM_020919.4(ALS2):c.3078G>A (p.Gln1026=)	ALS2		Infantile-onset ascending hereditary spastic paralysis	Likely benign(Last reviewed: Aug 26, 2021)	criteria provided, single submitter	VCV000706573	2	202591491	2	201726768	706573	691008	rs747093220	NC_000002.12:201726767:C:T
NM_020919.4(ALS2):c.3070C>T (p.Gln1024Ter)	ALS2	Q1024*	Infantile-onset ascending hereditary spastic paralysis	Pathogenic(Last reviewed: Mar 21, 2022)	criteria provided, single submitter	VCV002115520	2	202591499	2	201726776	2115520	2182459		NC_000002.12:201726775:G:A
NM_020919.4(ALS2):c.3062G>A (p.Ser1021Asn)	ALS2	S1021N	Infantile-onset ascending hereditary spastic paralysis|Inborn genetic diseases	Uncertain significance(Last reviewed: Oct 17, 2022)	criteria provided, multiple submitters, no conflicts	VCV000853631	2	202591507	2	201726784	853631	825594	rs187637699	NC_000002.12:201726783:C:T
NM_020919.4(ALS2):c.3053G>A (p.Gly1018Glu)	ALS2	G1018E	Infantile-onset ascending hereditary spastic paralysis	Uncertain significance(Last reviewed: Aug 4, 2021)	criteria provided, single submitter	VCV001479595	2	202591516	2	201726793	1479595	1439318		NC_000002.12:201726792:C:T
NM_020919.4(ALS2):c.3047C>A (p.Pro1016His)	ALS2	P1016H	Infantile-onset ascending hereditary spastic paralysis	Uncertain significance(Last reviewed: Sep 26, 2022)	criteria provided, single submitter	VCV001945174	2	202591522	2	201726799	1945174	1995430		NC_000002.12:201726798:G:T
NM_020919.4(ALS2):c.3047C>G (p.Pro1016Arg)	ALS2	P1016R	Infantile-onset ascending hereditary spastic paralysis	Uncertain significance(Last reviewed: Oct 25, 2022)	criteria provided, single submitter	VCV001372313	2	202591522	2	201726799	1372313	1443558		NC_000002.12:201726798:G:C
NM_020919.4(ALS2):c.3046C>A (p.Pro1016Thr)	ALS2	P1016T	Infantile-onset ascending hereditary spastic paralysis	Uncertain significance(Last reviewed: Mar 18, 2022)	criteria provided, single submitter	VCV002058149	2	202591523	2	201726800	2058149	2113436		NC_000002.12:201726799:G:T
NM_020919.4(ALS2):c.3046C>G (p.Pro1016Ala)	ALS2	P1016A	Amyotrophic lateral sclerosis type 2, juvenile|ALS2-Related Disorders|Infantile-onset ascending hereditary spastic paralysis|not provided	Conflicting interpretations of pathogenicity(Last reviewed: Sep 23, 2022)	criteria provided, conflicting interpretations	VCV000533749	2	202591523	2	201726800	533749	517610	rs41308840	NC_000002.12:201726799:G:C
NM_020919.4(ALS2):c.3018G>A (p.Gln1006=)	ALS2		Infantile-onset ascending hereditary spastic paralysis	Likely benign(Last reviewed: Jun 25, 2018)	criteria provided, single submitter	VCV000761490	2	202591551	2	201726828	761490	762788	rs1574706478	NC_000002.12:201726827:C:T
NM_020919.4(ALS2):c.3015T>G (p.Asp1005Glu)	ALS2	D1005E	Infantile-onset ascending hereditary spastic paralysis	Uncertain significance(Last reviewed: Sep 24, 2021)	criteria provided, single submitter	VCV001355036	2	202591554	2	201726831	1355036	1512664		NC_000002.12:201726830:A:C
NM_020919.4(ALS2):c.2998A>G (p.Ile1000Val)	ALS2	I1000V	Inborn genetic diseases|Infantile-onset ascending hereditary spastic paralysis	Uncertain significance(Last reviewed: Nov 3, 2022)	criteria provided, multiple submitters, no conflicts	VCV001972546	2	202591571	2	201726848	1972546	2026105		NC_000002.12:201726847:T:C
NM_020919.4(ALS2):c.2992C>T (p.Arg998Ter)	ALS2	R998*	Infantile-onset ascending hereditary spastic paralysis	Pathogenic(Last reviewed: Feb 10, 2011)	no assertion criteria provided	VCV000004413	2	202591577	2	201726854	4413	19452	rs121908137	NC_000002.12:201726853:G:A
NM_020919.4(ALS2):c.2980A>C (p.Thr994Pro)	ALS2	T994P	Infantile-onset ascending hereditary spastic paralysis	Uncertain significance(Last reviewed: Aug 20, 2021)	criteria provided, single submitter	VCV000841214	2	202591589	2	201726866	841214	825595	rs1359312602	NC_000002.12:201726865:T:G
NM_020919.4(ALS2):c.2980-2A>G	ALS2		Juvenile primary lateral sclerosis	Pathogenic(Last reviewed: Feb 10, 2011)	no assertion criteria provided	VCV000004416	2	202591591	2	201726868	4416	19455	rs386134184	NC_000002.12:201726867:T:C
NM_020919.4(ALS2):c.2980-8G>C	ALS2		Infantile-onset ascending hereditary spastic paralysis	Likely benign(Last reviewed: Dec 21, 2021)	criteria provided, single submitter	VCV001671316	2	202591597	2	201726874	1671316	1530206		NC_000002.12:201726873:C:G
NM_020919.4(ALS2):c.2980-18G>A	ALS2		Infantile-onset ascending hereditary spastic paralysis	Likely benign(Last reviewed: Oct 19, 2022)	criteria provided, single submitter	VCV001624513	2	202591607	2	201726884	1624513	1629132		NC_000002.12:201726883:C:T
NM_020919.4(ALS2):c.2979+20T>C	ALS2		Infantile-onset ascending hereditary spastic paralysis	Likely benign(Last reviewed: Aug 15, 2022)	criteria provided, single submitter	VCV002095209	2	202591915	2	201727192	2095209	2156993		NC_000002.12:201727191:A:G
NM_020919.4(ALS2):c.2979+13T>A	ALS2		Infantile-onset ascending hereditary spastic paralysis	Likely benign(Last reviewed: Jul 4, 2021)	criteria provided, single submitter	VCV001570350	2	202591922	2	201727199	1570350	1536845		NC_000002.12:201727198:A:T
NM_020919.4(ALS2):c.2979+8del	ALS2		Infantile-onset ascending hereditary spastic paralysis	Likely benign(Last reviewed: Jan 20, 2020)	criteria provided, single submitter	VCV001078244	2	202591927	2	201727204	1078244	1068930		NC_000002.12:201727203:A:
NM_020919.4(ALS2):c.2979+8T>C	ALS2		Infantile-onset ascending hereditary spastic paralysis|Hereditary spastic paraplegia	Conflicting interpretations of pathogenicity(Last reviewed: Aug 9, 2022)	criteria provided, conflicting interpretations	VCV000698907	2	202591927	2	201727204	698907	689700	rs373602123	NC_000002.12:201727203:A:G
NM_020919.4(ALS2):c.2979+7C>G	ALS2		Infantile-onset ascending hereditary spastic paralysis	Likely benign(Last reviewed: Sep 22, 2022)	criteria provided, single submitter	VCV002031880	2	202591928	2	201727205	2031880	2085940		NC_000002.12:201727204:G:C
NM_020919.4(ALS2):c.2979G>A (p.Lys993=)	ALS2		Infantile-onset ascending hereditary spastic paralysis	Uncertain significance(Last reviewed: Aug 12, 2021)	criteria provided, single submitter	VCV000578624	2	202591935	2	201727212	578624	559045	rs1559050770	NC_000002.12:201727211:C:T
NM_020919.4(ALS2):c.2978A>C (p.Lys993Thr)	ALS2	K993T	Infantile-onset ascending hereditary spastic paralysis	Uncertain significance(Last reviewed: Jul 25, 2022)	criteria provided, single submitter	VCV001438381	2	202591936	2	201727213	1438381	1355233		NC_000002.12:201727212:T:G
NM_020919.4(ALS2):c.2961A>G (p.Ser987=)	ALS2		Amyotrophic lateral sclerosis type 2, juvenile|ALS2-Related Disorders	Uncertain significance(Last reviewed: Jan 12, 2018)	criteria provided, single submitter	VCV000896523	2	202591953	2	201727230	896523	883332	rs780301796	NC_000002.12:201727229:T:C
NM_020919.4(ALS2):c.2953C>T (p.Leu985Phe)	ALS2	L985F	Amyotrophic lateral sclerosis type 2, juvenile|ALS2-Related Disorders	Uncertain significance(Last reviewed: Jan 13, 2018)	criteria provided, single submitter	VCV000896524	2	202591961	2	201727238	896524	883333	rs41308836	NC_000002.12:201727237:G:A
NM_020919.4(ALS2):c.2926A>G (p.Ile976Val)	ALS2	I976V	Infantile-onset ascending hereditary spastic paralysis	Uncertain significance(Last reviewed: Feb 17, 2022)	criteria provided, single submitter	VCV002157840	2	202591988	2	201727265	2157840	1890145		NC_000002.12:201727264:T:C
NM_020919.4(ALS2):c.2925G>A (p.Lys975=)	ALS2		Infantile-onset ascending hereditary spastic paralysis	Likely benign(Last reviewed: Jul 5, 2022)	criteria provided, single submitter	VCV002159720	2	202591989	2	201727266	2159720	1886796		NC_000002.12:201727265:C:T
NM_020919.4(ALS2):c.2923A>G (p.Lys975Glu)	ALS2	K975E	Infantile-onset ascending hereditary spastic paralysis	Uncertain significance(Last reviewed: Aug 12, 2022)	criteria provided, single submitter	VCV002178425	2	202591991	2	201727268	2178425	1912302		NC_000002.12:201727267:T:C
NM_020919.4(ALS2):c.2913-7G>A	ALS2		Infantile-onset ascending hereditary spastic paralysis	Likely benign(Last reviewed: Jun 7, 2022)	criteria provided, single submitter	VCV001088375	2	202592008	2	201727285	1088375	1068931		NC_000002.12:201727284:C:T
NM_020919.4(ALS2):c.2913-8C>T	ALS2		Infantile-onset ascending hereditary spastic paralysis	Likely benign(Last reviewed: Jun 4, 2022)	criteria provided, single submitter	VCV000700482	2	202592009	2	201727286	700482	689701	rs764690525	NC_000002.12:201727285:G:A
NM_020919.4(ALS2):c.2913-13G>A	ALS2		Infantile-onset ascending hereditary spastic paralysis	Likely benign(Last reviewed: Jun 20, 2022)	criteria provided, single submitter	VCV001137318	2	202592014	2	201727291	1137318	1112121		NC_000002.12:201727290:C:T
NM_020919.4(ALS2):c.2913-15T>C	ALS2		Infantile-onset ascending hereditary spastic paralysis	Likely benign(Last reviewed: Feb 19, 2022)	criteria provided, single submitter	VCV002417070	2	202592016	2	201727293	2417070	1940892		NC_000002.12:201727292:A:G
NM_020919.4(ALS2):c.2913-17C>A	ALS2		Infantile-onset ascending hereditary spastic paralysis	Likely benign(Last reviewed: Apr 8, 2022)	criteria provided, single submitter	VCV001938521	2	202592018	2	201727295	1938521	1993951		NC_000002.12:201727294:G:T
NM_020919.4(ALS2):c.2912+16C>G	ALS2		Infantile-onset ascending hereditary spastic paralysis	Likely benign(Last reviewed: Dec 2, 2021)	criteria provided, single submitter	VCV001454484	2	202592412	2	201727689	1454484	1444825		NC_000002.12:201727688:G:C
NM_020919.4(ALS2):c.2912+9G>A	ALS2		Infantile-onset ascending hereditary spastic paralysis	Likely benign(Last reviewed: Jun 8, 2020)	criteria provided, single submitter	VCV001134968	2	202592419	2	201727696	1134968	1112122		NC_000002.12:201727695:C:T
NM_020919.4(ALS2):c.2912+9G>T	ALS2		Infantile-onset ascending hereditary spastic paralysis	Likely benign(Last reviewed: Sep 15, 2022)	criteria provided, single submitter	VCV000701716	2	202592419	2	201727696	701716	689702	rs543664811	NC_000002.12:201727695:C:A
NM_020919.4(ALS2):c.2912+8C>T	ALS2		ALS2-Related Disorders|Amyotrophic lateral sclerosis type 2, juvenile|Infantile-onset ascending hereditary spastic paralysis|Hereditary spastic paraplegia	Conflicting interpretations of pathogenicity(Last reviewed: May 15, 2022)	criteria provided, conflicting interpretations	VCV000699637	2	202592420	2	201727697	699637	689703	rs528131651	NC_000002.12:201727696:G:A
NM_020919.4(ALS2):c.2909G>T (p.Gly970Val)	ALS2	G970V	ALS2-Related Disorders|Infantile-onset ascending hereditary spastic paralysis|Hereditary spastic paraplegia|Amyotrophic lateral sclerosis type 2, juvenile	Conflicting interpretations of pathogenicity(Last reviewed: Aug 6, 2022)	criteria provided, conflicting interpretations	VCV000333593	2	202592431	2	201727708	333593	283971	rs375742430	NC_000002.12:201727707:C:A
NM_020919.4(ALS2):c.2876T>C (p.Leu959Pro)	ALS2	L959P	Inborn genetic diseases|Infantile-onset ascending hereditary spastic paralysis	Uncertain significance(Last reviewed: Aug 16, 2022)	criteria provided, multiple submitters, no conflicts	VCV000579232	2	202592464	2	201727741	579232	559047	rs1178248335	NC_000002.12:201727740:A:G
NM_020919.4(ALS2):c.2875C>A (p.Leu959Met)	ALS2	L959M	Infantile-onset ascending hereditary spastic paralysis	Uncertain significance(Last reviewed: Apr 27, 2017)	criteria provided, single submitter	VCV000465188	2	202592465	2	201727742	465188	450414	rs1553506293	NC_000002.12:201727741:G:T
NM_020919.4(ALS2):c.2856T>C (p.His952=)	ALS2		Infantile-onset ascending hereditary spastic paralysis	Likely benign(Last reviewed: Oct 17, 2022)	criteria provided, single submitter	VCV000703780	2	202592484	2	201727761	703780	691009	rs1343812559	NC_000002.12:201727760:A:G
NM_020919.4(ALS2):c.2855A>G (p.His952Arg)	ALS2	H952R	Infantile-onset ascending hereditary spastic paralysis	Uncertain significance(Last reviewed: Aug 30, 2021)	criteria provided, single submitter	VCV001016892	2	202592485	2	201727762	1016892	1003603	rs372139071	NC_000002.12:201727761:T:C
NM_020919.4(ALS2):c.2850G>A (p.Thr950=)	ALS2		Infantile-onset ascending hereditary spastic paralysis	Likely benign(Last reviewed: Aug 31, 2022)	criteria provided, single submitter	VCV002159929	2	202592490	2	201727767	2159929	1887007		NC_000002.12:201727766:C:T
NM_020919.4(ALS2):c.2849C>T (p.Thr950Met)	ALS2	T950M	Infantile-onset ascending hereditary spastic paralysis	Uncertain significance(Last reviewed: Sep 7, 2021)	criteria provided, single submitter	VCV000946059	2	202592491	2	201727768	946059	922517	rs998799740	NC_000002.12:201727767:G:A
NM_020919.4(ALS2):c.2842-2A>G	ALS2		Infantile-onset ascending hereditary spastic paralysis	Likely pathogenic(Last reviewed: Sep 1, 2021)	criteria provided, single submitter	VCV001068121	2	202592500	2	201727777	1068121	1055178		NC_000002.12:201727776:T:C
NM_020919.4(ALS2):c.2842-9C>G	ALS2		Infantile-onset ascending hereditary spastic paralysis	Likely benign(Last reviewed: Jun 27, 2022)	criteria provided, single submitter	VCV001113672	2	202592507	2	201727784	1113672	1090597		NC_000002.12:201727783:G:C
NM_020919.4(ALS2):c.2842-16G>A	ALS2		not provided|Infantile-onset ascending hereditary spastic paralysis|not specified	Benign(Last reviewed: Nov 2, 2022)	criteria provided, multiple submitters, no conflicts	VCV000261372	2	202592514	2	201727791	261372	250499	rs9288322	NC_000002.12:201727790:C:T
NM_020919.4(ALS2):c.2842-17C>T	ALS2		Infantile-onset ascending hereditary spastic paralysis	Likely benign(Last reviewed: May 20, 2022)	criteria provided, single submitter	VCV001559366	2	202592515	2	201727792	1559366	1629817		NC_000002.12:201727791:G:A
NM_020919.4(ALS2):c.2842-20C>T	ALS2		Amyotrophic lateral sclerosis type 2, juvenile|Juvenile primary lateral sclerosis|Infantile-onset ascending hereditary spastic paralysis|not provided|Infantile-onset ascending hereditary spastic paralysis	Benign/Likely benign(Last reviewed: Nov 1, 2022)	criteria provided, multiple submitters, no conflicts	VCV001219899	2	202592518	2	201727795	1219899	1209876		NC_000002.12:201727794:G:A
NM_020919.4(ALS2):c.2841+19C>G	ALS2		Infantile-onset ascending hereditary spastic paralysis	Likely benign(Last reviewed: Sep 10, 2022)	criteria provided, single submitter	VCV002188477	2	202593216	2	201728493	2188477	1918521		NC_000002.12:201728492:G:C
NM_020919.4(ALS2):c.2841+13C>G	ALS2		Infantile-onset ascending hereditary spastic paralysis	Likely benign(Last reviewed: Sep 15, 2022)	criteria provided, single submitter	VCV002066308	2	202593222	2	201728499	2066308	2128993		NC_000002.12:201728498:G:C
NM_020919.4(ALS2):c.2839C>T (p.Gln947Ter)	ALS2	Q947*	Infantile-onset ascending hereditary spastic paralysis	Pathogenic(Last reviewed: Jul 15, 2022)	criteria provided, single submitter	VCV002155448	2	202593237	2	201728514	2155448	1892929		NC_000002.12:201728513:G:A
NM_020919.4(ALS2):c.2833C>T (p.His945Tyr)	ALS2	H945Y	Infantile-onset ascending hereditary spastic paralysis	Uncertain significance(Last reviewed: Sep 1, 2021)	criteria provided, single submitter	VCV000657160	2	202593243	2	201728520	657160	629298	rs768066388	NC_000002.12:201728519:G:A
NM_020919.4(ALS2):c.2802T>C (p.Asn934=)	ALS2		ALS2-Related Disorders|Amyotrophic lateral sclerosis type 2, juvenile	Uncertain significance(Last reviewed: Jan 13, 2018)	criteria provided, single submitter	VCV000898143	2	202593274	2	201728551	898143	883334	rs1265678329	NC_000002.12:201728550:A:G
NM_020919.4(ALS2):c.2796C>T (p.Ser932=)	ALS2		ALS2-Related Disorders|not specified|not provided|Amyotrophic lateral sclerosis type 2, juvenile|Infantile-onset ascending hereditary spastic paralysis	Benign(Last reviewed: Nov 4, 2022)	criteria provided, multiple submitters, no conflicts	VCV000261369	2	202593280	2	201728557	261369	250501	rs3219161	NC_000002.12:201728556:G:A
NM_020919.4(ALS2):c.2779C>A (p.His927Asn)	ALS2	H927N	Infantile-onset ascending hereditary spastic paralysis	Uncertain significance(Last reviewed: Aug 2, 2021)	criteria provided, single submitter	VCV001391255	2	202593297	2	201728574	1391255	1389935		NC_000002.12:201728573:G:T
NM_020919.4(ALS2):c.2761C>T (p.Arg921Ter)	ALS2	R921*	Amyotrophic lateral sclerosis type 2, juvenile	Pathogenic(Last reviewed: Mar 31, 2020)	criteria provided, single submitter	VCV000100653	2	202593315	2	201728592	100653	106525	rs587777132	NC_000002.12:201728591:G:A
NM_020919.4(ALS2):c.2756G>C (p.Ser919Thr)	ALS2	S919T	Infantile-onset ascending hereditary spastic paralysis	Uncertain significance(Last reviewed: Sep 22, 2021)	criteria provided, single submitter	VCV001498321	2	202593320	2	201728597	1498321	1372961		NC_000002.12:201728596:C:G
NM_020919.4(ALS2):c.2745G>A (p.Leu915=)	ALS2		Infantile-onset ascending hereditary spastic paralysis	Likely benign(Last reviewed: Oct 31, 2021)	criteria provided, single submitter	VCV001152187	2	202593331	2	201728608	1152187	1133032		NC_000002.12:201728607:C:T
NM_020919.4(ALS2):c.2713-2A>C	ALS2		Infantile-onset ascending hereditary spastic paralysis	Pathogenic	criteria provided, single submitter	VCV001693004	2	202593365	2	201728642	1693004	1685445		NC_000002.12:201728641:T:G
NM_020919.4(ALS2):c.2713-13T>C	ALS2		Infantile-onset ascending hereditary spastic paralysis	Likely benign(Last reviewed: May 31, 2021)	criteria provided, single submitter	VCV001547345	2	202593376	2	201728653	1547345	1571888		NC_000002.12:201728652:A:G
NM_020919.4(ALS2):c.2712+16T>G	ALS2		Infantile-onset ascending hereditary spastic paralysis	Likely benign(Last reviewed: Apr 8, 2022)	criteria provided, single submitter	VCV001659291	2	202593759	2	201729036	1659291	1543020		NC_000002.12:201729035:A:C
NM_020919.4(ALS2):c.2712+8A>C	ALS2		Infantile-onset ascending hereditary spastic paralysis	Likely benign(Last reviewed: Nov 20, 2021)	criteria provided, single submitter	VCV001631382	2	202593767	2	201729044	1631382	1543793		NC_000002.12:201729043:T:G
NM_020919.4(ALS2):c.2712+5G>A	ALS2		Infantile-onset ascending hereditary spastic paralysis	Uncertain significance(Last reviewed: Feb 21, 2022)	criteria provided, single submitter	VCV002164729	2	202593770	2	201729047	2164729	1898634		NC_000002.12:201729046:C:T
NM_020919.4(ALS2):c.2712G>A (p.Thr904=)	ALS2		Hereditary spastic paraplegia|ALS2-Related Disorders|Infantile-onset ascending hereditary spastic paralysis|Amyotrophic lateral sclerosis type 2, juvenile	Uncertain significance(Last reviewed: Aug 16, 2022)	criteria provided, multiple submitters, no conflicts	VCV000333594	2	202593775	2	201729052	333594	287103	rs201200488	NC_000002.12:201729051:C:T
NM_020919.4(ALS2):c.2707dup (p.Met903fs)	ALS2	M903fs	Amyotrophic lateral sclerosis type 2, juvenile	Pathogenic	criteria provided, single submitter	VCV001678522	2	202593779 - 202593780	2	201729056 - 201729057	1678522	1670211		NC_000002.12:201729056:TTTTT:TTTTTT
NM_020919.4(ALS2):c.2651G>A (p.Arg884Lys)	ALS2	R884K	Infantile-onset ascending hereditary spastic paralysis	Uncertain significance(Last reviewed: Oct 4, 2022)	criteria provided, single submitter	VCV001487664	2	202593836	2	201729113	1487664	1481698		NC_000002.12:201729112:C:T
NM_020919.4(ALS2):c.2647G>A (p.Gly883Ser)	ALS2	G883S	Infantile-onset ascending hereditary spastic paralysis	Uncertain significance(Last reviewed: Apr 16, 2022)	criteria provided, single submitter	VCV002078866	2	202593840	2	201729117	2078866	2131634		NC_000002.12:201729116:C:T
NM_020919.4(ALS2):c.2639T>C (p.Leu880Pro)	ALS2	L880P	Infantile-onset ascending hereditary spastic paralysis	Uncertain significance(Last reviewed: Aug 26, 2021)	criteria provided, single submitter	VCV001512629	2	202593848	2	201729125	1512629	1478879		NC_000002.12:201729124:A:G
NM_020919.4(ALS2):c.2632C>T (p.Leu878Phe)	ALS2	L878F	Infantile-onset ascending hereditary spastic paralysis|Inborn genetic diseases|not provided	Uncertain significance(Last reviewed: Oct 17, 2022)	criteria provided, multiple submitters, no conflicts	VCV000968027	2	202593855	2	201729132	968027	952886	rs568716023	NC_000002.12:201729131:G:A
NM_020919.4(ALS2):c.2630G>A (p.Cys877Tyr)	ALS2	C877Y	Infantile-onset ascending hereditary spastic paralysis	Uncertain significance(Last reviewed: Nov 10, 2021)	criteria provided, single submitter	VCV001355142	2	202593857	2	201729134	1355142	1512770		NC_000002.12:201729133:C:T
NM_020919.4(ALS2):c.2616T>C (p.Ser872=)	ALS2		Infantile-onset ascending hereditary spastic paralysis	Likely benign(Last reviewed: Jul 19, 2022)	criteria provided, single submitter	VCV000707275	2	202593871	2	201729148	707275	691010	rs368816555	NC_000002.12:201729147:A:G
NM_020919.4(ALS2):c.2606A>C (p.Gln869Pro)	ALS2	Q869P	Infantile-onset ascending hereditary spastic paralysis	Uncertain significance(Last reviewed: Jul 6, 2022)	criteria provided, single submitter	VCV001014317	2	202593881	2	201729158	1014317	1003604	rs1355321952	NC_000002.12:201729157:T:G
NM_020919.4(ALS2):c.2604G>A (p.Leu868=)	ALS2		Infantile-onset ascending hereditary spastic paralysis	Likely benign(Last reviewed: Apr 26, 2021)	criteria provided, single submitter	VCV001653040	2	202593883	2	201729160	1653040	1579539		NC_000002.12:201729159:C:T
NM_020919.4(ALS2):c.2595T>C (p.Tyr865=)	ALS2		Infantile-onset ascending hereditary spastic paralysis	Likely benign(Last reviewed: Aug 1, 2019)	criteria provided, single submitter	VCV001089787	2	202593892	2	201729169	1089787	1068932		NC_000002.12:201729168:A:G
NM_020919.4(ALS2):c.2581-5T>A	ALS2		Infantile-onset ascending hereditary spastic paralysis	Uncertain significance(Last reviewed: Mar 10, 2017)	criteria provided, single submitter	VCV000465187	2	202593911	2	201729188	465187	450496	rs1171928153	NC_000002.12:201729187:A:T
NM_020919.4(ALS2):c.2580+15A>G	ALS2		ALS2-Related Disorders|Amyotrophic lateral sclerosis type 2, juvenile	Uncertain significance(Last reviewed: Jan 13, 2018)	criteria provided, single submitter	VCV000899251	2	202597984	2	201733261	899251	887239	rs1691683706	NC_000002.12:201733260:T:C
NM_020919.4(ALS2):c.2580+2T>C	ALS2		Amyotrophic lateral sclerosis type 2, juvenile|Infantile-onset ascending hereditary spastic paralysis	Pathogenic(Last reviewed: May 2, 2023)	criteria provided, multiple submitters, no conflicts	VCV001693002	2	202597997	2	201733274	1693002	1685443		NC_000002.12:201733273:A:G
NM_020919.4(ALS2):c.2578G>A (p.Val860Met)	ALS2	V860M	Infantile-onset ascending hereditary spastic paralysis	Uncertain significance(Last reviewed: Mar 17, 2022)	criteria provided, single submitter	VCV002157246	2	202598001	2	201733278	2157246	1893434		NC_000002.12:201733277:C:T
NM_020919.4(ALS2):c.2566A>G (p.Thr856Ala)	ALS2	T856A	Infantile-onset ascending hereditary spastic paralysis	Uncertain significance(Last reviewed: Jul 6, 2022)	criteria provided, single submitter	VCV000652809	2	202598013	2	201733290	652809	629299	rs758153067	NC_000002.12:201733289:T:C
NM_020919.4(ALS2):c.2560C>G (p.Leu854Val)	ALS2	L854V	Infantile-onset ascending hereditary spastic paralysis	Uncertain significance(Last reviewed: Jan 11, 2022)	criteria provided, single submitter	VCV001496630	2	202598019	2	201733296	1496630	1359661		NC_000002.12:201733295:G:C
NM_020919.4(ALS2):c.2541C>T (p.Tyr847=)	ALS2		ALS2-Related Disorders|Amyotrophic lateral sclerosis type 2, juvenile|Infantile-onset ascending hereditary spastic paralysis	Conflicting interpretations of pathogenicity(Last reviewed: Mar 5, 2018)	criteria provided, conflicting interpretations	VCV000748342	2	202598038	2	201733315	748342	747169	rs181782027	NC_000002.12:201733314:G:A
NM_020919.4(ALS2):c.2539T>C (p.Tyr847His)	ALS2	Y847H	Infantile-onset ascending hereditary spastic paralysis	Uncertain significance(Last reviewed: Aug 31, 2022)	criteria provided, single submitter	VCV001718405	2	202598040	2	201733317	1718405	1778765		NC_000002.12:201733316:A:G
NM_020919.4(ALS2):c.2537_2538del (p.Asn846fs)	ALS2	N846fs	Infantile-onset ascending hereditary spastic paralysis	Pathogenic(Last reviewed: Feb 10, 2011)	no assertion criteria provided	VCV000004410	2	202598041 - 202598042	2	201733318 - 201733319	4410	19449	rs386134183	NC_000002.12:201733317:AT:
NM_020919.4(ALS2):c.2528G>A (p.Arg843Gln)	ALS2	R843Q	ALS2-Related Disorders|Inborn genetic diseases|Amyotrophic lateral sclerosis type 2, juvenile|Infantile-onset ascending hereditary spastic paralysis	Uncertain significance(Last reviewed: May 6, 2022)	criteria provided, multiple submitters, no conflicts	VCV000895141	2	202598051	2	201733328	895141	883335	rs368315489	NC_000002.12:201733327:C:T
NM_020919.4(ALS2):c.2527C>T (p.Arg843Ter)	ALS2	R843*	Infantile-onset ascending hereditary spastic paralysis	Pathogenic(Last reviewed: Aug 22, 2022)	criteria provided, single submitter	VCV002184611	2	202598052	2	201733329	2184611	1921119		NC_000002.12:201733328:G:A
NM_020919.4(ALS2):c.2526A>G (p.Arg842=)	ALS2		Infantile-onset ascending hereditary spastic paralysis	Likely benign(Last reviewed: May 13, 2021)	criteria provided, single submitter	VCV001617909	2	202598053	2	201733330	1617909	1614762		NC_000002.12:201733329:T:C
NM_020919.4(ALS2):c.2521A>G (p.Ile841Val)	ALS2	I841V	Infantile-onset ascending hereditary spastic paralysis	Uncertain significance(Last reviewed: Jul 23, 2022)	criteria provided, single submitter	VCV002194522	2	202598058	2	201733335	2194522	1923304		NC_000002.12:201733334:T:C
NM_020919.4(ALS2):c.2520A>C (p.Pro840=)	ALS2		Infantile-onset ascending hereditary spastic paralysis	Likely benign(Last reviewed: Aug 16, 2022)	criteria provided, single submitter	VCV001096911	2	202598059	2	201733336	1096911	1068933		NC_000002.12:201733335:T:G
NM_020919.4(ALS2):c.2491_2499del (p.Glu831_Leu833del)	ALS2		Infantile-onset ascending hereditary spastic paralysis|not specified	Conflicting interpretations of pathogenicity(Last reviewed: Jul 11, 2022)	criteria provided, conflicting interpretations	VCV000446821	2	202598080 - 202598088	2	201733357 - 201733365	446821	440650	rs773628251	NC_000002.12:201733356:CAGTATTTCCA:CA
NM_020919.4(ALS2):c.2487G>A (p.Leu829=)	ALS2		Juvenile primary lateral sclerosis	Uncertain significance(Last reviewed: Aug 8, 2019)	criteria provided, single submitter	VCV001029791	2	202598092	2	201733369	1029791	1015957	rs1691690962	NC_000002.12:201733368:C:T
NM_020919.4(ALS2):c.2479A>G (p.Thr827Ala)	ALS2	T827A	Infantile-onset ascending hereditary spastic paralysis	Uncertain significance(Last reviewed: Sep 24, 2021)	criteria provided, single submitter	VCV001511831	2	202598100	2	201733377	1511831	1455466		NC_000002.12:201733376:T:C
NM_020919.4(ALS2):c.2479A>T (p.Thr827Ser)	ALS2	T827S	not specified|Hereditary spastic paraplegia|ALS2-Related Disorders|Peripheral axonal neuropathy|Tip-toe gait|Infantile-onset ascending hereditary spastic paralysis|Amyotrophic lateral sclerosis type 2, juvenile	Conflicting interpretations of pathogenicity(Last reviewed: Oct 31, 2022)	criteria provided, conflicting interpretations	VCV000333595	2	202598100	2	201733377	333595	283972	rs202219507	NC_000002.12:201733376:T:A
NM_020919.4(ALS2):c.2472C>T (p.Asp824=)	ALS2		ALS2-Related Disorders|Amyotrophic lateral sclerosis type 2, juvenile	Uncertain significance(Last reviewed: Jan 12, 2018)	criteria provided, single submitter	VCV000895142	2	202598107	2	201733384	895142	883336	rs761267157	NC_000002.12:201733383:G:A
NM_020919.4(ALS2):c.2466G>A (p.Val822=)	ALS2		ALS2-Related Disorders|not specified|not provided|Juvenile primary lateral sclerosis|Infantile-onset ascending hereditary spastic paralysis|Amyotrophic lateral sclerosis type 2, juvenile	Benign(Last reviewed: Nov 3, 2022)	criteria provided, multiple submitters, no conflicts	VCV000261368	2	202598113	2	201733390	261368	250502	rs2276615	NC_000002.12:201733389:C:T
NM_020919.4(ALS2):c.2450A>G (p.Gln817Arg)	ALS2	Q817R	ALS2-Related Disorders|Amyotrophic lateral sclerosis type 2, juvenile	Uncertain significance(Last reviewed: Jan 12, 2018)	criteria provided, single submitter	VCV000895143	2	202598129	2	201733406	895143	883337	rs751084476	NC_000002.12:201733405:T:C
NM_020919.4(ALS2):c.2443C>T (p.Leu815=)	ALS2		Infantile-onset ascending hereditary spastic paralysis	Likely benign(Last reviewed: Oct 24, 2022)	criteria provided, single submitter	VCV000736234	2	202598136	2	201733413	736234	747170	rs200315481	NC_000002.12:201733412:G:A
NM_020919.4(ALS2):c.2430T>G (p.Asn810Lys)	ALS2	N810K	Infantile-onset ascending hereditary spastic paralysis	Uncertain significance(Last reviewed: Sep 1, 2021)	criteria provided, single submitter	VCV000947135	2	202598149	2	201733426	947135	922518	rs1691694793	NC_000002.12:201733425:A:C
NM_020919.4(ALS2):c.2418-14del	ALS2		Infantile-onset ascending hereditary spastic paralysis	Benign(Last reviewed: Oct 5, 2022)	criteria provided, single submitter	VCV001599967	2	202598175	2	201733452	1599967	1662140		NC_000002.12:201733451:AAAAAAAAA:AAAAAAAA
NM_020919.4(ALS2):c.2417+17C>T	ALS2		Infantile-onset ascending hereditary spastic paralysis	Likely benign(Last reviewed: Oct 7, 2022)	criteria provided, single submitter	VCV001458802	2	202603376	2	201738653	1458802	1491150		NC_000002.12:201738652:G:A
NM_020919.4(ALS2):c.2417+10C>T	ALS2		Infantile-onset ascending hereditary spastic paralysis	Likely benign(Last reviewed: Mar 22, 2019)	criteria provided, single submitter	VCV001107223	2	202603383	2	201738660	1107223	1090598		NC_000002.12:201738659:G:A
NM_020919.4(ALS2):c.2417+1G>C	ALS2		Infantile-onset ascending hereditary spastic paralysis	Pathogenic	criteria provided, single submitter	VCV001693003	2	202603392	2	201738669	1693003	1685444		NC_000002.12:201738668:C:G
NM_020919.4(ALS2):c.2403T>C (p.Leu801=)	ALS2		Infantile-onset ascending hereditary spastic paralysis	Likely benign(Last reviewed: Apr 13, 2022)	criteria provided, single submitter	VCV000772751	2	202603407	2	201738684	772751	697251	rs202157209	NC_000002.12:201738683:A:G
NM_020919.4(ALS2):c.2386G>C (p.Gly796Arg)	ALS2	G796R	Infantile-onset ascending hereditary spastic paralysis	Uncertain significance(Last reviewed: Aug 5, 2021)	criteria provided, single submitter	VCV001372838	2	202603424	2	201738701	1372838	1440216		NC_000002.12:201738700:C:G
NM_020919.4(ALS2):c.2362T>A (p.Ser788Thr)	ALS2	S788T	Amyotrophic lateral sclerosis type 2, juvenile|ALS2-Related Disorders|Infantile-onset ascending hereditary spastic paralysis	Uncertain significance(Last reviewed: Aug 31, 2021)	criteria provided, multiple submitters, no conflicts	VCV000896567	2	202603448	2	201738725	896567	883338	rs1184685995	NC_000002.12:201738724:A:T
NM_020919.4(ALS2):c.2352-12T>A	ALS2		Infantile-onset ascending hereditary spastic paralysis	Uncertain significance(Last reviewed: Aug 22, 2022)	criteria provided, single submitter	VCV001978681	2	202603470	2	201738747	1978681	2041757		NC_000002.12:201738746:A:T
NM_020919.4(ALS2):c.2351+15C>G	ALS2		Infantile-onset ascending hereditary spastic paralysis	Likely benign(Last reviewed: Aug 10, 2022)	criteria provided, single submitter	VCV001979782	2	202606382	2	201741659	1979782	2045460		NC_000002.12:201741658:G:C
NM_020919.4(ALS2):c.2351+14C>T	ALS2		Infantile-onset ascending hereditary spastic paralysis	Likely benign(Last reviewed: May 19, 2022)	criteria provided, single submitter	VCV001996406	2	202606383	2	201741660	1996406	2053481		NC_000002.12:201741659:G:A
NM_020919.4(ALS2):c.2351A>G (p.Glu784Gly)	ALS2	E784G	Infantile-onset ascending hereditary spastic paralysis	Uncertain significance(Last reviewed: Apr 7, 2022)	criteria provided, single submitter	VCV002122432	2	202606397	2	201741674	2122432	2184192		NC_000002.12:201741673:T:C
NM_020919.4(ALS2):c.2350G>A (p.Glu784Lys)	ALS2	E784K	Infantile-onset ascending hereditary spastic paralysis	Likely benign(Last reviewed: Oct 17, 2022)	criteria provided, single submitter	VCV001125862	2	202606398	2	201741675	1125862	1112123		NC_000002.12:201741674:C:T
NM_020919.4(ALS2):c.2337G>C (p.Leu779Phe)	ALS2	L779F	not provided|Infantile-onset ascending hereditary spastic paralysis	Uncertain significance(Last reviewed: Sep 1, 2022)	criteria provided, multiple submitters, no conflicts	VCV000379877	2	202606411	2	201741688	379877	366266	rs752549107	NC_000002.12:201741687:C:G
NM_020919.4(ALS2):c.2331C>G (p.Leu777=)	ALS2		Infantile-onset ascending hereditary spastic paralysis	Likely benign(Last reviewed: Oct 18, 2022)	criteria provided, single submitter	VCV001621531	2	202606417	2	201741694	1621531	1528677		NC_000002.12:201741693:G:C
NM_020919.4(ALS2):c.2320C>T (p.His774Tyr)	ALS2	H774Y	Infantile-onset ascending hereditary spastic paralysis	Uncertain significance(Last reviewed: Jan 24, 2022)	criteria provided, single submitter	VCV001990990	2	202606428	2	201741705	1990990	2041032		NC_000002.12:201741704:G:A
NM_020919.4(ALS2):c.2302A>G (p.Ser768Gly)	ALS2	S768G	Infantile-onset ascending hereditary spastic paralysis	Uncertain significance(Last reviewed: Dec 6, 2021)	criteria provided, single submitter	VCV001396481	2	202606446	2	201741723	1396481	1418232		NC_000002.12:201741722:T:C
NM_020919.4(ALS2):c.2282A>G (p.His761Arg)	ALS2	H761R	Infantile-onset ascending hereditary spastic paralysis|Hereditary spastic paraplegia	Uncertain significance(Last reviewed: May 8, 2022)	criteria provided, multiple submitters, no conflicts	VCV001344341	2	202606466	2	201741743	1344341	1336044		NC_000002.12:201741742:T:C
NM_020919.4(ALS2):c.2272A>G (p.Ser758Gly)	ALS2	S758G	Infantile-onset ascending hereditary spastic paralysis	Uncertain significance(Last reviewed: Apr 3, 2022)	criteria provided, single submitter	VCV001910080	2	202606476	2	201741753	1910080	1972890		NC_000002.12:201741752:T:C
NM_020919.4(ALS2):c.2241C>T (p.Tyr747=)	ALS2		ALS2-Related Disorders|not provided|Hereditary spastic paraplegia|Infantile-onset ascending hereditary spastic paralysis|Amyotrophic lateral sclerosis type 2, juvenile	Conflicting interpretations of pathogenicity(Last reviewed: Oct 25, 2022)	criteria provided, conflicting interpretations	VCV000241310	2	202606507	2	201741784	241310	238592	rs3219160	NC_000002.12:201741783:G:A
NM_020919.4(ALS2):c.2222G>A (p.Arg741Gln)	ALS2	R741Q	Infantile-onset ascending hereditary spastic paralysis	Uncertain significance(Last reviewed: Jul 12, 2022)	criteria provided, single submitter	VCV000412227	2	202606526	2	201741803	412227	392522	rs753349655	NC_000002.12:201741802:C:T
NM_020919.4(ALS2):c.2221C>T (p.Arg741Ter)	ALS2	R741*	Infantile-onset ascending hereditary spastic paralysis	Pathogenic(Last reviewed: Aug 25, 2019)	criteria provided, single submitter	VCV000961004	2	202606527	2	201741804	961004	942564	rs759408917	NC_000002.12:201741803:G:A
NM_020919.4(ALS2):c.2196C>A (p.Val732=)	ALS2		Infantile-onset ascending hereditary spastic paralysis	Likely benign(Last reviewed: Feb 18, 2022)	criteria provided, single submitter	VCV002099079	2	202606552	2	201741829	2099079	2154393		NC_000002.12:201741828:G:T
NM_020919.4(ALS2):c.2193A>G (p.Thr731=)	ALS2		Infantile-onset ascending hereditary spastic paralysis	Likely benign(Last reviewed: Jul 26, 2022)	criteria provided, single submitter	VCV000702532	2	202606555	2	201741832	702532	691011	rs757561918	NC_000002.12:201741831:T:C
NM_020919.4(ALS2):c.2186C>A (p.Thr729Lys)	ALS2	T729K	Infantile-onset ascending hereditary spastic paralysis	Uncertain significance(Last reviewed: Oct 28, 2022)	criteria provided, single submitter	VCV002044015	2	202606562	2	201741839	2044015	2099306		NC_000002.12:201741838:G:T
NM_020919.4(ALS2):c.2171-3T>C	ALS2		Infantile-onset ascending hereditary spastic paralysis	Uncertain significance(Last reviewed: Oct 25, 2022)	criteria provided, single submitter	VCV001447411	2	202606580	2	201741857	1447411	1503466		NC_000002.12:201741856:A:G
NM_020919.4(ALS2):c.2171-4A>G	ALS2		Infantile-onset ascending hereditary spastic paralysis	Likely benign(Last reviewed: Aug 4, 2017)	criteria provided, single submitter	VCV000465185	2	202606581	2	201741858	465185	450505	rs780648054	NC_000002.12:201741857:T:C
NM_020919.4(ALS2):c.2171-7G>A	ALS2		Infantile-onset ascending hereditary spastic paralysis	Likely benign(Last reviewed: Feb 27, 2022)	criteria provided, single submitter	VCV000465186	2	202606584	2	201741861	465186	450506	rs376270303	NC_000002.12:201741860:C:T
NM_020919.4(ALS2):c.2171-9T>C	ALS2		Infantile-onset ascending hereditary spastic paralysis	Likely benign(Last reviewed: Oct 7, 2022)	criteria provided, single submitter	VCV001623413	2	202606586	2	201741863	1623413	1540615		NC_000002.12:201741862:A:G
NM_020919.4(ALS2):c.2171-13T>C	ALS2		Infantile-onset ascending hereditary spastic paralysis	Benign(Last reviewed: Jun 4, 2021)	criteria provided, single submitter	VCV001592521	2	202606590	2	201741867	1592521	1556567		NC_000002.12:201741866:A:G
NM_020919.4(ALS2):c.2171-25CAT[3]	ALS2		Infantile-onset ascending hereditary spastic paralysis	Likely benign(Last reviewed: Oct 16, 2022)	criteria provided, single submitter	VCV001674236	2	202606591 - 202606593	2	201741868 - 201741870	1674236	1618049		NC_000002.12:201741867:ATGATGATGATGA:ATGATGATGA
NM_020919.4(ALS2):c.2171-62C>T	ALS2		Juvenile primary lateral sclerosis|Infantile-onset ascending hereditary spastic paralysis|Amyotrophic lateral sclerosis type 2, juvenile|not provided	Benign(Last reviewed: Jul 14, 2021)	criteria provided, multiple submitters, no conflicts	VCV001188874	2	202606639	2	201741916	1188874	1178869		NC_000002.12:201741915:G:A
NM_020919.4(ALS2):c.2170+19T>C	ALS2		Juvenile primary lateral sclerosis|Amyotrophic lateral sclerosis type 2, juvenile|Infantile-onset ascending hereditary spastic paralysis|Infantile-onset ascending hereditary spastic paralysis	Likely benign(Last reviewed: Oct 8, 2021)	criteria provided, multiple submitters, no conflicts	VCV001671695	2	202608962	2	201744239	1671695	1583932		NC_000002.12:201744238:A:G
NM_020919.4(ALS2):c.2170+16del	ALS2		Infantile-onset ascending hereditary spastic paralysis	Benign(Last reviewed: Dec 3, 2021)	criteria provided, single submitter	VCV001619529	2	202608965	2	201744242	1619529	1615077		NC_000002.12:201744241:GGGGG:GGGG
NM_020919.4(ALS2):c.2170+15C>T	ALS2		Infantile-onset ascending hereditary spastic paralysis	Likely benign(Last reviewed: Aug 28, 2021)	criteria provided, single submitter	VCV001638678	2	202608966	2	201744243	1638678	1624364		NC_000002.12:201744242:G:A
NM_020919.4(ALS2):c.2170+11A>G	ALS2		Infantile-onset ascending hereditary spastic paralysis	Likely benign(Last reviewed: Apr 4, 2022)	criteria provided, single submitter	VCV001604335	2	202608970	2	201744247	1604335	1558849		NC_000002.12:201744246:T:C
NM_020919.4(ALS2):c.2168dup (p.Leu723fs)	ALS2	L723fs	Amyotrophic lateral sclerosis type 2, juvenile	Likely pathogenic(Last reviewed: Feb 23, 2023)	criteria provided, single submitter	VCV002444376	2	202608982 - 202608983	2	201744259 - 201744260	2444376	2418109		NC_000002.12:201744259:AAA:AAAA
NM_020919.4(ALS2):c.2143C>T (p.Gln715Ter)	ALS2	Q715*	Infantile-onset ascending hereditary spastic paralysis	Pathogenic(Last reviewed: Feb 10, 2011)	no assertion criteria provided	VCV000004417	2	202609008	2	201744285	4417	19456	rs121908139	NC_000002.12:201744284:G:A
NM_020919.4(ALS2):c.2117A>G (p.Tyr706Cys)	ALS2	Y706C	Infantile-onset ascending hereditary spastic paralysis	Uncertain significance(Last reviewed: Jul 27, 2022)	criteria provided, single submitter	VCV001995965	2	202609034	2	201744311	1995965	2056475		NC_000002.12:201744310:T:C
NM_020919.4(ALS2):c.2111G>A (p.Arg704Gln)	ALS2	R704Q	Infantile-onset ascending hereditary spastic paralysis	Uncertain significance(Last reviewed: Jul 18, 2022)	criteria provided, single submitter	VCV001497747	2	202609040	2	201744317	1497747	1376267		NC_000002.12:201744316:C:T
NM_020919.4(ALS2):c.2108G>C (p.Arg703Thr)	ALS2	R703T	Inborn genetic diseases|Infantile-onset ascending hereditary spastic paralysis|not specified	Uncertain significance(Last reviewed: Aug 1, 2022)	criteria provided, multiple submitters, no conflicts	VCV000446820	2	202609043	2	201744320	446820	440651	rs770565853	NC_000002.12:201744319:C:G
NM_020919.4(ALS2):c.2104G>T (p.Glu702Ter)	ALS2	E702*	Juvenile primary lateral sclerosis|Amyotrophic lateral sclerosis type 2, juvenile|Infantile-onset ascending hereditary spastic paralysis	Likely pathogenic(Last reviewed: Jun 20, 2019)	criteria provided, single submitter	VCV000804391	2	202609047	2	201744324	804391	792725	rs1574748038	NC_000002.12:201744323:C:A
NM_020919.4(ALS2):c.2089G>A (p.Glu697Lys)	ALS2	E697K	Infantile-onset ascending hereditary spastic paralysis	Uncertain significance(Last reviewed: Feb 24, 2022)	criteria provided, single submitter	VCV000660990	2	202609062	2	201744339	660990	629300	rs772918314	NC_000002.12:201744338:C:T
NM_020919.4(ALS2):c.2088C>G (p.His696Gln)	ALS2	H696Q	Infantile-onset ascending hereditary spastic paralysis	Uncertain significance(Last reviewed: Jun 12, 2022)	criteria provided, single submitter	VCV002005241	2	202609063	2	201744340	2005241	2055869		NC_000002.12:201744339:G:C
NM_020919.4(ALS2):c.2088C>T (p.His696=)	ALS2		not provided|Infantile-onset ascending hereditary spastic paralysis	Likely benign(Last reviewed: Jun 21, 2022)	criteria provided, multiple submitters, no conflicts	VCV001176414	2	202609063	2	201744340	1176414	1165588		NC_000002.12:201744339:G:A
NM_020919.4(ALS2):c.2077G>A (p.Ala693Thr)	ALS2	A693T	Infantile-onset ascending hereditary spastic paralysis	Uncertain significance(Last reviewed: Nov 27, 2021)	criteria provided, single submitter	VCV001519895	2	202609074	2	201744351	1519895	1517184		NC_000002.12:201744350:C:T
NM_020919.4(ALS2):c.2072A>C (p.Tyr691Ser)	ALS2	Y691S	Infantile-onset ascending hereditary spastic paralysis	Uncertain significance(Last reviewed: Sep 15, 2021)	criteria provided, single submitter	VCV001381353	2	202609079	2	201744356	1381353	1496316		NC_000002.12:201744355:T:G
NM_020919.4(ALS2):c.2032G>T (p.Asp678Tyr)	ALS2	D678Y	Infantile-onset ascending hereditary spastic paralysis	Uncertain significance(Last reviewed: Mar 18, 2022)	criteria provided, single submitter	VCV002113654	2	202609119	2	201744396	2113654	2161189		NC_000002.12:201744395:C:A
NM_020919.4(ALS2):c.2028A>G (p.Gly676=)	ALS2		Infantile-onset ascending hereditary spastic paralysis	Likely benign(Last reviewed: Feb 2, 2022)	criteria provided, single submitter	VCV000700801	2	202609123	2	201744400	700801	686111	rs1379284072	NC_000002.12:201744399:T:C
NM_020919.4(ALS2):c.2016_2026del (p.Val673fs)	ALS2	V673fs	Infantile-onset ascending hereditary spastic paralysis	Pathogenic(Last reviewed: Apr 18, 2019)	criteria provided, single submitter	VCV000946562	2	202609125 - 202609135	2	201744402 - 201744412	946562	922519	rs1692492382	NC_000002.12:201744401:CTGCTGTCACTCTGCT:CTGCT
NM_020919.4(ALS2):c.2024C>G (p.Ala675Gly)	ALS2	A675G	Infantile-onset ascending hereditary spastic paralysis	Uncertain significance(Last reviewed: Nov 24, 2021)	criteria provided, single submitter	VCV001428213	2	202609127	2	201744404	1428213	1379505		NC_000002.12:201744403:G:C
NM_020919.4(ALS2):c.2004A>G (p.Gly668=)	ALS2		Infantile-onset ascending hereditary spastic paralysis	Likely benign(Last reviewed: Apr 30, 2021)	criteria provided, single submitter	VCV001160359	2	202609147	2	201744424	1160359	1133033		NC_000002.12:201744423:T:C
NM_020919.4(ALS2):c.2002G>T (p.Gly668Ter)	ALS2	G668*	Amyotrophic lateral sclerosis type 2, juvenile	Pathogenic(Last reviewed: Mar 25, 2014)	no assertion criteria provided	VCV000183239	2	202609149	2	201744426	183239	181372	rs730882255	NC_000002.12:201744425:C:A
NM_020919.4(ALS2):c.1999-2A>T	ALS2		Infantile-onset ascending hereditary spastic paralysis	Pathogenic(Last reviewed: Feb 10, 2011)	no assertion criteria provided	VCV000042060	2	202609154	2	201744431	42060	51226	rs386134182	NC_000002.12:201744430:T:A
NM_020919.4(ALS2):c.1998+11A>G	ALS2		Infantile-onset ascending hereditary spastic paralysis	Likely benign(Last reviewed: Dec 2, 2021)	criteria provided, single submitter	VCV001568053	2	202611278	2	201746555	1568053	1657561		NC_000002.12:201746554:T:C
NM_020919.4(ALS2):c.1998+6C>G	ALS2		Infantile-onset ascending hereditary spastic paralysis	Uncertain significance(Last reviewed: Jun 4, 2022)	criteria provided, single submitter	VCV000582733	2	202611283	2	201746560	582733	560543	rs1359989080	NC_000002.12:201746559:G:C
NM_020919.4(ALS2):c.1998+4A>G	ALS2		Infantile-onset ascending hereditary spastic paralysis	Uncertain significance(Last reviewed: Aug 9, 2022)	criteria provided, single submitter	VCV000644447	2	202611285	2	201746562	644447	650938	rs773142036	NC_000002.12:201746561:T:C
NM_020919.4(ALS2):c.1988C>T (p.Ser663Phe)	ALS2	S663F	Infantile-onset ascending hereditary spastic paralysis	Uncertain significance(Last reviewed: Aug 13, 2021)	criteria provided, single submitter	VCV001053618	2	202611299	2	201746576	1053618	1040992		NC_000002.12:201746575:G:A
NM_020919.4(ALS2):c.1977A>T (p.Pro659=)	ALS2		Infantile-onset ascending hereditary spastic paralysis	Likely benign(Last reviewed: Aug 16, 2016)	criteria provided, single submitter	VCV000417158	2	202611310	2	201746587	417158	392280	rs1060504992	NC_000002.12:201746586:T:A
NM_020919.4(ALS2):c.1969A>G (p.Lys657Glu)	ALS2	K657E	Infantile-onset ascending hereditary spastic paralysis	Uncertain significance(Last reviewed: Sep 1, 2021)	criteria provided, single submitter	VCV000465184	2	202611318	2	201746595	465184	450512	rs753947052	NC_000002.12:201746594:T:C
NM_020919.4(ALS2):c.1964G>A (p.Gly655Asp)	ALS2	G655D	Infantile-onset ascending hereditary spastic paralysis	Uncertain significance(Last reviewed: Aug 27, 2021)	criteria provided, single submitter	VCV000950876	2	202611323	2	201746600	950876	922520	rs759573942	NC_000002.12:201746599:C:T
NM_020919.4(ALS2):c.1960A>G (p.Ser654Gly)	ALS2	S654G	Infantile-onset ascending hereditary spastic paralysis	Uncertain significance(Last reviewed: Oct 23, 2021)	criteria provided, single submitter	VCV000960396	2	202611327	2	201746604	960396	942565	rs61757690	NC_000002.12:201746603:T:C
NM_020919.4(ALS2):c.1960A>C (p.Ser654Arg)	ALS2	S654R	not provided|Infantile-onset ascending hereditary spastic paralysis	Uncertain significance(Last reviewed: Mar 18, 2022)	criteria provided, multiple submitters, no conflicts	VCV000804519	2	202611327	2	201746604	804519	792959	rs61757690	NC_000002.12:201746603:T:G
NM_020919.4(ALS2):c.1946T>C (p.Leu649Pro)	ALS2	L649P	Infantile-onset ascending hereditary spastic paralysis	Uncertain significance(Last reviewed: Apr 18, 2022)	criteria provided, single submitter	VCV002127873	2	202611341	2	201746618	2127873	2185750		NC_000002.12:201746617:A:G
NM_020919.4(ALS2):c.1921C>T (p.Gln641Ter)	ALS2	Q641*	Infantile-onset ascending hereditary spastic paralysis	Pathogenic(Last reviewed: Aug 17, 2017)	criteria provided, single submitter	VCV000533744	2	202611366	2	201746643	533744	517639	rs1553511680	NC_000002.12:201746642:G:A
NM_020919.4(ALS2):c.1919G>A (p.Arg640Gln)	ALS2	R640Q	Infantile-onset ascending hereditary spastic paralysis	Uncertain significance(Last reviewed: Jul 23, 2022)	criteria provided, single submitter	VCV002148552	2	202611368	2	201746645	2148552	1880880		NC_000002.12:201746644:C:T
NM_020919.4(ALS2):c.1911C>A (p.Tyr637Ter)	ALS2	Y637*	Infantile-onset ascending hereditary spastic paralysis	Likely pathogenic(Last reviewed: May 28, 2019)	criteria provided, single submitter	VCV000242456	2	202611376	2	201746653	242456	214532	rs863225294	NC_000002.12:201746652:G:T
NM_020919.3(ALS2):c.[1911C>A;4261C>T]	ALS2	Y637*, R1421*	Infantile-onset ascending hereditary spastic paralysis	Pathogenic(Last reviewed: Jul 14, 2014)	no assertion criteria provided	VCV000217879	2|2	202611376	2|2	201746653	217879	214532|214531	rs863225294|rs863225293	NC_000002.12:201746652:G:T|NC_000002.12:201709899:G:A
NM_020919.4(ALS2):c.1890C>T (p.Asp630=)	ALS2		Infantile-onset ascending hereditary spastic paralysis	Likely benign(Last reviewed: Aug 8, 2022)	criteria provided, single submitter	VCV002150801	2	202611397	2	201746674	2150801	1888296		NC_000002.12:201746673:G:A
NM_020919.4(ALS2):c.1886A>G (p.Glu629Gly)	ALS2	E629G	Infantile-onset ascending hereditary spastic paralysis	Uncertain significance(Last reviewed: Sep 1, 2021)	criteria provided, single submitter	VCV000937545	2	202611401	2	201746678	937545	931077	rs1692682988	NC_000002.12:201746677:T:C
NM_020919.4(ALS2):c.1885G>A (p.Glu629Lys)	ALS2	E629K	Infantile-onset ascending hereditary spastic paralysis	Uncertain significance(Last reviewed: Aug 20, 2021)	criteria provided, single submitter	VCV001006063	2	202611402	2	201746679	1006063	988301	rs748812008	NC_000002.12:201746678:C:T
NM_020919.4(ALS2):c.1880A>G (p.Asp627Gly)	ALS2	D627G	Infantile-onset ascending hereditary spastic paralysis	Uncertain significance(Last reviewed: Apr 20, 2022)	criteria provided, single submitter	VCV001976041	2	202611407	2	201746684	1976041	2023689		NC_000002.12:201746683:T:C
NM_020919.4(ALS2):c.1867_1868del (p.Leu623fs)	ALS2	L623fs	Infantile-onset ascending hereditary spastic paralysis	Pathogenic(Last reviewed: Nov 12, 2018)	criteria provided, single submitter	VCV000004406	2	202611419 - 202611420	2	201746696 - 201746697	4406	19445	rs386134181	NC_000002.12:201746695:AG:
NM_020919.4(ALS2):c.1855A>G (p.Arg619Gly)	ALS2	R619G	Hereditary spastic paraplegia|Infantile-onset ascending hereditary spastic paralysis	Uncertain significance(Last reviewed: Apr 18, 2022)	criteria provided, multiple submitters, no conflicts	VCV001344334	2	202611432	2	201746709	1344334	1336037		NC_000002.12:201746708:T:C
NM_020919.4(ALS2):c.1850C>T (p.Ala617Val)	ALS2	A617V	Infantile-onset ascending hereditary spastic paralysis	Uncertain significance(Last reviewed: Dec 2, 2021)	criteria provided, single submitter	VCV001376997	2	202611437	2	201746714	1376997	1394612		NC_000002.12:201746713:G:A
NM_020919.4(ALS2):c.1832G>C (p.Gly611Ala)	ALS2	G611A	Inborn genetic diseases|Infantile-onset ascending hereditary spastic paralysis	Conflicting interpretations of pathogenicity(Last reviewed: Dec 27, 2022)	criteria provided, conflicting interpretations	VCV001389895	2	202611455	2	201746732	1389895	1373495		NC_000002.12:201746731:C:G
NM_020919.4(ALS2):c.1816A>T (p.Ile606Leu)	ALS2	I606L	Infantile-onset ascending hereditary spastic paralysis	Uncertain significance(Last reviewed: Aug 24, 2021)	criteria provided, single submitter	VCV001007258	2	202611471	2	201746748	1007258	988302	rs977136303	NC_000002.12:201746747:T:A
NM_020919.4(ALS2):c.1816-1G>A	ALS2		Infantile-onset ascending hereditary spastic paralysis	Likely pathogenic(Last reviewed: May 27, 2016)	criteria provided, single submitter	VCV000412209	2	202611472	2	201746749	412209	392526	rs1060503672	NC_000002.12:201746748:C:T
NM_020919.4(ALS2):c.1816-7G>A	ALS2		Amyotrophic lateral sclerosis type 2, juvenile|ALS2-Related Disorders|Infantile-onset ascending hereditary spastic paralysis	Conflicting interpretations of pathogenicity(Last reviewed: Nov 12, 2020)	criteria provided, conflicting interpretations	VCV000896568	2	202611478	2	201746755	896568	887240	rs763440221	NC_000002.12:201746754:C:T
NM_020919.4(ALS2):c.1816-8C>T	ALS2		Hereditary spastic paraplegia|Infantile-onset ascending hereditary spastic paralysis|Amyotrophic lateral sclerosis type 2, juvenile|ALS2-Related Disorders|not specified|not provided	Conflicting interpretations of pathogenicity(Last reviewed: Nov 1, 2022)	criteria provided, conflicting interpretations	VCV000261366	2	202611479	2	201746756	261366	250503	rs185911369	NC_000002.12:201746755:G:A
NM_020919.4(ALS2):c.1816-10G>T	ALS2		not provided|Infantile-onset ascending hereditary spastic paralysis|not specified	Benign/Likely benign(Last reviewed: Oct 7, 2022)	criteria provided, multiple submitters, no conflicts	VCV001168058	2	202611481	2	201746758	1168058	1153952		NC_000002.12:201746757:C:A
NM_020919.4(ALS2):c.1816-18_1816-17del	ALS2		Infantile-onset ascending hereditary spastic paralysis	Likely benign(Last reviewed: May 25, 2022)	criteria provided, single submitter	VCV002084095	2	202611488 - 202611489	2	201746765 - 201746766	2084095	2132984		NC_000002.12:201746764:ATA:A
NM_020919.4(ALS2):c.1816-19T>C	ALS2		Infantile-onset ascending hereditary spastic paralysis	Likely benign(Last reviewed: Nov 3, 2021)	criteria provided, single submitter	VCV001614999	2	202611490	2	201746767	1614999	1578866		NC_000002.12:201746766:A:G
NM_020919.4(ALS2):c.1815+15T>C	ALS2		Infantile-onset ascending hereditary spastic paralysis	Likely benign(Last reviewed: Jul 21, 2022)	criteria provided, single submitter	VCV002018761	2	202614420	2	201749697	2018761	2068997		NC_000002.12:201749696:A:G
NM_020919.4(ALS2):c.1815+4_1815+15del	ALS2		Infantile-onset ascending hereditary spastic paralysis	Uncertain significance(Last reviewed: Jan 30, 2020)	criteria provided, single submitter	VCV000955265	2	202614420 - 202614431	2	201749697 - 201749708	955265	959622	rs764299522	NC_000002.12:201749696:AGTTCACAAAAG:
NM_020919.4(ALS2):c.1815+8T>G	ALS2		Infantile-onset ascending hereditary spastic paralysis	Likely benign(Last reviewed: Jun 18, 2017)	criteria provided, single submitter	VCV000465183	2	202614427	2	201749704	465183	450422	rs746020900	NC_000002.12:201749703:A:C
NM_020919.4(ALS2):c.1805G>A (p.Arg602His)	ALS2	R602H	ALS2-Related Disorders|Amyotrophic lateral sclerosis type 2, juvenile	Uncertain significance(Last reviewed: Jan 13, 2018)	criteria provided, single submitter	VCV000333596	2	202614445	2	201749722	333596	284699	rs201496655	NC_000002.12:201749721:C:T
NM_020919.4(ALS2):c.1783G>A (p.Asp595Asn)	ALS2	D595N	Infantile-onset ascending hereditary spastic paralysis|not provided	Uncertain significance(Last reviewed: Sep 27, 2022)	criteria provided, multiple submitters, no conflicts	VCV000966322	2	202614467	2	201749744	966322	952887	rs199603159	NC_000002.12:201749743:C:T
NM_020919.4(ALS2):c.1783G>T (p.Asp595Tyr)	ALS2	D595Y	Amyotrophic lateral sclerosis type 2, juvenile|ALS2-Related Disorders	Uncertain significance(Last reviewed: Jan 13, 2018)	criteria provided, single submitter	VCV000898198	2	202614467	2	201749744	898198	883339	rs199603159	NC_000002.12:201749743:C:A
NM_020919.4(ALS2):c.1782C>T (p.Ser594=)	ALS2		Infantile-onset ascending hereditary spastic paralysis	Likely benign(Last reviewed: Jan 17, 2022)	criteria provided, single submitter	VCV001110135	2	202614468	2	201749745	1110135	1090599		NC_000002.12:201749744:G:A
NM_020919.4(ALS2):c.1770A>G (p.Gln590=)	ALS2		Infantile-onset ascending hereditary spastic paralysis	Likely benign(Last reviewed: Jan 27, 2022)	criteria provided, single submitter	VCV001946829	2	202614480	2	201749757	1946829	1999236		NC_000002.12:201749756:T:C
NM_020919.4(ALS2):c.1738-6dup	ALS2		Infantile-onset ascending hereditary spastic paralysis	Benign(Last reviewed: Sep 1, 2022)	criteria provided, single submitter	VCV001600549	2	202614517 - 202614518	2	201749794 - 201749795	1600549	1632108		NC_000002.12:201749794:AAAAAAA:AAAAAAAA
NM_020919.4(ALS2):c.1737+7G>A	ALS2		not provided|Infantile-onset ascending hereditary spastic paralysis	Conflicting interpretations of pathogenicity(Last reviewed: Aug 16, 2022)	criteria provided, conflicting interpretations	VCV001807089	2	202617862	2	201753139	1807089	1864094		NC_000002.12:201753138:C:T
NM_020919.4(ALS2):c.1737+3A>G	ALS2		Infantile-onset ascending hereditary spastic paralysis	Uncertain significance(Last reviewed: Jan 31, 2020)	criteria provided, single submitter	VCV001034438	2	202617866	2	201753143	1034438	1024071	rs3219158	NC_000002.12:201753142:T:C
NM_020919.4(ALS2):c.1728G>A (p.Ala576=)	ALS2		Infantile-onset ascending hereditary spastic paralysis	Likely benign(Last reviewed: Jun 22, 2022)	criteria provided, single submitter	VCV002037407	2	202617878	2	201753155	2037407	2097898		NC_000002.12:201753154:C:T
NM_020919.4(ALS2):c.1728G>T (p.Ala576=)	ALS2		Infantile-onset ascending hereditary spastic paralysis	Likely benign(Last reviewed: Oct 17, 2019)	criteria provided, single submitter	VCV001098014	2	202617878	2	201753155	1098014	1068934		NC_000002.12:201753154:C:A
NM_020919.4(ALS2):c.1718C>A (p.Ala573Glu)	ALS2	A573E	Amyotrophic lateral sclerosis type 2, juvenile|Infantile-onset ascending hereditary spastic paralysis	Likely pathogenic(Last reviewed: Mar 31, 2020)	criteria provided, multiple submitters, no conflicts	VCV000694319	2	202617888	2	201753165	694319	682213	rs763455928	NC_000002.12:201753164:G:T
NM_020919.4(ALS2):c.1689T>C (p.His563=)	ALS2		Infantile-onset ascending hereditary spastic paralysis	Likely benign(Last reviewed: May 22, 2022)	criteria provided, single submitter	VCV002071533	2	202617917	2	201753194	2071533	2126894		NC_000002.12:201753193:A:G
NM_020919.4(ALS2):c.1686C>G (p.Ile562Met)	ALS2	I562M	Infantile-onset ascending hereditary spastic paralysis	Uncertain significance(Last reviewed: Jul 27, 2022)	criteria provided, single submitter	VCV001713901	2	202617920	2	201753197	1713901	1773172		NC_000002.12:201753196:G:C
NM_020919.4(ALS2):c.1685T>C (p.Ile562Thr)	ALS2	I562T	not provided|Infantile-onset ascending hereditary spastic paralysis	Uncertain significance(Last reviewed: Sep 24, 2021)	criteria provided, multiple submitters, no conflicts	VCV001223676	2	202617921	2	201753198	1223676	1213949		NC_000002.12:201753197:A:G
NM_020919.4(ALS2):c.1677A>G (p.Lys559=)	ALS2		Amyotrophic Lateral Sclerosis, Recessive|ALS2-Related Disorders|not provided|Hereditary spastic paraplegia|Infantile-onset ascending hereditary spastic paralysis	Conflicting interpretations of pathogenicity(Last reviewed: Feb 1, 2023)	criteria provided, conflicting interpretations	VCV000333597	2	202617929	2	201753206	333597	286639	rs367640165	NC_000002.12:201753205:T:C
NM_020919.4(ALS2):c.1673G>A (p.Gly558Asp)	ALS2	G558D	Infantile-onset ascending hereditary spastic paralysis	Uncertain significance(Last reviewed: Jul 20, 2022)	criteria provided, single submitter	VCV002008292	2	202617933	2	201753210	2008292	2070104		NC_000002.12:201753209:C:T
NM_020919.4(ALS2):c.1659A>G (p.Val553=)	ALS2		Infantile-onset ascending hereditary spastic paralysis	Likely benign(Last reviewed: Jul 3, 2017)	criteria provided, single submitter	VCV000465182	2	202617947	2	201753224	465182	450251	rs1553513336	NC_000002.12:201753223:T:C
NM_020919.4(ALS2):c.1653G>A (p.Leu551=)	ALS2		Infantile-onset ascending hereditary spastic paralysis	Likely benign(Last reviewed: Nov 30, 2020)	criteria provided, single submitter	VCV001657079	2	202617953	2	201753230	1657079	1628243		NC_000002.12:201753229:C:T
NM_020919.4(ALS2):c.1650G>A (p.Pro550=)	ALS2		Infantile-onset ascending hereditary spastic paralysis	Likely benign(Last reviewed: Sep 17, 2021)	criteria provided, single submitter	VCV001576100	2	202617956	2	201753233	1576100	1520962		NC_000002.12:201753232:C:T
NM_020919.4(ALS2):c.1649C>T (p.Pro550Leu)	ALS2	P550L	Amyotrophic lateral sclerosis type 2, juvenile	Likely pathogenic	criteria provided, single submitter	VCV001339519	2	202617957	2	201753234	1339519	1330665		NC_000002.12:201753233:G:A
NM_020919.4(ALS2):c.1641G>A (p.Arg547=)	ALS2		Infantile-onset ascending hereditary spastic paralysis|Amyotrophic lateral sclerosis type 2, juvenile|ALS2-Related Disorders|not provided	Uncertain significance(Last reviewed: Oct 13, 2022)	criteria provided, multiple submitters, no conflicts	VCV000465181	2	202617965	2	201753242	465181	450392	rs34122078	NC_000002.12:201753241:C:T
NM_020919.4(ALS2):c.1641-16T>C	ALS2		Infantile-onset ascending hereditary spastic paralysis	Likely benign(Last reviewed: Oct 24, 2022)	criteria provided, single submitter	VCV001593962	2	202617981	2	201753258	1593962	1655381		NC_000002.12:201753257:A:G
NM_020919.4(ALS2):c.1641-20C>T	ALS2		Infantile-onset ascending hereditary spastic paralysis	Likely benign(Last reviewed: Aug 19, 2022)	criteria provided, single submitter	VCV002023424	2	202617985	2	201753262	2023424	2083905		NC_000002.12:201753261:G:A
NM_020919.4(ALS2):c.1640+10A>G	ALS2		not provided|ALS2-Related Disorders|Amyotrophic lateral sclerosis type 2, juvenile	Conflicting interpretations of pathogenicity(Last reviewed: Apr 16, 2018)	criteria provided, conflicting interpretations	VCV000743804	2	202619216	2	201754493	743804	759187	rs755148474	NC_000002.12:201754492:T:C
NM_020919.4(ALS2):c.1640+7G>A	ALS2		Infantile-onset ascending hereditary spastic paralysis	Likely benign(Last reviewed: Oct 20, 2022)	criteria provided, single submitter	VCV002065607	2	202619219	2	201754496	2065607	2118296		NC_000002.12:201754495:C:T
NM_020919.4(ALS2):c.1640+1G>A	ALS2		Abnormal central motor function|not provided|Infantile-onset ascending hereditary spastic paralysis	Pathogenic/Likely pathogenic(Last reviewed: Sep 1, 2022)	criteria provided, multiple submitters, no conflicts	VCV001180678	2	202619225	2	201754502	1180678	1170167		NC_000002.12:201754501:C:T
NM_020919.4(ALS2):c.1627G>A (p.Asp543Asn)	ALS2	D543N	Amyotrophic lateral sclerosis type 2, juvenile|Infantile-onset ascending hereditary spastic paralysis|not provided|ALS2-Related Disorders|Hereditary spastic paraplegia	Conflicting interpretations of pathogenicity(Last reviewed: Sep 27, 2022)	criteria provided, conflicting interpretations	VCV000695972	2	202619239	2	201754516	695972	683470	rs201161419	NC_000002.12:201754515:C:T
NM_020919.4(ALS2):c.1626C>T (p.Gly542=)	ALS2		Infantile-onset ascending hereditary spastic paralysis	Uncertain significance(Last reviewed: Feb 14, 2022)	criteria provided, single submitter	VCV002074361	2	202619240	2	201754517	2074361	2141323		NC_000002.12:201754516:G:A
NM_020919.4(ALS2):c.1624G>A (p.Gly542Ser)	ALS2	G542S	Infantile-onset ascending hereditary spastic paralysis	Uncertain significance(Last reviewed: Oct 5, 2021)	criteria provided, single submitter	VCV000662391	2	202619242	2	201754519	662391	629301	rs778030657	NC_000002.12:201754518:C:T
NM_020919.4(ALS2):c.1623C>T (p.His541=)	ALS2		Infantile-onset ascending hereditary spastic paralysis	Likely benign(Last reviewed: Apr 12, 2022)	criteria provided, single submitter	VCV000241309	2	202619243	2	201754520	241309	238593	rs377247745	NC_000002.12:201754519:G:A
NM_020919.4(ALS2):c.1622del (p.His541fs)	ALS2	H541fs	Infantile-onset ascending hereditary spastic paralysis	Pathogenic(Last reviewed: Aug 10, 2022)	criteria provided, single submitter	VCV001443530	2	202619244	2	201754521	1443530	1384475		NC_000002.12:201754520:T:
NM_020919.4(ALS2):c.1619G>A (p.Gly540Glu)	ALS2	G540E	Juvenile primary lateral sclerosis	Pathogenic(Last reviewed: Feb 10, 2011)	no assertion criteria provided	VCV000042137	2	202619247	2	201754524	42137	51303	rs386134178	NC_000002.12:201754523:C:T
NM_020919.4(ALS2):c.1611G>A (p.Gly537=)	ALS2		Infantile-onset ascending hereditary spastic paralysis	Likely benign(Last reviewed: Dec 13, 2021)	criteria provided, single submitter	VCV001674912	2	202619255	2	201754532	1674912	1597090		NC_000002.12:201754531:C:T
NM_020919.4(ALS2):c.1600G>C (p.Gly534Arg)	ALS2	G534R	not provided|Infantile-onset ascending hereditary spastic paralysis	Uncertain significance(Last reviewed: Aug 13, 2021)	criteria provided, multiple submitters, no conflicts	VCV000533748	2	202619266	2	201754543	533748	517611	rs1553513641	NC_000002.12:201754542:C:G
NM_020919.4(ALS2):c.1578A>G (p.Thr526=)	ALS2		not provided|Hereditary spastic paraplegia|Infantile-onset ascending hereditary spastic paralysis	Conflicting interpretations of pathogenicity(Last reviewed: Nov 3, 2022)	criteria provided, conflicting interpretations	VCV000417160	2	202619288	2	201754565	417160	392283	rs147284131	NC_000002.12:201754564:T:C
NM_020919.4(ALS2):c.1558C>T (p.Leu520Phe)	ALS2	L520F	not provided|Infantile-onset ascending hereditary spastic paralysis	Conflicting interpretations of pathogenicity(Last reviewed: Jul 5, 2022)	criteria provided, conflicting interpretations	VCV000804518	2	202619308	2	201754585	804518	792960	rs569869571	NC_000002.12:201754584:G:A
NM_020919.4(ALS2):c.1553A>G (p.Asp518Gly)	ALS2	D518G	Infantile-onset ascending hereditary spastic paralysis	Uncertain significance(Last reviewed: Jun 27, 2022)	criteria provided, single submitter	VCV001520967	2	202619313	2	201754590	1520967	1446620		NC_000002.12:201754589:T:C
NM_020919.4(ALS2):c.1550C>G (p.Ala517Gly)	ALS2	A517G	Infantile-onset ascending hereditary spastic paralysis	Uncertain significance(Last reviewed: Feb 1, 2022)	criteria provided, single submitter	VCV002044122	2	202619316	2	201754593	2044122	2099413		NC_000002.12:201754592:G:C
NM_020919.4(ALS2):c.1545A>C (p.Gly515=)	ALS2		ALS2-Related Disorders|Amyotrophic lateral sclerosis type 2, juvenile	Uncertain significance(Last reviewed: Jan 12, 2018)	criteria provided, single submitter	VCV000899301	2	202619321	2	201754598	899301	883340	rs377402588	NC_000002.12:201754597:T:G
NM_020919.4(ALS2):c.1540A>G (p.Ser514Gly)	ALS2	S514G	Infantile-onset ascending hereditary spastic paralysis	Uncertain significance(Last reviewed: Dec 18, 2021)	criteria provided, single submitter	VCV002055980	2	202619326	2	201754603	2055980	2116430		NC_000002.12:201754602:T:C
NM_020919.4(ALS2):c.1531C>A (p.Pro511Thr)	ALS2	P511T	Infantile-onset ascending hereditary spastic paralysis	Uncertain significance(Last reviewed: Aug 30, 2021)	criteria provided, single submitter	VCV001404267	2	202619335	2	201754612	1404267	1479964		NC_000002.12:201754611:G:T
NM_020919.4(ALS2):c.1509A>G (p.Lys503=)	ALS2		Infantile-onset ascending hereditary spastic paralysis	Likely benign(Last reviewed: Jul 23, 2022)	criteria provided, single submitter	VCV001531056	2	202619357	2	201754634	1531056	1604474		NC_000002.12:201754633:T:C
NM_020919.4(ALS2):c.1502G>A (p.Arg501Gln)	ALS2	R501Q	Infantile-onset ascending hereditary spastic paralysis	Uncertain significance(Last reviewed: Aug 27, 2021)	criteria provided, single submitter	VCV001019842	2	202619364	2	201754641	1019842	1003605	rs760216233	NC_000002.12:201754640:C:T
NM_020919.4(ALS2):c.1483C>G (p.Leu495Val)	ALS2	L495V	Infantile-onset ascending hereditary spastic paralysis	Uncertain significance(Last reviewed: Oct 15, 2021)	criteria provided, single submitter	VCV001375911	2	202619383	2	201754660	1375911	1470297		NC_000002.12:201754659:G:C
NM_020919.4(ALS2):c.1479_1480insCGTGC (p.Leu495fs)	ALS2	L495fs	ALS2-Related Disorders	Uncertain significance(Last reviewed: Nov 14, 2018)	criteria provided, single submitter	VCV000631841	2	202619386 - 202619387	2	201754663 - 201754664	631841	620049	rs1559076828	NC_000002.12:201754663:G:GCACGG
NM_020919.4(ALS2):c.1479C>T (p.Pro493=)	ALS2		Infantile-onset ascending hereditary spastic paralysis	Likely benign(Last reviewed: Oct 5, 2022)	criteria provided, single submitter	VCV001583886	2	202619387	2	201754664	1583886	1528332		NC_000002.12:201754663:G:A
NM_020919.3(ALS2):c.1472_1481delTTTCCCCCAG	ALS2		Infantile-onset ascending hereditary spastic paralysis	Pathogenic(Last reviewed: Feb 10, 2011)	no assertion criteria provided	VCV000004409	2	202619395	2	201754672	4409	19448	rs387906316	NC_000002.12:201754671:C:A
NM_020919.4(ALS2):c.1472-10T>G	ALS2		Infantile-onset ascending hereditary spastic paralysis	Uncertain significance(Last reviewed: Jun 27, 2019)	criteria provided, single submitter	VCV000944898	2	202619404	2	201754681	944898	940686	rs376714642	NC_000002.12:201754680:A:C
NM_020919.4(ALS2):c.1472-17G>A	ALS2		Infantile-onset ascending hereditary spastic paralysis	Likely benign(Last reviewed: Oct 13, 2022)	criteria provided, single submitter	VCV001626039	2	202619411	2	201754688	1626039	1575254		NC_000002.12:201754687:C:T
NM_020919.4(ALS2):c.1472-18C>T	ALS2		Infantile-onset ascending hereditary spastic paralysis	Benign(Last reviewed: Oct 18, 2022)	criteria provided, single submitter	VCV001530476	2	202619412	2	201754689	1530476	1582260		NC_000002.12:201754688:G:A
NM_020919.4(ALS2):c.1472-20C>T	ALS2		Infantile-onset ascending hereditary spastic paralysis	Likely benign(Last reviewed: Sep 2, 2022)	criteria provided, single submitter	VCV001952534	2	202619414	2	201754691	1952534	2017844		NC_000002.12:201754690:G:A
NM_020919.4(ALS2):c.1472-20del	ALS2		Infantile-onset ascending hereditary spastic paralysis	Benign(Last reviewed: Nov 1, 2022)	criteria provided, single submitter	VCV001599968	2	202619414	2	201754691	1599968	1662141		NC_000002.12:201754690:GGGG:GGG
NM_020919.4(ALS2):c.1471+3A>G	ALS2		Infantile-onset ascending hereditary spastic paralysis	Uncertain significance(Last reviewed: Aug 31, 2022)	criteria provided, single submitter	VCV001468045	2	202622122	2	201757399	1468045	1362290		NC_000002.12:201757398:T:C
NM_020919.4(ALS2):c.1471+1G>A	ALS2		Infantile-onset ascending hereditary spastic paralysis	Likely pathogenic(Last reviewed: Oct 30, 2019)	criteria provided, single submitter	VCV000694323	2	202622124	2	201757401	694323	682216	rs1693462968	NC_000002.12:201757400:C:T
NM_020919.4(ALS2):c.1446C>T (p.Leu482=)	ALS2		Infantile-onset ascending hereditary spastic paralysis	Likely benign(Last reviewed: Dec 3, 2021)	criteria provided, single submitter	VCV001656910	2	202622150	2	201757427	1656910	1562294		NC_000002.12:201757426:G:A
NM_020919.4(ALS2):c.1439G>A (p.Arg480Gln)	ALS2	R480Q	Infantile-onset ascending hereditary spastic paralysis	Uncertain significance(Last reviewed: Aug 27, 2021)	criteria provided, single submitter	VCV000657700	2	202622157	2	201757434	657700	629302	rs762706628	NC_000002.12:201757433:C:T
NM_020919.4(ALS2):c.1433G>C (p.Gly478Ala)	ALS2	G478A	Infantile-onset ascending hereditary spastic paralysis	Uncertain significance(Last reviewed: Aug 31, 2022)	criteria provided, single submitter	VCV000465180	2	202622163	2	201757440	465180	450255	rs373603368	NC_000002.12:201757439:C:G
NM_020919.4(ALS2):c.1425_1428del (p.Gly477fs)	ALS2	G477fs	Infantile-onset ascending hereditary spastic paralysis	Pathogenic(Last reviewed: Oct 22, 2022)	criteria provided, single submitter	VCV000241308	2	202622168 - 202622171	2	201757445 - 201757448	241308	238594	rs878855058	NC_000002.12:201757444:CTCT:
NM_020919.4(ALS2):c.1427_1428del (p.Glu476fs)	ALS2	E476fs	Juvenile primary lateral sclerosis	Pathogenic(Last reviewed: Feb 10, 2011)	no assertion criteria provided	VCV000004407	2	202622168 - 202622169	2	201757445 - 201757446	4407	19446	rs386134176	NC_000002.12:201757444:CTCT:CT
NM_020919.4(ALS2):c.1414G>A (p.Glu472Lys)	ALS2	E472K	Infantile-onset ascending hereditary spastic paralysis	Uncertain significance(Last reviewed: Aug 6, 2022)	criteria provided, single submitter	VCV001978381	2	202622182	2	201757459	1978381	2041457		NC_000002.12:201757458:C:T
NM_020919.4(ALS2):c.1402G>A (p.Val468Met)	ALS2	V468M	ALS2-Related Disorders|Amyotrophic lateral sclerosis type 2, juvenile	Uncertain significance(Last reviewed: Jan 12, 2018)	criteria provided, single submitter	VCV000899302	2	202622194	2	201757471	899302	883341	rs1412043555	NC_000002.12:201757470:C:T
NM_020919.4(ALS2):c.1348A>T (p.Arg450Trp)	ALS2	R450W	Infantile-onset ascending hereditary spastic paralysis	Uncertain significance(Last reviewed: Aug 3, 2022)	criteria provided, single submitter	VCV002049845	2	202622248	2	201757525	2049845	2107732		NC_000002.12:201757524:T:A
NM_020919.4(ALS2):c.1321_1327del (p.Ile441fs)	ALS2	I441fs	Juvenile primary lateral sclerosis|Amyotrophic lateral sclerosis type 2, juvenile|Infantile-onset ascending hereditary spastic paralysis	Likely pathogenic	criteria provided, single submitter	VCV001895403	2	202622269 - 202622275	2	201757546 - 201757552	1895403	1952204		NC_000002.12:201757545:GGCCAATGGC:GGC
NM_020919.4(ALS2):c.1325G>T (p.Gly442Val)	ALS2	G442V	ALS2-Related Disorders|Amyotrophic lateral sclerosis type 2, juvenile	Uncertain significance(Last reviewed: Jan 12, 2018)	criteria provided, single submitter	VCV000895215	2	202622271	2	201757548	895215	883342	rs780750146	NC_000002.12:201757547:C:A
NM_020919.4(ALS2):c.1325G>C (p.Gly442Ala)	ALS2	G442A	Infantile-onset ascending hereditary spastic paralysis	Uncertain significance(Last reviewed: Sep 2, 2021)	criteria provided, single submitter	VCV000655414	2	202622271	2	201757548	655414	629303	rs780750146	NC_000002.12:201757547:C:G
NM_020919.4(ALS2):c.1319C>G (p.Ala440Gly)	ALS2	A440G	Infantile-onset ascending hereditary spastic paralysis	Uncertain significance(Last reviewed: Apr 15, 2022)	criteria provided, single submitter	VCV001990666	2	202622277	2	201757554	1990666	2044605		NC_000002.12:201757553:G:C
NM_020919.4(ALS2):c.1304A>T (p.Gln435Leu)	ALS2	Q435L	Amyotrophic lateral sclerosis type 2, juvenile	Uncertain significance(Last reviewed: Mar 18, 2016)	criteria provided, single submitter	VCV000225296	2	202622292	2	201757569	225296	227231	rs1085307055	NC_000002.12:201757568:T:A
NM_020919.4(ALS2):c.1290T>C (p.Cys430=)	ALS2		Infantile-onset ascending hereditary spastic paralysis	Likely benign(Last reviewed: Aug 11, 2021)	criteria provided, single submitter	VCV001594955	2	202622306	2	201757583	1594955	1590595		NC_000002.12:201757582:A:G
NM_020919.4(ALS2):c.1283C>A (p.Thr428Asn)	ALS2	T428N	ALS2-Related Disorders|Amyotrophic lateral sclerosis type 2, juvenile	Uncertain significance(Last reviewed: Jan 12, 2018)	criteria provided, single submitter	VCV000333598	2	202622313	2	201757590	333598	284725	rs886055454	NC_000002.12:201757589:G:T
NM_020919.4(ALS2):c.1265T>C (p.Met422Thr)	ALS2	M422T	Infantile-onset ascending hereditary spastic paralysis	Uncertain significance(Last reviewed: Mar 28, 2022)	criteria provided, single submitter	VCV001435650	2	202622331	2	201757608	1435650	1500646		NC_000002.12:201757607:A:G
NM_020919.4(ALS2):c.1256A>T (p.Lys419Met)	ALS2	K419M	Infantile-onset ascending hereditary spastic paralysis	Uncertain significance(Last reviewed: Aug 14, 2021)	criteria provided, single submitter	VCV001366222	2	202622340	2	201757617	1366222	1411564		NC_000002.12:201757616:T:A
NM_020919.4(ALS2):c.1251A>G (p.Ser417=)	ALS2		ALS2-Related Disorders|Amyotrophic lateral sclerosis type 2, juvenile	Uncertain significance(Last reviewed: Jan 13, 2018)	criteria provided, single submitter	VCV000333599	2	202622345	2	201757622	333599	283978	rs750482532	NC_000002.12:201757621:T:C
NM_020919.4(ALS2):c.1250C>T (p.Ser417Leu)	ALS2	S417L	Infantile-onset ascending hereditary spastic paralysis	Uncertain significance(Last reviewed: Feb 20, 2022)	criteria provided, single submitter	VCV002100752	2	202622346	2	201757623	2100752	2154766		NC_000002.12:201757622:G:A
NM_020919.4(ALS2):c.1250C>A (p.Ser417Ter)	ALS2	S417*	Infantile-onset ascending hereditary spastic paralysis	Likely pathogenic(Last reviewed: Jan 12, 2022)	criteria provided, single submitter	VCV001810202	2	202622346	2	201757623	1810202	1867204		NC_000002.12:201757622:G:T
NM_020919.4(ALS2):c.1249T>C (p.Ser417Pro)	ALS2	S417P	Infantile-onset ascending hereditary spastic paralysis	Uncertain significance(Last reviewed: Sep 24, 2021)	criteria provided, single submitter	VCV001430493	2	202622347	2	201757624	1430493	1471027		NC_000002.12:201757623:A:G
NM_020919.4(ALS2):c.1241G>A (p.Gly414Asp)	ALS2	G414D	Infantile-onset ascending hereditary spastic paralysis	Uncertain significance(Last reviewed: Feb 9, 2022)	criteria provided, single submitter	VCV001438460	2	202622355	2	201757632	1438460	1355312		NC_000002.12:201757631:C:T
NM_020919.4(ALS2):c.1233T>G (p.Tyr411Ter)	ALS2	Y411*	Amyotrophic lateral sclerosis type 2, juvenile|Juvenile primary lateral sclerosis|Infantile-onset ascending hereditary spastic paralysis|Infantile-onset ascending hereditary spastic paralysis	Pathogenic(Last reviewed: May 9, 2019)	criteria provided, multiple submitters, no conflicts	VCV000533743	2	202622363	2	201757640	533743	517535	rs369577952	NC_000002.12:201757639:A:C
NM_020919.4(ALS2):c.1204G>A (p.Ala402Thr)	ALS2	A402T	Infantile-onset ascending hereditary spastic paralysis	Uncertain significance(Last reviewed: Mar 14, 2022)	criteria provided, single submitter	VCV002148976	2	202622392	2	201757669	2148976	1877424		NC_000002.12:201757668:C:T
NM_020919.4(ALS2):c.1171G>T (p.Ala391Ser)	ALS2	A391S	Infantile-onset ascending hereditary spastic paralysis	Uncertain significance(Last reviewed: Dec 11, 2021)	criteria provided, single submitter	VCV001355522	2	202622425	2	201757702	1355522	1509273		NC_000002.12:201757701:C:A
NM_020919.4(ALS2):c.1171G>A (p.Ala391Thr)	ALS2	A391T	Infantile-onset ascending hereditary spastic paralysis|Amyotrophic lateral sclerosis type 2, juvenile|ALS2-Related Disorders	Uncertain significance(Last reviewed: Sep 1, 2021)	criteria provided, multiple submitters, no conflicts	VCV000465179	2	202622425	2	201757702	465179	450513	rs41308816	NC_000002.12:201757701:C:T
NM_020919.4(ALS2):c.1164C>T (p.Ser388=)	ALS2		not provided|Infantile-onset ascending hereditary spastic paralysis	Likely benign(Last reviewed: Aug 9, 2022)	criteria provided, multiple submitters, no conflicts	VCV000699646	2	202622432	2	201757709	699646	686113	rs372566343	NC_000002.12:201757708:G:A
NM_020919.4(ALS2):c.1158C>A (p.Thr386=)	ALS2		Infantile-onset ascending hereditary spastic paralysis	Benign(Last reviewed: Jan 8, 2021)	criteria provided, single submitter	VCV001598964	2	202622438	2	201757715	1598964	1544401		NC_000002.12:201757714:G:T
NM_020919.4(ALS2):c.1151C>T (p.Pro384Leu)	ALS2	P384L	not provided|Infantile-onset ascending hereditary spastic paralysis	Uncertain significance(Last reviewed: Jun 21, 2022)	criteria provided, multiple submitters, no conflicts	VCV000809141	2	202622445	2	201757722	809141	795118	rs1216448093	NC_000002.12:201757721:G:A
NM_020919.4(ALS2):c.1139A>C (p.Asn380Thr)	ALS2	N380T	Infantile-onset ascending hereditary spastic paralysis	Uncertain significance(Last reviewed: Jul 8, 2022)	criteria provided, single submitter	VCV001425789	2	202622457	2	201757734	1425789	1428163		NC_000002.12:201757733:T:G
NM_020919.4(ALS2):c.1129G>A (p.Ala377Thr)	ALS2	A377T	not provided|Infantile-onset ascending hereditary spastic paralysis	Uncertain significance(Last reviewed: May 15, 2022)	criteria provided, multiple submitters, no conflicts	VCV000804517	2	202622467	2	201757744	804517	792961	rs200990057	NC_000002.12:201757743:C:T
NM_020919.4(ALS2):c.1115C>G (p.Pro372Arg)	ALS2	P372R	ALS2-Related Disorders|Infantile-onset ascending hereditary spastic paralysis|Juvenile primary lateral sclerosis|Amyotrophic lateral sclerosis type 2, juvenile|not specified|not provided|Hereditary spastic paraplegia|Amyotrophic lateral sclerosis type 2, juvenile|Infantile-onset ascending hereditary spastic paralysis	Conflicting interpretations of pathogenicity(Last reviewed: Nov 2, 2022)	criteria provided, conflicting interpretations	VCV000241307	2	202622481	2	201757758	241307	238595	rs190369242	NC_000002.12:201757757:G:C
NM_020919.4(ALS2):c.1114-1G>A	ALS2		Infantile-onset ascending hereditary spastic paralysis	Likely pathogenic(Last reviewed: Sep 25, 2021)	criteria provided, single submitter	VCV001510959	2	202622483	2	201757760	1510959	1377774		NC_000002.12:201757759:C:T
NM_020919.4(ALS2):c.1114-17A>G	ALS2		Infantile-onset ascending hereditary spastic paralysis	Likely benign(Last reviewed: Aug 11, 2022)	criteria provided, single submitter	VCV001590082	2	202622499	2	201757776	1590082	1576627		NC_000002.12:201757775:T:C
NM_020919.4(ALS2):c.1114-19T>G	ALS2		Infantile-onset ascending hereditary spastic paralysis	Likely benign(Last reviewed: Oct 25, 2022)	criteria provided, single submitter	VCV001577892	2	202622501	2	201757778	1577892	1522320		NC_000002.12:201757777:A:C
NM_020919.4(ALS2):c.1113+17A>G	ALS2	Y377C	Infantile-onset ascending hereditary spastic paralysis	Likely benign(Last reviewed: Aug 15, 2022)	criteria provided, single submitter	VCV002043644	2	202625587	2	201760864	2043644	2102817		NC_000002.12:201760863:T:C
NM_020919.4(ALS2):c.1113+10C>T	ALS2	Q375*	Infantile-onset ascending hereditary spastic paralysis	Likely benign(Last reviewed: Feb 19, 2022)	criteria provided, single submitter	VCV002082148	2	202625594	2	201760871	2082148	2136102		NC_000002.12:201760870:G:A
NM_020919.4(ALS2):c.1102G>A (p.Val368Met)	ALS2	V368M	ALS2-Related Disorders|not provided|not specified|Amyotrophic lateral sclerosis type 2, juvenile|Infantile-onset ascending hereditary spastic paralysis|Juvenile primary lateral sclerosis	Benign(Last reviewed: Nov 3, 2022)	criteria provided, multiple submitters, no conflicts	VCV000261364	2	202625615	2	201760892	261364	250505	rs3219156	NC_000002.12:201760891:C:T
NM_020919.4(ALS2):c.1091G>A (p.Gly364Asp)	ALS2	G364D	Infantile-onset ascending hereditary spastic paralysis	Likely benign(Last reviewed: Aug 15, 2022)	criteria provided, single submitter	VCV001973830	2	202625626	2	201760903	1973830	2026528		NC_000002.12:201760902:C:T
NM_020919.4(ALS2):c.1054_1061del (p.Leu352fs)	ALS2	L352fs	Infantile-onset ascending hereditary spastic paralysis	Pathogenic/Likely pathogenic(Last reviewed: Nov 15, 2018)	criteria provided, multiple submitters, no conflicts	VCV000800527	2	202625656 - 202625663	2	201760933 - 201760940	800527	789113	rs1574786170	NC_000002.12:201760932:TCTGACAGT:T
NM_020919.4(ALS2):c.1054C>T (p.Leu352=)	ALS2		Infantile-onset ascending hereditary spastic paralysis	Likely benign(Last reviewed: Dec 27, 2018)	criteria provided, single submitter	VCV000797568	2	202625663	2	201760940	797568	781108	rs1574786180	NC_000002.12:201760939:G:A
NM_020919.4(ALS2):c.1049G>A (p.Arg350Gln)	ALS2	R350Q	Inborn genetic diseases|Infantile-onset ascending hereditary spastic paralysis|not provided	Conflicting interpretations of pathogenicity(Last reviewed: Nov 19, 2022)	criteria provided, conflicting interpretations	VCV001693857	2	202625668	2	201760945	1693857	1686293		NC_000002.12:201760944:C:T
NM_020919.4(ALS2):c.1048C>T (p.Arg350Trp)	ALS2	R350W	Hereditary spastic paraplegia|Infantile-onset ascending hereditary spastic paralysis	Uncertain significance(Last reviewed: Dec 2, 2021)	criteria provided, multiple submitters, no conflicts	VCV001344291	2	202625669	2	201760946	1344291	1335994		NC_000002.12:201760945:G:A
NM_020919.4(ALS2):c.1044C>T (p.Tyr348=)	ALS2		Amyotrophic lateral sclerosis type 2, juvenile|ALS2-Related Disorders|Infantile-onset ascending hereditary spastic paralysis	Conflicting interpretations of pathogenicity(Last reviewed: Sep 28, 2022)	criteria provided, conflicting interpretations	VCV000896633	2	202625673	2	201760950	896633	883343	rs1693726956	NC_000002.12:201760949:G:A
NM_020919.4(ALS2):c.1044C>G (p.Tyr348Ter)	ALS2	Y348*	Infantile-onset ascending hereditary spastic paralysis	Pathogenic(Last reviewed: Oct 30, 2019)	criteria provided, single submitter	VCV000694320	2	202625673	2	201760950	694320	682214	rs1693726956	NC_000002.12:201760949:G:C
NM_020919.4(ALS2):c.1042T>C (p.Tyr348His)	ALS2	Y348H	Infantile-onset ascending hereditary spastic paralysis	Uncertain significance(Last reviewed: Oct 18, 2021)	criteria provided, single submitter	VCV001387253	2	202625675	2	201760952	1387253	1381618		NC_000002.12:201760951:A:G
NM_020919.4(ALS2):c.1037A>G (p.Asn346Ser)	ALS2	N346S	ALS2-Related Disorders|Infantile-onset ascending hereditary spastic paralysis|Amyotrophic lateral sclerosis type 2, juvenile	Uncertain significance(Last reviewed: Jun 10, 2022)	criteria provided, multiple submitters, no conflicts	VCV000533745	2	202625680	2	201760957	533745	517618	rs199757764	NC_000002.12:201760956:T:C
NM_020919.4(ALS2):c.1033G>A (p.Val345Ile)	ALS2	V345I	not provided|Infantile-onset ascending hereditary spastic paralysis	Uncertain significance(Last reviewed: May 25, 2022)	criteria provided, multiple submitters, no conflicts	VCV000451916	2	202625684	2	201760961	451916	443141	rs768018989	NC_000002.12:201760960:C:T
NM_020919.4(ALS2):c.1032A>G (p.Ala344=)	ALS2		not specified|Infantile-onset ascending hereditary spastic paralysis	Likely benign(Last reviewed: Oct 7, 2022)	criteria provided, multiple submitters, no conflicts	VCV001588073	2	202625685	2	201760962	1588073	1574616		NC_000002.12:201760961:T:C
NM_020919.4(ALS2):c.1016A>G (p.Tyr339Cys)	ALS2	Y339C	Infantile-onset ascending hereditary spastic paralysis	Uncertain significance(Last reviewed: Nov 19, 2019)	criteria provided, single submitter	VCV000863421	2	202625701	2	201760978	863421	825596	rs1693728773	NC_000002.12:201760977:T:C
NM_020919.4(ALS2):c.1011A>G (p.Pro337=)	ALS2		Amyotrophic lateral sclerosis type 2, juvenile|ALS2-Related Disorders	Uncertain significance(Last reviewed: Jan 13, 2018)	criteria provided, single submitter	VCV000897098	2	202625706	2	201760983	897098	883344	rs1574786314	NC_000002.12:201760982:T:C
NM_020919.4(ALS2):c.1009C>A (p.Pro337Thr)	ALS2	P337T	Infantile-onset ascending hereditary spastic paralysis	Uncertain significance(Last reviewed: Apr 9, 2022)	criteria provided, single submitter	VCV002200927	2	202625708	2	201760985	2200927	1927888		NC_000002.12:201760984:G:T
NM_020919.4(ALS2):c.1008A>G (p.Ile336Met)	ALS2	I336M	Inborn genetic diseases|Infantile-onset ascending hereditary spastic paralysis	Uncertain significance(Last reviewed: Aug 25, 2021)	criteria provided, multiple submitters, no conflicts	VCV001358781	2	202625709	2	201760986	1358781	1360941		NC_000002.12:201760985:T:C
NM_020919.4(ALS2):c.1007_1008del (p.Ile336fs)	ALS2	I336fs	Infantile-onset ascending hereditary spastic paralysis	Pathogenic(Last reviewed: Aug 24, 2021)	criteria provided, single submitter	VCV000004411	2	202625709 - 202625710	2	201760986 - 201760987	4411	19450	rs386134175	NC_000002.12:201760985:TAT:T
NM_020919.4(ALS2):c.997G>T (p.Ala333Ser)	ALS2	A333S	ALS2-Related Disorders|Amyotrophic lateral sclerosis type 2, juvenile	Uncertain significance(Last reviewed: Jan 12, 2018)	criteria provided, single submitter	VCV000333600	2	202625720	2	201760997	333600	284727	rs777806515	NC_000002.12:201760996:C:A
NM_020919.4(ALS2):c.979A>G (p.Thr327Ala)	ALS2	T327A	Infantile-onset ascending hereditary spastic paralysis	Uncertain significance(Last reviewed: May 20, 2022)	criteria provided, single submitter	VCV001401365	2	202625738	2	201761015	1401365	1379352		NC_000002.12:201761014:T:C
NM_020919.4(ALS2):c.977del (p.Gly326fs)	ALS2	G326fs	Infantile-onset ascending hereditary spastic paralysis	Pathogenic(Last reviewed: Jun 16, 2022)	criteria provided, single submitter	VCV002007382	2	202625740	2	201761017	2007382	2062742		NC_000002.12:201761016:CCC:CC
NM_020919.4(ALS2):c.960T>C (p.Ser320=)	ALS2		Infantile-onset ascending hereditary spastic paralysis	Likely benign(Last reviewed: Jun 2, 2021)	criteria provided, single submitter	VCV001563471	2	202625757	2	201761034	1563471	1619975		NC_000002.12:201761033:A:G
NM_020919.4(ALS2):c.956C>T (p.Ser319Phe)	ALS2	S319F	Infantile-onset ascending hereditary spastic paralysis	Uncertain significance(Last reviewed: Aug 28, 2021)	criteria provided, single submitter	VCV001051212	2	202625761	2	201761038	1051212	1040993		NC_000002.12:201761037:G:A
NM_020919.4(ALS2):c.945C>T (p.Ser315=)	ALS2		Infantile-onset ascending hereditary spastic paralysis	Likely benign(Last reviewed: Feb 28, 2022)	criteria provided, single submitter	VCV001587398	2	202625772	2	201761049	1587398	1541913		NC_000002.12:201761048:G:A
NM_020919.4(ALS2):c.938C>G (p.Thr313Arg)	ALS2	T313R	Infantile-onset ascending hereditary spastic paralysis	Uncertain significance(Last reviewed: Dec 18, 2021)	criteria provided, single submitter	VCV001949434	2	202625779	2	201761056	1949434	2007002		NC_000002.12:201761055:G:C
NM_020919.4(ALS2):c.929C>T (p.Ala310Val)	ALS2	A310V	Infantile-onset ascending hereditary spastic paralysis	Uncertain significance(Last reviewed: Dec 18, 2021)	criteria provided, single submitter	VCV001954403	2	202625788	2	201761065	1954403	2018418		NC_000002.12:201761064:G:A
NM_020919.4(ALS2):c.913del (p.Glu304_Leu305insTer)	ALS2		Infantile-onset ascending hereditary spastic paralysis	Pathogenic(Last reviewed: Nov 12, 2018)	criteria provided, single submitter	VCV000807369	2	202625804	2	201761081	807369	798496	rs1574786641	NC_000002.12:201761080:G:
NM_020919.4(ALS2):c.907A>G (p.Thr303Ala)	ALS2	T303A	Infantile-onset ascending hereditary spastic paralysis	Uncertain significance(Last reviewed: Jul 22, 2022)	criteria provided, single submitter	VCV001969738	2	202625810	2	201761087	1969738	2032316		NC_000002.12:201761086:T:C
NM_020919.4(ALS2):c.886G>A (p.Ala296Thr)	ALS2	A296T	Infantile-onset ascending hereditary spastic paralysis|Amyotrophic lateral sclerosis type 2, juvenile|ALS2-Related Disorders	Uncertain significance(Last reviewed: Jan 2, 2022)	criteria provided, multiple submitters, no conflicts	VCV000897099	2	202625831	2	201761108	897099	883345	rs765049503	NC_000002.12:201761107:C:T
NM_020919.4(ALS2):c.883G>A (p.Val295Ile)	ALS2	V295I	Infantile-onset ascending hereditary spastic paralysis	Uncertain significance(Last reviewed: Aug 23, 2022)	criteria provided, single submitter	VCV001918041	2	202625834	2	201761111	1918041	1978252		NC_000002.12:201761110:C:T
NM_020919.4(ALS2):c.882T>C (p.Leu294=)	ALS2		Infantile-onset ascending hereditary spastic paralysis	Likely benign(Last reviewed: Jun 14, 2022)	criteria provided, single submitter	VCV002006147	2	202625835	2	201761112	2006147	2073093		NC_000002.12:201761111:A:G
NM_020919.4(ALS2):c.881T>C (p.Leu294Pro)	ALS2	L294P	Infantile-onset ascending hereditary spastic paralysis	Uncertain significance(Last reviewed: Jun 28, 2022)	criteria provided, single submitter	VCV002038847	2	202625836	2	201761113	2038847	2098040		NC_000002.12:201761112:A:G
NM_020919.4(ALS2):c.879T>A (p.Thr293=)	ALS2		Infantile-onset ascending hereditary spastic paralysis	Likely benign(Last reviewed: Jun 27, 2018)	criteria provided, single submitter	VCV000699727	2	202625838	2	201761115	699727	686114	rs757197882	NC_000002.12:201761114:A:T
NM_020919.4(ALS2):c.878C>T (p.Thr293Ile)	ALS2	T293I	Infantile-onset ascending hereditary spastic paralysis	Uncertain significance(Last reviewed: Jun 13, 2022)	criteria provided, single submitter	VCV001413218	2	202625839	2	201761116	1413218	1461260		NC_000002.12:201761115:G:A
NM_020919.4(ALS2):c.864del (p.Val289fs)	ALS2	V289fs	Infantile-onset ascending hereditary spastic paralysis	Pathogenic(Last reviewed: Jun 6, 2021)	criteria provided, single submitter	VCV001455318	2	202625853	2	201761130	1455318	1464436		NC_000002.12:201761129:TT:T
NM_020919.4(ALS2):c.861A>G (p.Glu287=)	ALS2		Infantile-onset ascending hereditary spastic paralysis	Likely benign(Last reviewed: Aug 22, 2022)	criteria provided, single submitter	VCV000696387	2	202625856	2	201761133	696387	683471	rs780368192	NC_000002.12:201761132:T:C
NM_020919.4(ALS2):c.853A>G (p.Arg285Gly)	ALS2	R285G	Infantile-onset ascending hereditary spastic paralysis|Hereditary spastic paraplegia	Uncertain significance(Last reviewed: Aug 9, 2022)	criteria provided, multiple submitters, no conflicts	VCV001344418	2	202625864	2	201761141	1344418	1336121		NC_000002.12:201761140:T:C
NM_020919.4(ALS2):c.845C>T (p.Thr282Ile)	ALS2	T282I	Infantile-onset ascending hereditary spastic paralysis	Uncertain significance(Last reviewed: Mar 25, 2022)	criteria provided, single submitter	VCV002116768	2	202625872	2	201761149	2116768	2175851		NC_000002.12:201761148:G:A
NM_020919.4(ALS2):c.815C>T (p.Ala272Val)	ALS2	A272V	Infantile-onset ascending hereditary spastic paralysis	Uncertain significance(Last reviewed: Jun 13, 2022)	criteria provided, single submitter	VCV001481105	2	202625902	2	201761179	1481105	1451543		NC_000002.12:201761178:G:A
NM_020919.4(ALS2):c.784A>G (p.Thr262Ala)	ALS2	T262A	Infantile-onset ascending hereditary spastic paralysis	Uncertain significance(Last reviewed: Feb 6, 2022)	criteria provided, single submitter	VCV002165702	2	202625933	2	201761210	2165702	1906119		NC_000002.12:201761209:T:C
NM_020919.4(ALS2):c.780T>G (p.Gly260=)	ALS2		Infantile-onset ascending hereditary spastic paralysis	Likely benign(Last reviewed: Aug 1, 2022)	criteria provided, single submitter	VCV002017415	2	202625937	2	201761214	2017415	2065056		NC_000002.12:201761213:A:C
NM_020919.4(ALS2):c.749T>C (p.Ile250Thr)	ALS2	I250T	Infantile-onset ascending hereditary spastic paralysis	Uncertain significance(Last reviewed: Jun 27, 2022)	criteria provided, single submitter	VCV001478728	2	202625968	2	201761245	1478728	1429963		NC_000002.12:201761244:A:G
NM_020919.4(ALS2):c.735_738del (p.Glu246fs)	ALS2	E246fs	Infantile-onset ascending hereditary spastic paralysis|not provided	Pathogenic/Likely pathogenic(Last reviewed: Mar 2, 2022)	criteria provided, multiple submitters, no conflicts	VCV000419009	2	202625979 - 202625982	2	201761256 - 201761259	419009	405543	rs1064793583	NC_000002.12:201761255:TTCTTT:TT
NM_020919.4(ALS2):c.725T>C (p.Met242Thr)	ALS2	M242T	not provided|Hereditary spastic paraplegia|Infantile-onset ascending hereditary spastic paralysis	Uncertain significance(Last reviewed: Aug 20, 2022)	criteria provided, multiple submitters, no conflicts	VCV000856390	2	202625992	2	201761269	856390	825597	rs200733209	NC_000002.12:201761268:A:G
NM_020919.4(ALS2):c.690A>G (p.Glu230=)	ALS2		Infantile-onset ascending hereditary spastic paralysis	Likely benign(Last reviewed: Aug 22, 2022)	criteria provided, single submitter	VCV001454820	2	202626027	2	201761304	1454820	1441306		NC_000002.12:201761303:T:C
NM_020919.4(ALS2):c.676A>G (p.Lys226Glu)	ALS2	K226E	Infantile-onset ascending hereditary spastic paralysis	Uncertain significance(Last reviewed: Sep 7, 2022)	criteria provided, single submitter	VCV002086004	2	202626041	2	201761318	2086004	2133593		NC_000002.12:201761317:T:C
NM_020919.4(ALS2):c.675G>A (p.Leu225=)	ALS2		Infantile-onset ascending hereditary spastic paralysis	Likely benign(Last reviewed: Oct 14, 2022)	criteria provided, single submitter	VCV002065388	2	202626042	2	201761319	2065388	2121947		NC_000002.12:201761318:C:T
NM_020919.4(ALS2):c.661C>T (p.Pro221Ser)	ALS2	P221S	Infantile-onset ascending hereditary spastic paralysis|Inborn genetic diseases	Uncertain significance(Last reviewed: Oct 12, 2022)	criteria provided, multiple submitters, no conflicts	VCV001912801	2	202626056	2	201761333	1912801	1976902		NC_000002.12:201761332:G:A
NM_020919.4(ALS2):c.660C>G (p.Leu220=)	ALS2		Infantile-onset ascending hereditary spastic paralysis	Likely benign(Last reviewed: Feb 7, 2022)	criteria provided, single submitter	VCV001597428	2	202626057	2	201761334	1597428	1664962		NC_000002.12:201761333:G:C
NM_020919.4(ALS2):c.654A>G (p.Gln218=)	ALS2		Infantile-onset ascending hereditary spastic paralysis	Likely benign(Last reviewed: Oct 17, 2022)	criteria provided, single submitter	VCV002079041	2	202626063	2	201761340	2079041	2131808		NC_000002.12:201761339:T:C
NM_020919.4(ALS2):c.653A>G (p.Gln218Arg)	ALS2	Q218R	Infantile-onset ascending hereditary spastic paralysis	Uncertain significance(Last reviewed: May 23, 2022)	criteria provided, single submitter	VCV002418062	2	202626064	2	201761341	2418062	1948050		NC_000002.12:201761340:T:C
NM_020919.4(ALS2):c.602G>A (p.Arg201Gln)	ALS2	R201Q	Infantile-onset ascending hereditary spastic paralysis	Uncertain significance(Last reviewed: Jun 20, 2022)	criteria provided, single submitter	VCV001052975	2	202626115	2	201761392	1052975	1040994		NC_000002.12:201761391:C:T
NM_020919.4(ALS2):c.601C>T (p.Arg201Ter)	ALS2	R201*	Juvenile primary lateral sclerosis|Amyotrophic lateral sclerosis type 2, juvenile|Infantile-onset ascending hereditary spastic paralysis|Infantile-onset ascending hereditary spastic paralysis	Pathogenic/Likely pathogenic(Last reviewed: Jun 20, 2019)	criteria provided, multiple submitters, no conflicts	VCV000804392	2	202626116	2	201761393	804392	792726	rs1574787779	NC_000002.12:201761392:G:A
NM_020919.4(ALS2):c.576G>C (p.Pro192=)	ALS2		not provided|Infantile-onset ascending hereditary spastic paralysis	Likely benign(Last reviewed: Oct 14, 2022)	criteria provided, multiple submitters, no conflicts	VCV000533751	2	202626141	2	201761418	533751	517640	rs368315644	NC_000002.12:201761417:C:G
NM_020919.4(ALS2):c.575C>T (p.Pro192Leu)	ALS2	P192L	Infantile-onset ascending hereditary spastic paralysis	Conflicting interpretations of pathogenicity(Last reviewed: Jul 25, 2022)	criteria provided, conflicting interpretations	VCV000988998	2	202626142	2	201761419	988998	976925		NC_000002.12:201761418:G:A
NM_020919.4(ALS2):c.553del (p.Thr185fs)	ALS2	T185fs	Juvenile primary lateral sclerosis	Pathogenic(Last reviewed: Jan 16, 2020)	criteria provided, single submitter	VCV000004414	2	202626164	2	201761441	4414	19453	rs386134174	NC_000002.12:201761440:T:
NM_020919.4(ALS2):c.535C>T (p.Gln179Ter)	ALS2	Q179*	Infantile-onset ascending hereditary spastic paralysis|not provided	Pathogenic/Likely pathogenic(Last reviewed: Dec 22, 2020)	criteria provided, multiple submitters, no conflicts	VCV000504305	2	202626182	2	201761459	504305	495142	rs746255868	NC_000002.12:201761458:G:A
NM_020919.4(ALS2):c.533G>T (p.Cys178Phe)	ALS2	C178F	Infantile-onset ascending hereditary spastic paralysis	Uncertain significance(Last reviewed: Apr 4, 2022)	criteria provided, single submitter	VCV002136972	2	202626184	2	201761461	2136972	1877974		NC_000002.12:201761460:C:A
NM_020919.4(ALS2):c.528C>T (p.Thr176=)	ALS2		Infantile-onset ascending hereditary spastic paralysis	Likely benign(Last reviewed: Sep 27, 2022)	criteria provided, single submitter	VCV000698761	2	202626189	2	201761466	698761	686115	rs35097965	NC_000002.12:201761465:G:A
NM_020919.4(ALS2):c.519A>G (p.Ala173=)	ALS2		Infantile-onset ascending hereditary spastic paralysis	Likely benign(Last reviewed: Jan 26, 2022)	criteria provided, single submitter	VCV002143102	2	202626198	2	201761475	2143102	1872794		NC_000002.12:201761474:T:C
NM_020919.4(ALS2):c.514T>G (p.Trp172Gly)	ALS2	W172G	Infantile-onset ascending hereditary spastic paralysis	Uncertain significance(Last reviewed: Aug 31, 2021)	criteria provided, single submitter	VCV001479684	2	202626203	2	201761480	1479684	1439407		NC_000002.12:201761479:A:C
NM_020919.4(ALS2):c.508G>A (p.Glu170Lys)	ALS2	E170K	Infantile-onset ascending hereditary spastic paralysis	Uncertain significance(Last reviewed: May 27, 2022)	criteria provided, single submitter	VCV000846203	2	202626209	2	201761486	846203	825598	rs189254609	NC_000002.12:201761485:C:T
NM_020919.4(ALS2):c.499A>G (p.Ile167Val)	ALS2	I167V	Infantile-onset ascending hereditary spastic paralysis	Uncertain significance(Last reviewed: Aug 23, 2021)	criteria provided, single submitter	VCV001422977	2	202626218	2	201761495	1422977	1412870		NC_000002.12:201761494:T:C
NM_020919.4(ALS2):c.492A>G (p.Ala164=)	ALS2		Infantile-onset ascending hereditary spastic paralysis	Likely benign(Last reviewed: Sep 30, 2022)	criteria provided, single submitter	VCV002195917	2	202626225	2	201761502	2195917	1926807		NC_000002.12:201761501:T:C
NM_020919.4(ALS2):c.475G>A (p.Glu159Lys)	ALS2	E159K	ALS2-Related Disorders|Amyotrophic lateral sclerosis type 2, juvenile|Infantile-onset ascending hereditary spastic paralysis|Amyotrophic lateral sclerosis type 2, juvenile|Juvenile primary lateral sclerosis|Infantile-onset ascending hereditary spastic paralysis|not provided|Hereditary spastic paraplegia|not specified	Benign/Likely benign(Last reviewed: Nov 1, 2022)	criteria provided, multiple submitters, no conflicts	VCV000241312	2	202626242	2	201761519	241312	238596	rs3219155	NC_000002.12:201761518:C:T
NM_020919.4(ALS2):c.474C>T (p.Gly158=)	ALS2		Infantile-onset ascending hereditary spastic paralysis|not provided	Conflicting interpretations of pathogenicity(Last reviewed: Aug 31, 2021)	criteria provided, conflicting interpretations	VCV001000236	2	202626243	2	201761520	1000236	988303	rs373190287	NC_000002.12:201761519:G:A
NM_020919.4(ALS2):c.470G>A (p.Cys157Tyr)	ALS2	C157Y	not provided|Infantile-onset ascending hereditary spastic paralysis	Pathogenic/Likely pathogenic(Last reviewed: May 4, 2022)	criteria provided, multiple submitters, no conflicts	VCV000004415	2	202626247	2	201761524	4415	19454	rs121908138	NC_000002.12:201761523:C:T
NM_020919.4(ALS2):c.469T>G (p.Cys157Gly)	ALS2	C157G	Infantile-onset ascending hereditary spastic paralysis	Uncertain significance(Last reviewed: Feb 5, 2022)	criteria provided, single submitter	VCV001043125	2	202626248	2	201761525	1043125	1024072	rs1693768160	NC_000002.12:201761524:A:C
NM_020919.4(ALS2):c.468G>A (p.Ala156=)	ALS2		Infantile-onset ascending hereditary spastic paralysis|not specified	Likely benign(Last reviewed: Jun 5, 2022)	criteria provided, multiple submitters, no conflicts	VCV000446822	2	202626249	2	201761526	446822	440653	rs145506395	NC_000002.12:201761525:C:T
NM_020919.4(ALS2):c.409G>A (p.Val137Ile)	ALS2	V137I	Infantile-onset ascending hereditary spastic paralysis	Uncertain significance(Last reviewed: Aug 10, 2022)	criteria provided, single submitter	VCV001982102	2	202626308	2	201761585	1982102	2042561		NC_000002.12:201761584:C:T
NM_020919.4(ALS2):c.405T>C (p.Asn135=)	ALS2		Infantile-onset ascending hereditary spastic paralysis	Likely benign(Last reviewed: Feb 16, 2021)	criteria provided, single submitter	VCV001617447	2	202626312	2	201761589	1617447	1548524		NC_000002.12:201761588:A:G
NM_020919.4(ALS2):c.396G>A (p.Pro132=)	ALS2		ALS2-Related Disorders|Infantile-onset ascending hereditary spastic paralysis|Amyotrophic lateral sclerosis type 2, juvenile	Conflicting interpretations of pathogenicity(Last reviewed: May 15, 2022)	criteria provided, conflicting interpretations	VCV000700826	2	202626321	2	201761598	700826	686116	rs374978798	NC_000002.12:201761597:C:T
NM_020919.4(ALS2):c.395C>T (p.Pro132Leu)	ALS2	P132L	Infantile-onset ascending hereditary spastic paralysis|ALS2-Related Disorders|Amyotrophic lateral sclerosis type 2, juvenile	Uncertain significance(Last reviewed: Oct 23, 2021)	criteria provided, multiple submitters, no conflicts	VCV000898271	2	202626322	2	201761599	898271	883346	rs41308810	NC_000002.12:201761598:G:A
NM_020919.4(ALS2):c.367T>C (p.Cys123Arg)	ALS2	C123R	Juvenile primary lateral sclerosis|Infantile-onset ascending hereditary spastic paralysis	Uncertain significance(Last reviewed: Aug 8, 2019)	criteria provided, multiple submitters, no conflicts	VCV000858653	2	202626350	2	201761627	858653	825599	rs1429775734	NC_000002.12:201761626:A:G
NM_020919.4(ALS2):c.366G>A (p.Gln122=)	ALS2		ALS2-Related Disorders|Hereditary spastic paraplegia|Infantile-onset ascending hereditary spastic paralysis|Amyotrophic lateral sclerosis type 2, juvenile	Conflicting interpretations of pathogenicity(Last reviewed: Sep 15, 2022)	criteria provided, conflicting interpretations	VCV000698712	2	202626351	2	201761628	698712	686117	rs775483404	NC_000002.12:201761627:C:T
NM_020919.4(ALS2):c.356CTG[1] (p.Ala120del)	ALS2	A120del	Infantile-onset ascending hereditary spastic paralysis	Uncertain significance(Last reviewed: Feb 19, 2022)	criteria provided, single submitter	VCV002099500	2	202626356 - 202626358	2	201761633 - 201761635	2099500	2150821		NC_000002.12:201761632:CAGCAG:CAG
NM_020919.4(ALS2):c.358G>T (p.Ala120Ser)	ALS2	A120S	Infantile-onset ascending hereditary spastic paralysis|Inborn genetic diseases	Conflicting interpretations of pathogenicity(Last reviewed: Oct 24, 2022)	criteria provided, conflicting interpretations	VCV000533747	2	202626359	2	201761636	533747	517625	rs202084736	NC_000002.12:201761635:C:A
NM_020919.4(ALS2):c.347G>A (p.Gly116Glu)	ALS2	G116E	Infantile-onset ascending hereditary spastic paralysis	Pathogenic	criteria provided, single submitter	VCV001693001	2	202626370	2	201761647	1693001	1685442		NC_000002.12:201761646:C:T
NM_020919.4(ALS2):c.346G>A (p.Gly116Arg)	ALS2	G116R	Amyotrophic lateral sclerosis type 2, juvenile	Uncertain significance(Last reviewed: Nov 14, 2017)	no assertion criteria provided	VCV000983309	2	202626371	2	201761648	983309	971374	rs1693775888	NC_000002.12:201761647:C:T
NM_020919.4(ALS2):c.339C>T (p.Tyr113=)	ALS2		ALS2-Related Disorders|Amyotrophic lateral sclerosis type 2, juvenile|Infantile-onset ascending hereditary spastic paralysis	Conflicting interpretations of pathogenicity(Last reviewed: Mar 18, 2022)	criteria provided, conflicting interpretations	VCV000895271	2	202626378	2	201761655	895271	883347	rs370824570	NC_000002.12:201761654:G:A
NM_020919.4(ALS2):c.336G>A (p.Ala112=)	ALS2		Infantile-onset ascending hereditary spastic paralysis	Likely benign(Last reviewed: Oct 3, 2022)	criteria provided, single submitter	VCV002142374	2	202626381	2	201761658	2142374	1879452		NC_000002.12:201761657:C:T
NM_020919.4(ALS2):c.334G>A (p.Ala112Thr)	ALS2	A112T	Infantile-onset ascending hereditary spastic paralysis	Uncertain significance(Last reviewed: Jul 6, 2022)	criteria provided, single submitter	VCV001405572	2	202626383	2	201761660	1405572	1480512		NC_000002.12:201761659:C:T
NM_020919.4(ALS2):c.333C>T (p.Val111=)	ALS2		Infantile-onset ascending hereditary spastic paralysis	Likely benign(Last reviewed: Aug 12, 2022)	criteria provided, single submitter	VCV001632732	2	202626384	2	201761661	1632732	1545127		NC_000002.12:201761660:G:A
NM_020919.4(ALS2):c.331G>A (p.Val111Ile)	ALS2	V111I	Hereditary spastic paraplegia|Amyotrophic lateral sclerosis type 2, juvenile|Infantile-onset ascending hereditary spastic paralysis|ALS2-Related Disorders|not specified	Conflicting interpretations of pathogenicity(Last reviewed: Sep 1, 2022)	criteria provided, conflicting interpretations	VCV000533752	2	202626386	2	201761663	533752	517632	rs61745503	NC_000002.12:201761662:C:T
NM_020919.4(ALS2):c.329G>T (p.Gly110Val)	ALS2	G110V	Infantile-onset ascending hereditary spastic paralysis	Uncertain significance(Last reviewed: Aug 31, 2021)	criteria provided, single submitter	VCV000643618	2	202626388	2	201761665	643618	629304	rs758017229	NC_000002.12:201761664:C:A
NM_020919.4(ALS2):c.326A>G (p.Asn109Ser)	ALS2	N109S	Infantile-onset ascending hereditary spastic paralysis	Uncertain significance(Last reviewed: Sep 1, 2021)	criteria provided, single submitter	VCV001299768	2	202626391	2	201761668	1299768	1289821		NC_000002.12:201761667:T:C
NM_020919.4(ALS2):c.326del (p.Asn109fs)	ALS2	N109fs	Infantile-onset ascending hereditary spastic paralysis	Pathogenic	criteria provided, single submitter	VCV000988997	2	202626391	2	201761668	988997	976926		NC_000002.12:201761667:TT:T
NM_020919.4(ALS2):c.313G>A (p.Ala105Thr)	ALS2	A105T	not provided|Infantile-onset ascending hereditary spastic paralysis	Uncertain significance(Last reviewed: May 27, 2022)	criteria provided, multiple submitters, no conflicts	VCV000870951	2	202626404	2	201761681	870951	859121	rs760204583	NC_000002.12:201761680:C:T
NM_020919.4(ALS2):c.300C>T (p.Ser100=)	ALS2		Infantile-onset ascending hereditary spastic paralysis	Benign(Last reviewed: Oct 13, 2022)	criteria provided, single submitter	VCV001598300	2	202626417	2	201761694	1598300	1660906		NC_000002.12:201761693:G:A
NM_020919.4(ALS2):c.285T>G (p.Thr95=)	ALS2		Infantile-onset ascending hereditary spastic paralysis	Likely benign(Last reviewed: Apr 9, 2022)	criteria provided, single submitter	VCV001595071	2	202626432	2	201761709	1595071	1590711		NC_000002.12:201761708:A:C
NM_020919.4(ALS2):c.280A>G (p.Ile94Val)	ALS2	I94V	ALS2-Related Disorders|not specified|Hereditary spastic paraplegia|Amyotrophic lateral sclerosis type 2, juvenile|not provided|Infantile-onset ascending hereditary spastic paralysis	Benign(Last reviewed: Nov 1, 2022)	criteria provided, multiple submitters, no conflicts	VCV000261370	2	202626437	2	201761714	261370	250506	rs3219154	NC_000002.12:201761713:T:C
NM_020919.4(ALS2):c.275_276del (p.Tyr92fs)	ALS2	Y92fs	Juvenile primary lateral sclerosis	Pathogenic(Last reviewed: Oct 30, 2019)	criteria provided, single submitter	VCV000694322	2	202626441 - 202626442	2	201761718 - 201761719	694322	682215	rs1693780539	NC_000002.12:201761717:ATAT:AT
NM_020919.4(ALS2):c.272A>G (p.Gln91Arg)	ALS2	Q91R	Infantile-onset ascending hereditary spastic paralysis	Uncertain significance(Last reviewed: Aug 23, 2022)	criteria provided, single submitter	VCV001406269	2	202626445	2	201761722	1406269	1408290		NC_000002.12:201761721:T:C
NM_020919.4(ALS2):c.269G>A (p.Gly90Glu)	ALS2	G90E	Infantile-onset ascending hereditary spastic paralysis	Uncertain significance(Last reviewed: Feb 4, 2022)	criteria provided, single submitter	VCV000948302	2	202626448	2	201761725	948302	922521	rs374117082	NC_000002.12:201761724:C:T
NM_020919.4(ALS2):c.267T>C (p.Val89=)	ALS2		Infantile-onset ascending hereditary spastic paralysis	Likely benign(Last reviewed: Apr 18, 2022)	criteria provided, single submitter	VCV001095002	2	202626450	2	201761727	1095002	1068935		NC_000002.12:201761726:A:G
NM_020919.4(ALS2):c.261C>T (p.Ala87=)	ALS2		Infantile-onset ascending hereditary spastic paralysis	Likely benign(Last reviewed: Jan 11, 2022)	criteria provided, single submitter	VCV002142854	2	202626456	2	201761733	2142854	1872547		NC_000002.12:201761732:G:A
NM_020919.4(ALS2):c.256A>G (p.Asn86Asp)	ALS2	N86D	Infantile-onset ascending hereditary spastic paralysis	Uncertain significance(Last reviewed: Oct 28, 2021)	criteria provided, single submitter	VCV001350111	2	202626461	2	201761738	1350111	1472934		NC_000002.12:201761737:T:C
NM_020919.4(ALS2):c.248T>G (p.Ile83Ser)	ALS2	I83S	ALS2-Related Disorders|Amyotrophic lateral sclerosis type 2, juvenile	Uncertain significance(Last reviewed: Jan 13, 2018)	criteria provided, single submitter	VCV000333601	2	202626469	2	201761746	333601	287104	rs886055455	NC_000002.12:201761745:A:C
NM_020919.4(ALS2):c.246C>T (p.Pro82=)	ALS2		Infantile-onset ascending hereditary spastic paralysis	Likely benign(Last reviewed: Feb 10, 2022)	criteria provided, single submitter	VCV001550759	2	202626471	2	201761748	1550759	1574448		NC_000002.12:201761747:G:A
NM_020919.4(ALS2):c.236C>G (p.Pro79Arg)	ALS2	P79R	Infantile-onset ascending hereditary spastic paralysis	Uncertain significance(Last reviewed: Aug 26, 2021)	criteria provided, single submitter	VCV001522741	2	202626481	2	201761758	1522741	1459935		NC_000002.12:201761757:G:C
NM_020919.4(ALS2):c.226G>A (p.Glu76Lys)	ALS2	E76K	Infantile-onset ascending hereditary spastic paralysis|not provided	Uncertain significance(Last reviewed: Apr 23, 2022)	criteria provided, multiple submitters, no conflicts	VCV001474067	2	202626491	2	201761768	1474067	1388062		NC_000002.12:201761767:C:T
NM_020919.4(ALS2):c.225G>A (p.Val75=)	ALS2		Infantile-onset ascending hereditary spastic paralysis	Likely benign(Last reviewed: Jun 4, 2022)	criteria provided, single submitter	VCV001914926	2	202626492	2	201761769	1914926	1973850		NC_000002.12:201761768:C:T
NM_020919.4(ALS2):c.218G>A (p.Gly73Glu)	ALS2	G73E	Infantile-onset ascending hereditary spastic paralysis	Uncertain significance(Last reviewed: Aug 26, 2021)	criteria provided, single submitter	VCV000644325	2	202626499	2	201761776	644325	629305	rs754181704	NC_000002.12:201761775:C:T
NM_020919.4(ALS2):c.215G>A (p.Ser72Asn)	ALS2	S72N	Infantile-onset ascending hereditary spastic paralysis	Uncertain significance(Last reviewed: Sep 24, 2021)	criteria provided, single submitter	VCV001441610	2	202626502	2	201761779	1441610	1381686		NC_000002.12:201761778:C:T
NM_020919.4(ALS2):c.197G>A (p.Gly66Glu)	ALS2	G66E	Infantile-onset ascending hereditary spastic paralysis	Uncertain significance(Last reviewed: Nov 1, 2022)	criteria provided, single submitter	VCV001952218	2	202626520	2	201761797	1952218	2007630		NC_000002.12:201761796:C:T
NM_020919.4(ALS2):c.196G>A (p.Gly66Arg)	ALS2	G66R	Infantile-onset ascending hereditary spastic paralysis	Uncertain significance(Last reviewed: Jun 20, 2022)	criteria provided, single submitter	VCV002112477	2	202626521	2	201761798	2112477	2171648		NC_000002.12:201761797:C:T
NM_020919.4(ALS2):c.189C>T (p.Tyr63=)	ALS2		Infantile-onset ascending hereditary spastic paralysis	Likely benign(Last reviewed: Sep 1, 2022)	criteria provided, single submitter	VCV002086759	2	202626528	2	201761805	2086759	2140800		NC_000002.12:201761804:G:A
NM_020919.4(ALS2):c.188A>G (p.Tyr63Cys)	ALS2	Y63C	Infantile-onset ascending hereditary spastic paralysis	Uncertain significance(Last reviewed: Mar 25, 2022)	criteria provided, single submitter	VCV002116810	2	202626529	2	201761806	2116810	2172117		NC_000002.12:201761805:T:C
NM_020919.4(ALS2):c.183G>A (p.Glu61=)	ALS2		Infantile-onset ascending hereditary spastic paralysis	Likely benign(Last reviewed: Sep 13, 2022)	criteria provided, single submitter	VCV002026939	2	202626534	2	201761811	2026939	2084859		NC_000002.12:201761810:C:T
NM_020919.4(ALS2):c.176A>T (p.Asp59Val)	ALS2	D59V	Amyotrophic lateral sclerosis type 2, juvenile	Uncertain significance(Last reviewed: Aug 28, 2019)	criteria provided, single submitter	VCV001805509	2	202626541	2	201761818	1805509	1862520		NC_000002.12:201761817:T:A
NM_020919.4(ALS2):c.176-7C>T	ALS2		Infantile-onset ascending hereditary spastic paralysis	Likely benign(Last reviewed: Aug 20, 2022)	criteria provided, single submitter	VCV002419152	2	202626548	2	201761825	2419152	1938037		NC_000002.12:201761824:G:A
NM_020919.4(ALS2):c.176-8dup	ALS2		Infantile-onset ascending hereditary spastic paralysis	Likely benign(Last reviewed: Mar 2, 2022)	criteria provided, single submitter	VCV001596466	2	202626548 - 202626549	2	201761825 - 201761826	1596466	1633549		NC_000002.12:201761825:TT:TTT
NM_020919.4(ALS2):c.176-10dup	ALS2		Infantile-onset ascending hereditary spastic paralysis	Benign(Last reviewed: Jun 10, 2022)	criteria provided, single submitter	VCV001560012	2	202626550 - 202626551	2	201761827 - 201761828	1560012	1606546		NC_000002.12:201761827:AAAAAAAA:AAAAAAAAA
NM_020919.4(ALS2):c.176-19T>A	ALS2		Infantile-onset ascending hereditary spastic paralysis	Benign(Last reviewed: Aug 31, 2022)	criteria provided, single submitter	VCV001601525	2	202626560	2	201761837	1601525	1523471		NC_000002.12:201761836:A:T
NM_020919.4(ALS2):c.175+18G>A	ALS2		Infantile-onset ascending hereditary spastic paralysis	Likely benign(Last reviewed: Sep 22, 2022)	criteria provided, single submitter	VCV001645180	2	202631934	2	201767211	1645180	1599078		NC_000002.12:201767210:C:T
NM_020919.4(ALS2):c.169A>G (p.Thr57Ala)	ALS2	T57A	Infantile-onset ascending hereditary spastic paralysis	Uncertain significance(Last reviewed: Sep 19, 2021)	criteria provided, single submitter	VCV001469321	2	202631958	2	201767235	1469321	1370429		NC_000002.12:201767234:T:C
NM_020919.4(ALS2):c.162TCT[1] (p.Leu56del)	ALS2	L56del	Infantile-onset ascending hereditary spastic paralysis	Uncertain significance(Last reviewed: Jun 27, 2022)	criteria provided, single submitter	VCV001376638	2	202631960 - 202631962	2	201767237 - 201767239	1376638	1479503		NC_000002.12:201767236:AGAAGAA:AGAA
NM_020919.4(ALS2):c.163C>T (p.Leu55Phe)	ALS2	L55F	Infantile-onset ascending hereditary spastic paralysis	Uncertain significance(Last reviewed: Aug 13, 2022)	criteria provided, single submitter	VCV002155380	2	202631964	2	201767241	2155380	1892861		NC_000002.12:201767240:G:A
NM_020919.4(ALS2):c.158_160del (p.Gly53del)	ALS2	G53del	Infantile-onset ascending hereditary spastic paralysis	Pathogenic	criteria provided, single submitter	VCV001693005	2	202631967 - 202631969	2	201767244 - 201767246	1693005	1685446		NC_000002.12:201767243:CTCC:C
NM_020919.4(ALS2):c.154C>T (p.His52Tyr)	ALS2	H52Y	Infantile-onset ascending hereditary spastic paralysis	Uncertain significance(Last reviewed: Sep 9, 2022)	criteria provided, single submitter	VCV000934105	2	202631973	2	201767250	934105	931078	rs1694137725	NC_000002.12:201767249:G:A
NM_020919.4(ALS2):c.144C>A (p.Leu48=)	ALS2		Infantile-onset ascending hereditary spastic paralysis	Likely benign(Last reviewed: Jul 30, 2022)	criteria provided, single submitter	VCV002425048	2	202631983	2	201767260	2425048	1946228		NC_000002.12:201767259:G:T
NM_020919.4(ALS2):c.142C>G (p.Leu48Val)	ALS2	L48V	Amyotrophic lateral sclerosis	Likely pathogenic(Last reviewed: Jul 1, 2022)	no assertion criteria provided	VCV001699990	2	202631985	2	201767262	1699990	1692390		NC_000002.12:201767261:G:C
NM_020919.4(ALS2):c.138A>G (p.Ala46=)	ALS2		Infantile-onset ascending hereditary spastic paralysis	Likely benign(Last reviewed: Sep 27, 2021)	criteria provided, single submitter	VCV001585042	2	202631989	2	201767266	1585042	1626977		NC_000002.12:201767265:T:C
NM_020919.4(ALS2):c.138del (p.Ala47fs)	ALS2	A47fs	Amyotrophic lateral sclerosis type 2, juvenile	Pathogenic(Last reviewed: Feb 10, 2011)	no assertion criteria provided	VCV000004405	2	202631989	2	201767266	4405	19444	rs386134173	NC_000002.12:201767265:T:
NM_020919.4(ALS2):c.131T>C (p.Leu44Ser)	ALS2	L44S	Infantile-onset ascending hereditary spastic paralysis	Uncertain significance(Last reviewed: Jan 11, 2022)	criteria provided, single submitter	VCV001979796	2	202631996	2	201767273	1979796	2045474		NC_000002.12:201767272:A:G
NM_020919.4(ALS2):c.116G>A (p.Gly39Glu)	ALS2	G39E	Infantile-onset ascending hereditary spastic paralysis	Uncertain significance(Last reviewed: Nov 9, 2021)	criteria provided, single submitter	VCV001350471	2	202632011	2	201767288	1350471	1469431		NC_000002.12:201767287:C:T
NM_020919.4(ALS2):c.111C>G (p.Gly37=)	ALS2		Infantile-onset ascending hereditary spastic paralysis	Uncertain significance(Last reviewed: Oct 14, 2021)	criteria provided, single submitter	VCV001433025	2	202632016	2	201767293	1433025	1493599		NC_000002.12:201767292:G:C
NM_020919.4(ALS2):c.92C>T (p.Thr31Ile)	ALS2	T31I	Infantile-onset ascending hereditary spastic paralysis	Uncertain significance(Last reviewed: Dec 17, 2021)	criteria provided, single submitter	VCV002417559	2	202632035	2	201767312	2417559	1937633		NC_000002.12:201767311:G:A
NM_020919.4(ALS2):c.88A>G (p.Ile30Val)	ALS2	I30V	Inborn genetic diseases|not provided|Infantile-onset ascending hereditary spastic paralysis	Conflicting interpretations of pathogenicity(Last reviewed: Jun 27, 2022)	criteria provided, conflicting interpretations	VCV000839228	2	202632039	2	201767316	839228	825600	rs199947290	NC_000002.12:201767315:T:C
NM_020919.4(ALS2):c.77G>C (p.Gly26Ala)	ALS2	G26A	Infantile-onset ascending hereditary spastic paralysis	Uncertain significance(Last reviewed: Nov 5, 2021)	criteria provided, single submitter	VCV001471947	2	202632050	2	201767327	1471947	1385095		NC_000002.12:201767326:C:G
NM_020919.4(ALS2):c.71A>G (p.Gln24Arg)	ALS2	Q24R	Infantile-onset ascending hereditary spastic paralysis	Uncertain significance(Last reviewed: Sep 1, 2021)	criteria provided, single submitter	VCV001445895	2	202632056	2	201767333	1445895	1390726		NC_000002.12:201767332:T:C
NM_020919.4(ALS2):c.62A>G (p.His21Arg)	ALS2	H21R	Infantile-onset ascending hereditary spastic paralysis	Uncertain significance(Last reviewed: Aug 20, 2021)	criteria provided, single submitter	VCV001503041	2	202632065	2	201767342	1503041	1404634		NC_000002.12:201767341:T:C
NM_020919.4(ALS2):c.60C>G (p.Val20=)	ALS2		Infantile-onset ascending hereditary spastic paralysis	Likely benign(Last reviewed: Jul 23, 2022)	criteria provided, single submitter	VCV001911655	2	202632067	2	201767344	1911655	1973168		NC_000002.12:201767343:G:C
NM_020919.4(ALS2):c.37G>A (p.Gly13Arg)	ALS2	G13R	Infantile-onset ascending hereditary spastic paralysis	Uncertain significance(Last reviewed: Oct 14, 2021)	criteria provided, single submitter	VCV001009579	2	202632090	2	201767367	1009579	988304	rs367871772	NC_000002.12:201767366:C:T
NM_020919.4(ALS2):c.35A>G (p.Glu12Gly)	ALS2	E12G	Infantile-onset ascending hereditary spastic paralysis	Uncertain significance(Last reviewed: Sep 23, 2022)	criteria provided, single submitter	VCV001419046	2	202632092	2	201767369	1419046	1390606		NC_000002.12:201767368:T:C
NM_020919.4(ALS2):c.21-15T>C	ALS2		Infantile-onset ascending hereditary spastic paralysis	Likely benign(Last reviewed: Apr 1, 2022)	criteria provided, single submitter	VCV002183001	2	202632121	2	201767398	2183001	1916936		NC_000002.12:201767397:A:G
NM_020919.4(ALS2):c.20+9A>G	ALS2		ALS2-Related Disorders|Amyotrophic lateral sclerosis type 2, juvenile	Uncertain significance(Last reviewed: Jan 13, 2018)	criteria provided, single submitter	VCV000333602	2	202633580	2	201768857	333602	284739	rs763370210	NC_000002.12:201768856:T:C
NM_020919.4(ALS2):c.20+7T>C	ALS2		ALS2-Related Disorders|not specified|not provided|Amyotrophic lateral sclerosis type 2, juvenile|Juvenile primary lateral sclerosis|Infantile-onset ascending hereditary spastic paralysis	Benign(Last reviewed: Nov 4, 2022)	criteria provided, multiple submitters, no conflicts	VCV000261367	2	202633582	2	201768859	261367	250507	rs3219153	NC_000002.12:201768858:A:G
NM_020919.4(ALS2):c.18A>G (p.Arg6=)	ALS2		Infantile-onset ascending hereditary spastic paralysis	Likely benign(Last reviewed: Feb 10, 2022)	criteria provided, single submitter	VCV001672649	2	202633591	2	201768868	1672649	1616904		NC_000002.12:201768867:T:C
NM_020919.4(ALS2):c.-31T>A	ALS2		ALS2-Related Disorders|Amyotrophic lateral sclerosis type 2, juvenile	Uncertain significance(Last reviewed: Jan 13, 2018)	criteria provided, single submitter	VCV000333603	2	202633639	2	201768916	333603	286642	rs886055456	NC_000002.12:201768915:A:T
NM_020919.4(ALS2):c.-93A>G	ALS2		ALS2-Related Disorders|Amyotrophic lateral sclerosis type 2, juvenile	Uncertain significance(Last reviewed: Jan 12, 2018)	criteria provided, single submitter	VCV000333604	2	202645632	2	201780909	333604	284742	rs373055404	NC_000002.12:201780908:T:C
NM_020919.4(ALS2):c.-95G>C	ALS2		ALS2-Related Disorders|Amyotrophic lateral sclerosis type 2, juvenile	Benign(Last reviewed: Jan 13, 2018)	criteria provided, single submitter	VCV000333605	2	202645634	2	201780911	333605	286644	rs77327610	NC_000002.12:201780910:C:G
NM_020919.4(ALS2):c.-99C>T	ALS2		ALS2-Related Disorders|Amyotrophic lateral sclerosis type 2, juvenile	Uncertain significance(Last reviewed: Mar 30, 2018)	criteria provided, single submitter	VCV000897166	2	202645638	2	201780915	897166	883348	rs1047871413	NC_000002.12:201780914:G:A
NM_020919.3(ALS2):c.-128C>T	ALS2		Amyotrophic Lateral Sclerosis, Recessive|ALS2-Related Disorders	Likely benign(Last reviewed: Jun 14, 2016)	criteria provided, single submitter	VCV000333606	2	202645667	2	201780944	333606	283979	rs2276614	NC_000002.12:201780943:G:A
NM_020919.3(ALS2):c.-328A>G	ALS2		Amyotrophic Lateral Sclerosis, Recessive|ALS2-Related Disorders	Uncertain significance(Last reviewed: Jun 14, 2016)	criteria provided, single submitter	VCV000333607	2	202645867	2	201781144	333607	283982	rs137949180	NC_000002.12:201781143:T:C
NM_020919.3(ALS2):c.-329G>A	ALS2		Amyotrophic Lateral Sclerosis, Recessive|ALS2-Related Disorders	Uncertain significance(Last reviewed: Jun 14, 2016)	criteria provided, single submitter	VCV000333608	2	202645868	2	201781145	333608	284743	rs765669374	NC_000002.12:201781144:C:T
NC_000002.11:g.(?_202566574)_(202633608_?)dup	ALS2		Infantile-onset ascending hereditary spastic paralysis	Uncertain significance(Last reviewed: Oct 5, 2022)	criteria provided, single submitter	VCV002426627	2	202566574 - 202633608			2426627	1950823
NC_000002.11:g.(?_202571549)_(202571765_?)del	ALS2		Infantile-onset ascending hereditary spastic paralysis	Uncertain significance(Last reviewed: Oct 21, 2022)	criteria provided, single submitter	VCV002426626	2	202571549 - 202571765			2426626	1950822
NC_000002.11:g.(?_202587756)_(202589192_?)del	ALS2		Infantile-onset ascending hereditary spastic paralysis	Pathogenic(Last reviewed: Aug 12, 2021)	criteria provided, single submitter	VCV001460001	2	202587756 - 202589192			1460001	1481358
NM_001145.4(ANG):c.-594C>A	ANG		Amyotrophic lateral sclerosis type 9	Uncertain significance(Last reviewed: Jan 13, 2018)	criteria provided, single submitter	VCV000312759	14	21152342	14	20684183	312759	335460	rs886050394	NC_000014.9:20684182:C:A
NM_001145.4(ANG):c.-579G>C	ANG		Amyotrophic lateral sclerosis type 9	Benign(Last reviewed: Jan 12, 2018)	criteria provided, single submitter	VCV000312760	14	21152357	14	20684198	312760	335468	rs117466368	NC_000014.9:20684197:G:C
NM_001145.4(ANG):c.-542G>A	ANG		Amyotrophic lateral sclerosis type 9	Uncertain significance(Last reviewed: Jan 13, 2018)	criteria provided, single submitter	VCV000881256	14	21152394	14	20684235	881256	871686	rs1886313088	NC_000014.9:20684234:G:A
NM_001145.4(ANG):c.-534C>T	ANG		Amyotrophic lateral sclerosis type 9	Benign(Last reviewed: Jan 13, 2018)	criteria provided, single submitter	VCV000312761	14	21152402	14	20684243	312761	320276	rs117787610	NC_000014.9:20684242:C:T
NM_001145.4(ANG):c.-530T>C	ANG		Amyotrophic lateral sclerosis type 9	Benign(Last reviewed: Jan 12, 2018)	criteria provided, single submitter	VCV000312762	14	21152406	14	20684247	312762	328854	rs117053048	NC_000014.9:20684246:T:C
NM_001145.4(ANG):c.-524G>A	ANG		Amyotrophic lateral sclerosis type 9	Uncertain significance(Last reviewed: Jan 13, 2018)	criteria provided, single submitter	VCV000312763	14	21152412	14	20684253	312763	328855	rs886050395	NC_000014.9:20684252:G:A
NM_001145.4(ANG):c.-423C>T	ANG		Amyotrophic lateral sclerosis type 9	Benign(Last reviewed: Jan 12, 2018)	criteria provided, single submitter	VCV000312764	14	21152513	14	20684354	312764	328869	rs149147430	NC_000014.9:20684353:C:T
NM_001145.4(ANG):c.-401G>T	ANG		Amyotrophic lateral sclerosis type 9	Benign(Last reviewed: Jan 13, 2018)	criteria provided, single submitter	VCV000312765	14	21152535	14	20684376	312765	337328	rs45591635	NC_000014.9:20684375:G:T
NM_001145.4(ANG):c.-383C>G	ANG		Amyotrophic lateral sclerosis type 9	Benign(Last reviewed: Jan 13, 2018)	criteria provided, single submitter	VCV000312766	14	21152553	14	20684394	312766	335469	rs113950902	NC_000014.9:20684393:C:G
NM_001145.4(ANG):c.-381C>T	ANG		Amyotrophic lateral sclerosis type 9	Uncertain significance(Last reviewed: Jan 13, 2018)	criteria provided, single submitter	VCV000312767	14	21152555	14	20684396	312767	328872	rs886050396	NC_000014.9:20684395:C:T
NM_001145.4(ANG):c.-332C>A	ANG		Amyotrophic lateral sclerosis type 9	Benign(Last reviewed: Jan 12, 2018)	criteria provided, single submitter	VCV000312768	14	21152604	14	20684445	312768	320277	rs28589501	NC_000014.9:20684444:C:A
NM_001145.4(ANG):c.-237A>C	ANG		Amyotrophic lateral sclerosis type 9	Benign(Last reviewed: Jan 13, 2018)	criteria provided, single submitter	VCV000312769	14	21152699	14	20684540	312769	335472	rs45525731	NC_000014.9:20684539:A:C
NM_001097577.3(ANG):c.-18-4G>A	ANG|EGILA|RNASE4		Amyotrophic lateral sclerosis type 9	Uncertain significance(Last reviewed: Jan 13, 2018)	criteria provided, single submitter	VCV000882864	14	21161702	14	20693543	882864	872358	rs373669465	NC_000014.9:20693542:G:A
NM_001097577.3(ANG):c.38T>C (p.Val13Ala)	ANG|EGILA|RNASE4	V13A	Amyotrophic lateral sclerosis type 9	Uncertain significance(Last reviewed: Apr 27, 2017)	criteria provided, single submitter	VCV000882865	14	21161761	14	20693602	882865	871688	rs200240901	NC_000014.9:20693601:T:C
NM_001097577.3(ANG):c.62C>T (p.Pro21Leu)	ANG|EGILA|RNASE4	P21L	Amyotrophic lateral sclerosis type 9|not provided	Uncertain significance(Last reviewed: Jan 26, 2022)	criteria provided, multiple submitters, no conflicts	VCV000882867	14	21161785	14	20693626	882867	871690	rs773237991	NC_000014.9:20693625:C:T
NM_001097577.3(ANG):c.62C>A (p.Pro21Gln)	ANG|EGILA|RNASE4	P21Q	Amyotrophic lateral sclerosis type 9|not provided	Benign/Likely benign(Last reviewed: Apr 20, 2022)	criteria provided, multiple submitters, no conflicts	VCV000882866	14	21161785	14	20693626	882866	871689	rs773237991	NC_000014.9:20693625:C:A
NM_001097577.3(ANG):c.107A>T (p.Gln36Leu)	ANG|EGILA|RNASE4	Q36L	Amyotrophic lateral sclerosis type 9	Pathogenic(Last reviewed: Apr 1, 2006)	no assertion criteria provided	VCV000018073	14	21161830	14	20693671	18073	33112	rs121909535	NC_000014.9:20693670:A:T
NM_001097577.3(ANG):c.121A>G (p.Lys41Glu)	ANG|EGILA|RNASE4	K41E	Amyotrophic lateral sclerosis type 9	Pathogenic(Last reviewed: Apr 1, 2006)	no assertion criteria provided	VCV000018075	14	21161844	14	20693685	18075	33114	rs121909537	NC_000014.9:20693684:A:G
NM_001097577.3(ANG):c.122A>T (p.Lys41Ile)	ANG|EGILA|RNASE4	K41I	not specified|not provided|Amyotrophic lateral sclerosis type 9	Conflicting interpretations of pathogenicity(Last reviewed: Oct 20, 2022)	criteria provided, conflicting interpretations	VCV000018074	14	21161845	14	20693686	18074	33113	rs121909536	NC_000014.9:20693685:A:T
NM_001097577.3(ANG):c.155G>A (p.Ser52Asn)	ANG|EGILA|RNASE4	S52N	Amyotrophic lateral sclerosis type 9	Likely pathogenic(Last reviewed: Aug 30, 2022)	criteria provided, single submitter	VCV000018080	14	21161878	14	20693719	18080	33119	rs121909542	NC_000014.9:20693718:G:A
NM_001097577.3(ANG):c.164G>A (p.Arg55Lys)	ANG|EGILA|RNASE4	R55K	Amyotrophic lateral sclerosis type 9	Pathogenic(Last reviewed: Apr 1, 2006)	no assertion criteria provided	VCV000018076	14	21161887	14	20693728	18076	33115	rs121909538	NC_000014.9:20693727:G:A
NM_001097577.3(ANG):c.189C>G (p.Cys63Trp)	ANG|EGILA|RNASE4	C63W	Amyotrophic lateral sclerosis type 9	Pathogenic(Last reviewed: Apr 1, 2006)	no assertion criteria provided	VCV000018077	14	21161912	14	20693753	18077	33116	rs121909539	NC_000014.9:20693752:C:G
NM_001097577.3(ANG):c.191A>T (p.Lys64Ile)	ANG|EGILA|RNASE4	K64I	Amyotrophic lateral sclerosis type 9	Pathogenic(Last reviewed: Apr 1, 2006)	no assertion criteria provided	VCV000018078	14	21161914	14	20693755	18078	33117	rs121909540	NC_000014.9:20693754:A:T
NM_001097577.3(ANG):c.208A>G (p.Ile70Val)	ANG|EGILA|RNASE4	I70V	not specified|not provided|Amyotrophic lateral sclerosis type 9	Conflicting interpretations of pathogenicity(Last reviewed: Oct 9, 2022)	criteria provided, conflicting interpretations	VCV000018079	14	21161931	14	20693772	18079	33118	rs121909541	NC_000014.9:20693771:A:G
NM_001097577.3(ANG):c.224G>A (p.Arg75His)	ANG|EGILA|RNASE4	R75H	not provided|Amyotrophic lateral sclerosis type 9	Uncertain significance(Last reviewed: Feb 25, 2022)	criteria provided, multiple submitters, no conflicts	VCV000883658	14	21161947	14	20693788	883658	871691	rs146485834	NC_000014.9:20693787:G:A
NM_001097577.3(ANG):c.232A>G (p.Lys78Glu)	ANG|EGILA|RNASE4	K78E	not provided	Uncertain significance(Last reviewed: Nov 1, 2022)	criteria provided, multiple submitters, no conflicts	VCV000493139	14	21161955	14	20693796	493139	486102	rs141055235	NC_000014.9:20693795:A:G
NM_001097577.3(ANG):c.250A>G (p.Lys84Glu)	ANG|EGILA|RNASE4	K84E	not specified|Amyotrophic lateral sclerosis type 9|not provided	Benign(Last reviewed: Nov 1, 2022)	criteria provided, multiple submitters, no conflicts	VCV000312774	14	21161973	14	20693814	312774	335474	rs17560	NC_000014.9:20693813:A:G
NM_001097577.3(ANG):c.324dup (p.Gly109fs)	ANG|EGILA|RNASE4	G109fs	Amyotrophic lateral sclerosis	Uncertain significance(Last reviewed: Mar 31, 2020)	criteria provided, single submitter	VCV000873274	14	21162046 - 21162047	14	20693887 - 20693888	873274	861394	rs1886957607	NC_000014.9:20693887:T:TT
NM_001097577.3(ANG):c.330T>G (p.Gly110=)	ANG|EGILA|RNASE4		Inborn genetic diseases|not specified|not provided|Amyotrophic lateral sclerosis type 9	Benign/Likely benign(Last reviewed: Nov 3, 2022)	criteria provided, multiple submitters, no conflicts	VCV000257559	14	21162053	14	20693894	257559	254908	rs11701	NC_000014.9:20693893:T:G
NM_001097577.3(ANG):c.363A>T (p.Thr121=)	ANG|EGILA|RNASE4		Amyotrophic lateral sclerosis type 9|not provided	Benign/Likely benign(Last reviewed: Nov 1, 2022)	criteria provided, multiple submitters, no conflicts	VCV000312775	14	21162086	14	20693927	312775	320290	rs2228653	NC_000014.9:20693926:A:T
NM_001097577.3(ANG):c.365C>T (p.Ala122Val)	ANG|EGILA|RNASE4	A122V	Amyotrophic lateral sclerosis type 9	Likely benign(Last reviewed: Jan 13, 2018)	criteria provided, single submitter	VCV000312776	14	21162088	14	20693929	312776	335476	rs374766597	NC_000014.9:20693928:C:T
NM_001097577.3(ANG):c.368G>A (p.Gly123Glu)	ANG|EGILA|RNASE4	G123E	Amyotrophic lateral sclerosis type 9	Uncertain significance(Last reviewed: Jan 13, 2018)	criteria provided, single submitter	VCV000883659	14	21162091	14	20693932	883659	871692	rs535311762	NC_000014.9:20693931:G:A
NM_001097577.3(ANG):c.379G>A (p.Val127Ile)	ANG|EGILA|RNASE4	V127I	not provided	Uncertain significance(Last reviewed: Oct 14, 2022)	criteria provided, single submitter	VCV001948642	14	21162102	14	20693943	1948642	1996318		NC_000014.9:20693942:G:A
NM_001097577.3(ANG):c.407C>T (p.Pro136Leu)	ANG|EGILA|RNASE4	P136L	Amyotrophic lateral sclerosis type 9	Likely pathogenic(Last reviewed: Jul 29, 2022)	criteria provided, single submitter	VCV000018081	14	21162130	14	20693971	18081	33120	rs121909543	NC_000014.9:20693970:C:T
NM_001097577.3(ANG):c.409G>A (p.Val137Ile)	ANG|EGILA|RNASE4	V137I	Amyotrophic lateral sclerosis type 9	Pathogenic(Last reviewed: Feb 1, 2008)	no assertion criteria provided	VCV000018082	14	21162132	14	20693973	18082	33121	rs121909544	NC_000014.9:20693972:G:A
NM_001097577.3(ANG):c.433C>T (p.Arg145Cys)	ANG|EGILA|RNASE4	R145C	not provided	Uncertain significance(Last reviewed: Sep 7, 2022)	criteria provided, single submitter	VCV001366739	14	21162156	14	20693997	1366739	1337904		NC_000014.9:20693996:C:T
NM_001097577.3(ANG):c.434G>A (p.Arg145His)	ANG|EGILA|RNASE4	R145H	not provided	Uncertain significance(Last reviewed: Aug 4, 2022)	criteria provided, single submitter	VCV001447658	14	21162157	14	20693998	1447658	1403545		NC_000014.9:20693997:G:A
NM_001097577.3(ANG):c.441G>A (p.Pro147=)	ANG|EGILA|RNASE4		Amyotrophic lateral sclerosis type 9	Likely benign(Last reviewed: Jan 13, 2018)	criteria provided, single submitter	VCV000312777	14	21162164	14	20694005	312777	337360	rs759928848	NC_000014.9:20694004:G:A
NM_001097577.3(ANG):c.*10C>T	ANG|EGILA|RNASE4		Amyotrophic lateral sclerosis type 9	Likely benign(Last reviewed: Jan 13, 2018)	criteria provided, single submitter	VCV000312778	14	21162177	14	20694018	312778	328877	rs778543068	NC_000014.9:20694017:C:T
NM_001097577.3(ANG):c.*81A>C	ANG|EGILA|RNASE4		Amyotrophic lateral sclerosis type 9	Uncertain significance(Last reviewed: Jan 12, 2018)	criteria provided, single submitter	VCV000881315	14	21162248	14	20694089	881315	871693	rs550007170	NC_000014.9:20694088:A:C
NM_001097577.3(ANG):c.*139A>G	ANG|EGILA|RNASE4		Amyotrophic lateral sclerosis type 9	Likely benign(Last reviewed: Jan 13, 2018)	criteria provided, single submitter	VCV000881316	14	21162306	14	20694147	881316	871694	rs542458460	NC_000014.9:20694146:A:G
NM_002937.5(RNASE4):c.-167A>G	ANG|RNASE4		Amyotrophic lateral sclerosis type 9	Uncertain significance(Last reviewed: Apr 27, 2017)	criteria provided, single submitter	VCV000881717	14	21152768	14	20684609	881717	871687	rs374332721	NC_000014.9:20684608:A:G
NM_002937.5(RNASE4):c.-114G>C	ANG|RNASE4		Amyotrophic lateral sclerosis type 9	Uncertain significance(Last reviewed: Jan 13, 2018)	criteria provided, single submitter	VCV000312770	14	21152821	14	20684662	312770	337329	rs886050397	NC_000014.9:20684661:G:C
NM_002937.5(RNASE4):c.-40T>C	ANG|RNASE4		Amyotrophic lateral sclerosis type 9	Benign(Last reviewed: Jan 13, 2018)	criteria provided, single submitter	VCV000312771	14	21152895	14	20684736	312771	320278	rs117978329	NC_000014.9:20684735:T:C
NM_002937.5(RNASE4):c.-18+11A>C	ANG|RNASE4		Amyotrophic lateral sclerosis type 9	Likely benign(Last reviewed: Jan 12, 2018)	criteria provided, single submitter	VCV000312772	14	21152928	14	20684769	312772	328873	rs184963428	NC_000014.9:20684768:A:C
NM_145868.2(ANXA11):c.1481G>A (p.Arg494Gln)	ANXA11	R461Q, R494Q	Amyotrophic lateral sclerosis|not provided	Uncertain significance(Last reviewed: Jul 11, 2022)	criteria provided, multiple submitters, no conflicts	VCV001343335	10	81915646	10	80155890	1343335	1334979		NC_000010.11:80155889:C:T
NM_145868.2(ANXA11):c.1471G>A (p.Gly491Arg)	ANXA11	G491R, G458R	not provided	Uncertain significance(Last reviewed: Aug 27, 2022)	criteria provided, single submitter	VCV002152084	10	81915656	10	80155900	2152084	1892161		NC_000010.11:80155899:C:T
NM_145868.2(ANXA11):c.904C>T (p.Arg302Cys)	ANXA11	R269C, R302C	Amyotrophic lateral sclerosis type 23	Uncertain significance(Last reviewed: Jul 15, 2022)	criteria provided, single submitter	VCV001711861	10	81923854	10	80164098	1711861	1710280	rs142183550	NC_000010.11:80164097:G:A
NM_145868.2(ANXA11):c.744+3G>A	ANXA11		Amyotrophic lateral sclerosis|not provided	Uncertain significance(Last reviewed: Jun 2, 2022)	criteria provided, multiple submitters, no conflicts	VCV001343333	10	81926643	10	80166887	1343333	1334977		NC_000010.11:80166886:C:T
NM_145868.2(ANXA11):c.607del (p.Leu203fs)	ANXA11	L170fs, L203fs	Amyotrophic lateral sclerosis type 23	Uncertain significance(Last reviewed: Sep 23, 2022)	no assertion criteria provided	VCV001706565	10	81927024	10	80167268	1706565	1704875		NC_000010.11:80167267:GGGGG:GGGG
NM_145868.2(ANXA11):c.566G>A (p.Gly189Glu)	ANXA11	G156E, G189E	not provided	Uncertain significance(Last reviewed: Mar 20, 2022)	criteria provided, single submitter	VCV001494074	10	81927065	10	80167309	1494074	1349817		NC_000010.11:80167308:C:T
NM_145868.2(ANXA11):c.523G>A (p.Gly175Arg)	ANXA11	G175R, G142R	not provided	Uncertain significance(Last reviewed: Mar 14, 2022)	criteria provided, single submitter	VCV000488355	10	81928763	10	80169007	488355	481195	rs754594235	NC_000010.11:80169006:C:T
NM_145868.2(ANXA11):c.488AGC[2] (p.Gln165del)	ANXA11	Q132del, Q165del	Amyotrophic lateral sclerosis	Uncertain significance(Last reviewed: Jan 1, 2022)	criteria provided, single submitter	VCV001343334	10	81928790 - 81928792	10	80169034 - 80169036	1343334	1334978		NC_000010.11:80169033:GCTGCTGCTGC:GCTGCTGC
NM_145868.2(ANXA11):c.484G>A (p.Gly162Arg)	ANXA11	G129R, G162R	not provided	Uncertain significance(Last reviewed: Jul 13, 2022)	criteria provided, single submitter	VCV002043857	10	81928802	10	80169046	2043857	2103030		NC_000010.11:80169045:C:T
NM_145868.2(ANXA11):c.409G>A (p.Gly137Arg)	ANXA11	G104R, G137R	not provided	Uncertain significance(Last reviewed: Jul 3, 2022)	criteria provided, single submitter	VCV002069548	10	81928877	10	80169121	2069548	2129637		NC_000010.11:80169120:C:T
NM_145868.2(ANXA11):c.259C>A (p.Pro87Thr)	ANXA11	P54T, P87T	not provided	Uncertain significance(Last reviewed: Feb 24, 2022)	criteria provided, single submitter	VCV002152085	10	81929027	10	80169271	2152085	1892162		NC_000010.11:80169270:G:T
NM_145868.2(ANXA11):c.119A>G (p.Asp40Gly)	ANXA11	D40G, D7G	not provided	Pathogenic(Last reviewed: Feb 22, 2022)	criteria provided, single submitter	VCV000488353	10	81930608	10	80170852	488353	481193	rs1247392012	NC_000010.11:80170851:T:C
NM_145868.2(ANXA11):c.118G>T (p.Asp40Tyr)	ANXA11	D40Y, D7Y	Amyotrophic lateral sclerosis type 23|Inclusion body myopathy and brain white matter abnormalities|not provided	Pathogenic/Likely pathogenic(Last reviewed: Feb 23, 2023)	criteria provided, multiple submitters, no conflicts	VCV000802593	10	81930609	10	80170853	802593	790985	rs368751524	NC_000010.11:80170852:C:A
NM_145868.2(ANXA11):c.112G>A (p.Gly38Arg)	ANXA11	G38R, G5R	not provided	Likely pathogenic(Last reviewed: Jan 1, 2023)	criteria provided, multiple submitters, no conflicts	VCV000488354	10	81930615	10	80170859	488354	481194	rs142083484	NC_000010.11:80170858:C:T
NC_000010.10:g.(?_81915609)_(81932617_?)dup	ANXA11		not provided	Uncertain significance(Last reviewed: Sep 29, 2021)	criteria provided, single submitter	VCV001442994	10	81915609 - 81932617			1442994	1371881
NC_000009.11:g.(?_34458984)_(36277059_?)dup	ARHGEF39|ARID3C|C9orf131|CA9|CCDC107|CCIN|CCL19|CCL21|CCL27|CD72|CLTA|CNTFR|CREB3|DCTN3|DNAI1|DNAJB5|ENHO|FAM166B|FAM205A|FAM214B|FAM221B|FANCG|GALT|GBA2|GLIPR2|GNE|HINT2|HRCT1|IL11RA|MSMP|NPR2|OR13J1|OR2S2|PHF24|PIGO|RECK|RGP1|RMRP|RPP25L|RUSC2|SIGMAR1|SIT1|SPAG8|STOML2|TESK1|TLN1|TMEM8B|TPM2|UNC13B|VCP		Autosomal recessive distal spinal muscular atrophy 2|Amyotrophic lateral sclerosis type 16	Uncertain significance(Last reviewed: Jun 18, 2018)	criteria provided, single submitter	VCV000584345	9	34458984 - 36277059			584345	563212
NC_000009.11:g.(?_34458994)_(35072710_?)dup	ARID3C|C9orf131|CCL19|CCL21|CCL27|CNTFR|DCTN3|DNAI1|DNAJB5|ENHO|GALT|IL11RA|PHF24|RPP25L|SIGMAR1|SPATA31F1|VCP		Inclusion body myopathy with Paget disease of bone and frontotemporal dementia|Frontotemporal dementia and/or amyotrophic lateral sclerosis 6|Autosomal recessive distal spinal muscular atrophy 2|Amyotrophic lateral sclerosis type 16	Uncertain significance(Last reviewed: Jun 27, 2022)	criteria provided, single submitter	VCV001042271	9	34458994 - 35072710			1042271	1022311
NM_015915.5(ATL1):c.1247G>A (p.Arg416His)	ATL1	R416H	not provided|Inborn genetic diseases|Hereditary spastic paraplegia 3A	Conflicting interpretations of pathogenicity(Last reviewed: Oct 28, 2021)	criteria provided, conflicting interpretations	VCV000858305	14	51094876	14	50628158	858305	841546	rs1395551564	NC_000014.9:50628157:G:A
NC_000021.8:g.(?_32439271)_(39212984_?)dup	ATP5PO|C21orf62|CBR1|CBR3|CFAP298|CHAF1B|CLDN14|CLIC6|CRYZL1|DNAJC28|DONSON|DOP1B|DYRK1A|EVA1C|GART|HLCS|HUNK|IFNAR1|IFNAR2|IFNGR2|IL10RB|ITSN1|KCNE1|KCNE2|KCNJ6|MIS18A|MORC3|MRAP|MRPS6|OLIG1|OLIG2|PAXBP1|PIGP|RCAN1|RIPPLY3|RUNX1|SCAF4|SETD4|SIM2|SLC5A3|SMIM11|SOD1|SON|SYNJ1|TCP10L|TIAM1|TMEM50B|TTC3|URB1|VPS26C		DYRK1A-related intellectual disability syndrome|Amyotrophic lateral sclerosis type 1	Uncertain significance(Last reviewed: Oct 27, 2022)	criteria provided, single submitter	VCV001409651	21	32439271 - 39212984			1409651	1340720
NM_001372574.1(ATXN2):c.2470A>C (p.Ile824Leu)	ATXN2	I695L, I719L, I824L	Amyotrophic lateral sclerosis	Uncertain significance(Last reviewed: Sep 9, 2020)	criteria provided, single submitter	VCV000981016	12	111923123	12	111485319	981016	969101	rs1338140819	NC_000012.12:111485318:T:G
NM_001372574.1(ATXN2):c.18GCA[28] (p.Gln14_Gln28dup)	ATXN2		Amyotrophic lateral sclerosis	risk factor(Last reviewed: Jul 31, 2020)	criteria provided, single submitter	VCV000976652	12	112036782 - 112036783	12	111598978 - 111598979	976652	964787	rs193922927	NC_000012.12:111598978:TGCTGCTGCTGCTGCTGCTGCTGCTGCTGCTGCTGCTGCTG:TGCTGCTGCTGCTGCTGCTGCTGCTGCTGCTGCTGCTGCTGCTGCTGCTGCTGCTGCTGCTGCTGCTGCTGCTGCTGCTGCTGCTG
ATXN2, (CAG)n REPEAT EXPANSION, INTERMEDIATE	ATXN2		Amyotrophic lateral sclerosis, susceptibility to, 13	risk factor(Last reviewed: Oct 1, 2011)	no assertion criteria provided	VCV000008114					8114	23153
NM_001122955.4(BSCL2):c.1300T>C (p.Ser434Pro)	BSCL2|HNRNPUL2-BSCL2	S434P, S370P, S436P	Charcot-Marie-Tooth disease type 2	Uncertain significance(Last reviewed: Sep 17, 2022)	criteria provided, single submitter	VCV001413615	11	62457928	11	62690456	1413615	1361518		NC_000011.10:62690455:A:G
NM_001122955.4(BSCL2):c.1033C>T (p.Arg345Trp)	BSCL2|HNRNPUL2-BSCL2	R281W, R345W	Neuronopathy, distal hereditary motor, type 5C|Charcot-Marie-Tooth disease type 2	Uncertain significance(Last reviewed: Nov 1, 2022)	criteria provided, multiple submitters, no conflicts	VCV000840979	11	62458586	11	62691114	840979	838642	rs767820877	NC_000011.10:62691113:G:A
NM_001122955.4(BSCL2):c.785C>T (p.Ala262Val)	BSCL2|HNRNPUL2-BSCL2	A198V, A262V	Inborn genetic diseases|Charcot-Marie-Tooth disease type 2	Conflicting interpretations of pathogenicity(Last reviewed: Jun 26, 2022)	criteria provided, conflicting interpretations	VCV001023291	11	62459926	11	62692454	1023291	1009794	rs140896339	NC_000011.10:62692453:G:A
NM_001031726.3(C19orf12):c.197_199del	C19orf12		not provided|Neurodegeneration with brain iron accumulation	Pathogenic/Likely pathogenic(Last reviewed: May 26, 2022)	criteria provided, multiple submitters, no conflicts	VCV000088866	19	30193879 - 30193881	19	29702972 - 29702974	88866	94435	rs398122409	NC_000019.10:29702971:CCCCCCC:CCCC
NC_000022.10:g.(?_24108011)_(24110169_?)dup	C22orf15|CHCHD10		Lower motor neuron syndrome with late-adult onset|Frontotemporal dementia and/or amyotrophic lateral sclerosis 2|Autosomal dominant mitochondrial myopathy with exercise intolerance	Uncertain significance(Last reviewed: Dec 30, 2019)	criteria provided, single submitter	VCV000665651	22	24108011 - 24110169	22	23765824 - 23767982	665651	653686
NM_018325.5(C9orf72):c.*1626G>A	C9orf72		Frontotemporal dementia and/or amyotrophic lateral sclerosis 1	Uncertain significance(Last reviewed: Jan 13, 2018)	criteria provided, single submitter	VCV000914857	9	27546608	9	27546610	914857	901850	rs1820774330	NC_000009.12:27546609:C:T
NM_018325.5(C9orf72):c.*1548G>A	C9orf72		Frontotemporal dementia and/or amyotrophic lateral sclerosis 1	Uncertain significance(Last reviewed: Jan 12, 2018)	criteria provided, single submitter	VCV000914858	9	27546686	9	27546688	914858	901851	rs549660498	NC_000009.12:27546687:C:T
NM_018325.5(C9orf72):c.*1469T>A	C9orf72		Frontotemporal dementia and/or amyotrophic lateral sclerosis 1	Benign(Last reviewed: Jan 13, 2018)	criteria provided, single submitter	VCV000366484	9	27546765	9	27546767	366484	318222	rs141012074	NC_000009.12:27546766:A:T
NM_018325.5(C9orf72):c.*1406T>C	C9orf72		Frontotemporal dementia and/or amyotrophic lateral sclerosis 1	Benign(Last reviewed: Jan 13, 2018)	criteria provided, single submitter	VCV000366485	9	27546828	9	27546830	366485	318223	rs9103	NC_000009.12:27546829:A:G
NM_018325.5(C9orf72):c.*1344C>T	C9orf72		Frontotemporal dementia and/or amyotrophic lateral sclerosis 1	Benign(Last reviewed: Jan 12, 2018)	criteria provided, single submitter	VCV000366486	9	27546890	9	27546892	366486	318747	rs13691	NC_000009.12:27546891:G:A
NM_018325.5(C9orf72):c.*1262A>C	C9orf72		Amyotrophic Lateral Sclerosis/Frontotemporal Dementia	Uncertain significance(Last reviewed: Jun 14, 2016)	criteria provided, single submitter	VCV000366487	9	27546972	9	27546974	366487	308072	rs886063833	NC_000009.12:27546973:T:G
NM_018325.5(C9orf72):c.*1214T>C	C9orf72		Frontotemporal dementia and/or amyotrophic lateral sclerosis 1	Likely benign(Last reviewed: Jan 13, 2018)	criteria provided, single submitter	VCV000912912	9	27547020	9	27547022	912912	901852	rs191690136	NC_000009.12:27547021:A:G
NM_018325.5(C9orf72):c.*1136T>C	C9orf72		Frontotemporal dementia and/or amyotrophic lateral sclerosis 1	Uncertain significance(Last reviewed: Apr 27, 2017)	criteria provided, single submitter	VCV000912913	9	27547098	9	27547100	912913	901853	rs375528640	NC_000009.12:27547099:A:G
NM_018325.5(C9orf72):c.*1064A>G	C9orf72		Frontotemporal dementia and/or amyotrophic lateral sclerosis 1	Uncertain significance(Last reviewed: Jan 12, 2018)	criteria provided, single submitter	VCV000912914	9	27547170	9	27547172	912914	901854	rs184151041	NC_000009.12:27547171:T:C
NM_018325.5(C9orf72):c.*1058G>T	C9orf72		Frontotemporal dementia and/or amyotrophic lateral sclerosis 1	Benign(Last reviewed: Jan 12, 2018)	criteria provided, single submitter	VCV000366488	9	27547176	9	27547178	366488	318224	rs41272887	NC_000009.12:27547177:C:A
NM_018325.5(C9orf72):c.*1024A>G	C9orf72		Frontotemporal dementia and/or amyotrophic lateral sclerosis 1	Benign(Last reviewed: Jan 13, 2018)	criteria provided, single submitter	VCV000366489	9	27547210	9	27547212	366489	318759	rs563194682	NC_000009.12:27547211:T:C
NM_018325.5(C9orf72):c.*921C>A	C9orf72		Frontotemporal dementia and/or amyotrophic lateral sclerosis 1	Benign(Last reviewed: Jan 13, 2018)	criteria provided, single submitter	VCV000366490	9	27547313	9	27547315	366490	318227	rs3739526	NC_000009.12:27547314:G:T
NM_018325.5(C9orf72):c.*914A>G	C9orf72		Frontotemporal dementia and/or amyotrophic lateral sclerosis 1	Benign(Last reviewed: Jan 13, 2018)	criteria provided, single submitter	VCV000366491	9	27547320	9	27547322	366491	318761	rs561651779	NC_000009.12:27547321:T:C
NM_018325.5(C9orf72):c.*901T>C	C9orf72		Frontotemporal dementia and/or amyotrophic lateral sclerosis 1	Uncertain significance(Last reviewed: Jan 12, 2018)	criteria provided, single submitter	VCV000913280	9	27547333	9	27547335	913280	901855	rs774314112	NC_000009.12:27547334:A:G
NM_018325.5(C9orf72):c.*891A>G	C9orf72		Frontotemporal dementia and/or amyotrophic lateral sclerosis 1	Uncertain significance(Last reviewed: Jan 13, 2018)	criteria provided, single submitter	VCV000913281	9	27547343	9	27547345	913281	901856	rs952713285	NC_000009.12:27547344:T:C
NM_018325.5(C9orf72):c.*837G>A	C9orf72		Frontotemporal dementia and/or amyotrophic lateral sclerosis 1	Benign(Last reviewed: Jan 13, 2018)	criteria provided, single submitter	VCV000366492	9	27547397	9	27547399	366492	318229	rs80172172	NC_000009.12:27547398:C:T
NM_018325.5(C9orf72):c.*794_*797del	C9orf72		Amyotrophic Lateral Sclerosis/Frontotemporal Dementia	Uncertain significance(Last reviewed: Jun 14, 2016)	criteria provided, single submitter	VCV000366493	9	27547437 - 27547440	9	27547439 - 27547442	366493	312430	rs886063834	NC_000009.12:27547438:ACAG:
NM_018325.5(C9orf72):c.*787G>A	C9orf72		Frontotemporal dementia and/or amyotrophic lateral sclerosis 1	Uncertain significance(Last reviewed: Jan 12, 2018)	criteria provided, single submitter	VCV000913282	9	27547447	9	27547449	913282	901857	rs148832592	NC_000009.12:27547448:C:T
NM_018325.5(C9orf72):c.*673T>C	C9orf72		Frontotemporal dementia and/or amyotrophic lateral sclerosis 1	Uncertain significance(Last reviewed: Jan 13, 2018)	criteria provided, single submitter	VCV000366494	9	27547561	9	27547563	366494	308075	rs886063835	NC_000009.12:27547562:A:G
NM_018325.5(C9orf72):c.*651G>T	C9orf72		Frontotemporal dementia and/or amyotrophic lateral sclerosis 1	Benign(Last reviewed: Jan 12, 2018)	criteria provided, single submitter	VCV000366495	9	27547583	9	27547585	366495	308076	rs548883941	NC_000009.12:27547584:C:A
NM_018325.5(C9orf72):c.*602A>G	C9orf72		Frontotemporal dementia and/or amyotrophic lateral sclerosis 1	Uncertain significance(Last reviewed: Jan 13, 2018)	criteria provided, single submitter	VCV000914398	9	27547632	9	27547634	914398	901858	rs567258799	NC_000009.12:27547633:T:C
NM_018325.5(C9orf72):c.*577G>C	C9orf72		Frontotemporal dementia and/or amyotrophic lateral sclerosis 1	Uncertain significance(Last reviewed: Jan 13, 2018)	criteria provided, single submitter	VCV000366496	9	27547657	9	27547659	366496	318239	rs886063836	NC_000009.12:27547658:C:G
NM_018325.5(C9orf72):c.*552A>C	C9orf72		Frontotemporal dementia and/or amyotrophic lateral sclerosis 1	Uncertain significance(Last reviewed: Jan 13, 2018)	criteria provided, single submitter	VCV000366497	9	27547682	9	27547684	366497	308078	rs886063837	NC_000009.12:27547683:T:G
NM_018325.5(C9orf72):c.*454A>G	C9orf72		Frontotemporal dementia and/or amyotrophic lateral sclerosis 1	Uncertain significance(Last reviewed: Jan 13, 2018)	criteria provided, single submitter	VCV000914399	9	27547780	9	27547782	914399	901859	rs754824201	NC_000009.12:27547781:T:C
NM_018325.5(C9orf72):c.*356T>G	C9orf72		Frontotemporal dementia and/or amyotrophic lateral sclerosis 1	Uncertain significance(Last reviewed: Jan 13, 2018)	criteria provided, single submitter	VCV000366498	9	27547878	9	27547880	366498	308079	rs886063838	NC_000009.12:27547879:A:C
NM_018325.5(C9orf72):c.*317A>G	C9orf72		Frontotemporal dementia and/or amyotrophic lateral sclerosis 1	Uncertain significance(Last reviewed: Jan 13, 2018)	criteria provided, single submitter	VCV000366499	9	27547917	9	27547919	366499	312434	rs886063839	NC_000009.12:27547918:T:C
NM_018325.5(C9orf72):c.*309dup	C9orf72		Amyotrophic Lateral Sclerosis/Frontotemporal Dementia	Likely benign(Last reviewed: Jun 14, 2016)	criteria provided, single submitter	VCV000366500	9	27547924 - 27547925	9	27547926 - 27547927	366500	318241	rs200583482	NC_000009.12:27547926:AAAAAAA:AAAAAAAA
NM_018325.5(C9orf72):c.*250T>C	C9orf72		Frontotemporal dementia and/or amyotrophic lateral sclerosis 1	Uncertain significance(Last reviewed: Jan 13, 2018)	criteria provided, single submitter	VCV000366501	9	27547984	9	27547986	366501	318250	rs886063840	NC_000009.12:27547985:A:G
NM_018325.5(C9orf72):c.*248T>C	C9orf72		Frontotemporal dementia and/or amyotrophic lateral sclerosis 1	Benign(Last reviewed: Jan 12, 2018)	criteria provided, single submitter	VCV000366502	9	27547986	9	27547988	366502	312437	rs73440933	NC_000009.12:27547987:A:G
NM_018325.5(C9orf72):c.*224C>G	C9orf72		Frontotemporal dementia and/or amyotrophic lateral sclerosis 1	Uncertain significance(Last reviewed: Jan 12, 2018)	criteria provided, single submitter	VCV000914910	9	27548010	9	27548012	914910	901860	rs1333786274	NC_000009.12:27548011:G:C
NM_018325.5(C9orf72):c.*174C>T	C9orf72		Frontotemporal dementia and/or amyotrophic lateral sclerosis 1	Benign(Last reviewed: Jan 12, 2018)	criteria provided, single submitter	VCV000366503	9	27548060	9	27548062	366503	312449	rs146530591	NC_000009.12:27548061:G:A
NM_018325.5(C9orf72):c.*144C>T	C9orf72		Frontotemporal dementia and/or amyotrophic lateral sclerosis 1	Uncertain significance(Last reviewed: Mar 23, 2018)	criteria provided, single submitter	VCV000914911	9	27548090	9	27548092	914911	901861	rs1820806932	NC_000009.12:27548091:G:A
NM_018325.5(C9orf72):c.*122G>A	C9orf72		Frontotemporal dementia and/or amyotrophic lateral sclerosis 1	Uncertain significance(Last reviewed: Jan 13, 2018)	criteria provided, single submitter	VCV000366504	9	27548112	9	27548114	366504	318251	rs549202876	NC_000009.12:27548113:C:T
NM_018325.5(C9orf72):c.*73G>A	C9orf72		Frontotemporal dementia and/or amyotrophic lateral sclerosis 1	Uncertain significance(Last reviewed: Jan 13, 2018)	criteria provided, single submitter	VCV000366505	9	27548161	9	27548163	366505	318764	rs886063841	NC_000009.12:27548162:C:T
NM_018325.5(C9orf72):c.*32A>C	C9orf72		Frontotemporal dementia and/or amyotrophic lateral sclerosis 1	Uncertain significance(Last reviewed: Jan 13, 2018)	criteria provided, single submitter	VCV000914912	9	27548202	9	27548204	914912	901862	rs759595881	NC_000009.12:27548203:T:G
NM_018325.5(C9orf72):c.1426G>C (p.Asp476His)	C9orf72	D476H	Frontotemporal dementia and/or amyotrophic lateral sclerosis 1	Uncertain significance(Last reviewed: Jan 12, 2018)	criteria provided, single submitter	VCV000366506	9	27548254	9	27548256	366506	318258	rs767272170	NC_000009.12:27548255:C:G
NM_018325.5(C9orf72):c.1424G>A (p.Arg475Gln)	C9orf72	R475Q	Frontotemporal dementia and/or amyotrophic lateral sclerosis 1	Uncertain significance(Last reviewed: Jan 13, 2018)	criteria provided, single submitter	VCV000366507	9	27548256	9	27548258	366507	318767	rs750045383	NC_000009.12:27548257:C:T
NM_018325.5(C9orf72):c.1404C>T (p.Phe468=)	C9orf72		not provided|Frontotemporal dementia and/or amyotrophic lateral sclerosis 1	Benign(Last reviewed: Jan 13, 2018)	criteria provided, multiple submitters, no conflicts	VCV000366508	9	27548276	9	27548278	366508	312464	rs141063383	NC_000009.12:27548277:G:A
NM_018325.5(C9orf72):c.1285T>C (p.Ser429Pro)	C9orf72	S429P	Frontotemporal dementia and/or amyotrophic lateral sclerosis 1	Uncertain significance(Last reviewed: Apr 7, 2022)	criteria provided, multiple submitters, no conflicts	VCV000912953	9	27548395	9	27548397	912953	901863	rs200703028	NC_000009.12:27548396:A:G
NM_018325.5(C9orf72):c.1260-12dup	C9orf72		Amyotrophic Lateral Sclerosis/Frontotemporal Dementia	Uncertain significance(Last reviewed: Jun 14, 2016)	criteria provided, single submitter	VCV000366510	9	27548431 - 27548432	9	27548433 - 27548434	366510	308081	rs749166700	NC_000009.12:27548433:GG:GGG
NM_018325.5(C9orf72):c.1260-12_1260-11insT	C9orf72		Amyotrophic Lateral Sclerosis/Frontotemporal Dementia	Uncertain significance(Last reviewed: Jun 14, 2016)	criteria provided, single submitter	VCV000366509	9	27548431 - 27548432	9	27548433 - 27548434	366509	318264	rs1554659312	NC_000009.12:27548433::A
NM_018325.5(C9orf72):c.1260-16_1260-13dup	C9orf72		Amyotrophic Lateral Sclerosis/Frontotemporal Dementia	Uncertain significance(Last reviewed: Jun 14, 2016)	criteria provided, single submitter	VCV000366513	9	27548432 - 27548433	9	27548434 - 27548435	366513	318288	rs1554659316	NC_000009.12:27548434:GAAA:GAAAGAAA
NM_018325.5(C9orf72):c.1260-13_1260-12insTT	C9orf72		Amyotrophic Lateral Sclerosis/Frontotemporal Dementia	Uncertain significance(Last reviewed: Jun 14, 2016)	criteria provided, single submitter	VCV000366512	9	27548432 - 27548433	9	27548434 - 27548435	366512	318269	rs772249544	NC_000009.12:27548434::AA
NM_018325.5(C9orf72):c.1260-13_1260-12insT	C9orf72		Amyotrophic Lateral Sclerosis/Frontotemporal Dementia	Uncertain significance(Last reviewed: Jun 14, 2016)	criteria provided, single submitter	VCV000366511	9	27548432 - 27548433	9	27548434 - 27548435	366511	318267	rs772249544	NC_000009.12:27548434::A
NM_018325.5(C9orf72):c.1260-18_1260-14dup	C9orf72		Amyotrophic Lateral Sclerosis/Frontotemporal Dementia	Uncertain significance(Last reviewed: Jun 14, 2016)	criteria provided, single submitter	VCV000366519	9	27548433 - 27548434	9	27548435 - 27548436	366519	318304	rs11292923	NC_000009.12:27548435:AAAAAAAAAAAAAAAAAAAAAAAAAA:AAAAAAAAAAAAAAAAAAAAAAAAAAAAAAA
NM_018325.5(C9orf72):c.1260-17_1260-14dup	C9orf72		Amyotrophic Lateral Sclerosis/Frontotemporal Dementia	Uncertain significance(Last reviewed: Jun 14, 2016)	criteria provided, single submitter	VCV000366518	9	27548433 - 27548434	9	27548435 - 27548436	366518	318772	rs11292923	NC_000009.12:27548435:AAAAAAAAAAAAAAAAAAAAAAAAAA:AAAAAAAAAAAAAAAAAAAAAAAAAAAAAA
NM_018325.5(C9orf72):c.1260-16_1260-14dup	C9orf72		Amyotrophic Lateral Sclerosis/Frontotemporal Dementia	Uncertain significance(Last reviewed: Jun 14, 2016)	criteria provided, single submitter	VCV000366517	9	27548433 - 27548434	9	27548435 - 27548436	366517	308089	rs11292923	NC_000009.12:27548435:AAAAAAAAAAAAAAAAAAAAAAAAAA:AAAAAAAAAAAAAAAAAAAAAAAAAAAAA
NM_018325.5(C9orf72):c.1260-14dup	C9orf72		Amyotrophic Lateral Sclerosis/Frontotemporal Dementia	Uncertain significance(Last reviewed: Jun 14, 2016)	criteria provided, single submitter	VCV000366516	9	27548433 - 27548434	9	27548435 - 27548436	366516	318773	rs11292923	NC_000009.12:27548435:AAAAAAAAAAAAAAAAAAAAAAAAAA:AAAAAAAAAAAAAAAAAAAAAAAAAAA
NM_018325.5(C9orf72):c.1260-15_1260-13del	C9orf72		Amyotrophic Lateral Sclerosis/Frontotemporal Dementia	Uncertain significance(Last reviewed: Jun 14, 2016)	criteria provided, single submitter	VCV000366515	9	27548433 - 27548435	9	27548435 - 27548437	366515	308084	rs886063843	NC_000009.12:27548434:GAA:
NM_018325.5(C9orf72):c.1260-14_1260-13del	C9orf72		Amyotrophic Lateral Sclerosis/Frontotemporal Dementia	Uncertain significance(Last reviewed: Jun 14, 2016)	criteria provided, single submitter	VCV000366514	9	27548433 - 27548434	9	27548435 - 27548436	366514	308082	rs886063842	NC_000009.12:27548434:GA:
NM_018325.5(C9orf72):c.1260-16_1260-14del	C9orf72		Amyotrophic Lateral Sclerosis/Frontotemporal Dementia	Benign(Last reviewed: Jun 14, 2016)	criteria provided, single submitter	VCV000366521	9	27548434 - 27548436	9	27548436 - 27548438	366521	318769	rs11292923	NC_000009.12:27548435:AAAAAAAAAAAAAAAAAAAAAAAAAA:AAAAAAAAAAAAAAAAAAAAAAA
NM_018325.5(C9orf72):c.1260-14del	C9orf72		Amyotrophic Lateral Sclerosis/Frontotemporal Dementia	Uncertain significance(Last reviewed: Jun 14, 2016)	criteria provided, single submitter	VCV000366520	9	27548434	9	27548436	366520	308091	rs11292923	NC_000009.12:27548435:AAAAAAAAAAAAAAAAAAAAAAAAAA:AAAAAAAAAAAAAAAAAAAAAAAAA
NM_018325.5(C9orf72):c.1259+8A>C	C9orf72		Frontotemporal dementia and/or amyotrophic lateral sclerosis 1	Likely benign(Last reviewed: Jan 13, 2018)	criteria provided, single submitter	VCV000912954	9	27548547	9	27548549	912954	903384	rs182259442	NC_000009.12:27548548:T:G
NM_018325.5(C9orf72):c.1238T>C (p.Ile413Thr)	C9orf72	I413T	Frontotemporal dementia and/or amyotrophic lateral sclerosis 1	Uncertain significance(Last reviewed: Jan 13, 2018)	criteria provided, single submitter	VCV000366522	9	27548576	9	27548578	366522	318312	rs760887239	NC_000009.12:27548577:A:G
NM_018325.5(C9orf72):c.1210G>T (p.Val404Phe)	C9orf72	V404F	Frontotemporal dementia and/or amyotrophic lateral sclerosis 1	Uncertain significance(Last reviewed: Jan 13, 2018)	criteria provided, single submitter	VCV000912955	9	27548604	9	27548606	912955	901864	rs541965231	NC_000009.12:27548605:C:A
NM_018325.5(C9orf72):c.1149+9T>C	C9orf72		not provided|Frontotemporal dementia and/or amyotrophic lateral sclerosis 1	Benign(Last reviewed: Dec 31, 2019)	criteria provided, multiple submitters, no conflicts	VCV000366523	9	27550639	9	27550641	366523	312466	rs139352974	NC_000009.12:27550640:A:G
NM_018325.5(C9orf72):c.1055C>G (p.Thr352Arg)	C9orf72	T352R	Frontotemporal dementia and/or amyotrophic lateral sclerosis 1	Uncertain significance(Last reviewed: Oct 15, 2021)	criteria provided, single submitter	VCV002439621	9	27556595	9	27556597	2439621	2409600		NC_000009.12:27556596:G:C
NM_018325.5(C9orf72):c.1051G>T (p.Asp351Tyr)	C9orf72	D351Y	Frontotemporal dementia and/or amyotrophic lateral sclerosis 1	Uncertain significance(Last reviewed: Jan 13, 2018)	criteria provided, single submitter	VCV000912956	9	27556599	9	27556601	912956	901865	rs1307772456	NC_000009.12:27556600:C:A
NM_018325.5(C9orf72):c.1002C>T (p.Ser334=)	C9orf72		Frontotemporal dementia and/or amyotrophic lateral sclerosis 1	Uncertain significance(Last reviewed: Jan 13, 2018)	criteria provided, single submitter	VCV000912957	9	27556648	9	27556650	912957	901866	rs780494226	NC_000009.12:27556649:G:A
NM_018325.5(C9orf72):c.994A>T (p.Met332Leu)	C9orf72	M332L	Frontotemporal dementia and/or amyotrophic lateral sclerosis 1	Uncertain significance(Last reviewed: Jan 12, 2018)	criteria provided, single submitter	VCV000913319	9	27556656	9	27556658	913319	901867	rs146043466	NC_000009.12:27556657:T:A
NM_018325.5(C9orf72):c.985C>T (p.Arg329Cys)	C9orf72	R329C	Frontotemporal dementia and/or amyotrophic lateral sclerosis 1	Uncertain significance(Last reviewed: Jan 13, 2018)	criteria provided, single submitter	VCV000913320	9	27556665	9	27556667	913320	901868	rs773251849	NC_000009.12:27556666:G:A
NM_018325.5(C9orf72):c.870C>T (p.Ser290=)	C9orf72		Frontotemporal dementia and/or amyotrophic lateral sclerosis 1	Benign(Last reviewed: Jan 13, 2018)	criteria provided, single submitter	VCV000366524	9	27556780	9	27556782	366524	318774	rs10122902	NC_000009.12:27556781:G:A
NM_018325.5(C9orf72):c.792G>T (p.Arg264Ser)	C9orf72	R264S	Amyotrophic Lateral Sclerosis/Frontotemporal Dementia	Uncertain significance(Last reviewed: Jun 14, 2016)	criteria provided, single submitter	VCV000366525	9	27558552	9	27558554	366525	312468	rs886063845	NC_000009.12:27558553:C:A
NM_018325.5(C9orf72):c.771A>G (p.Pro257=)	C9orf72		Frontotemporal dementia and/or amyotrophic lateral sclerosis 1	Uncertain significance(Last reviewed: Apr 27, 2017)	criteria provided, single submitter	VCV000913321	9	27558573	9	27558575	913321	901869	rs1169081203	NC_000009.12:27558574:T:C
NM_018325.5(C9orf72):c.765G>A (p.Leu255=)	C9orf72		Frontotemporal dementia and/or amyotrophic lateral sclerosis 1	Uncertain significance(Last reviewed: Jan 13, 2018)	criteria provided, single submitter	VCV000913322	9	27558579	9	27558581	913322	901870	rs758724401	NC_000009.12:27558580:C:T
NM_018325.5(C9orf72):c.703G>A (p.Val235Ile)	C9orf72	V235I	Frontotemporal dementia and/or amyotrophic lateral sclerosis 1	Likely benign(Last reviewed: Jan 13, 2018)	criteria provided, single submitter	VCV000913323	9	27560260	9	27560262	913323	901871	rs781214485	NC_000009.12:27560261:C:T
NM_018325.5(C9orf72):c.682T>C (p.Leu228=)	C9orf72		Frontotemporal dementia and/or amyotrophic lateral sclerosis 1	Benign(Last reviewed: Jan 13, 2018)	criteria provided, single submitter	VCV000913324	9	27560281	9	27560283	913324	901872	rs147034723	NC_000009.12:27560282:A:G
NM_018325.5(C9orf72):c.665+115_665+117dup	C9orf72		Frontotemporal dementia and/or amyotrophic lateral sclerosis 1	Benign(Last reviewed: Jul 14, 2021)	criteria provided, single submitter	VCV001192639	9	27561465 - 27561466	9	27561467 - 27561468	1192639	1182627		NC_000009.12:27561467:TGT:TGTTGT
NM_018325.5(C9orf72):c.620A>G (p.Asn207Ser)	C9orf72	N207S	Frontotemporal dementia and/or amyotrophic lateral sclerosis 1	Benign(Last reviewed: Jan 12, 2018)	criteria provided, single submitter	VCV000366526	9	27561628	9	27561630	366526	318781	rs17769294	NC_000009.12:27561629:T:C
NM_018325.5(C9orf72):c.600+27A>G	C9orf72		Frontotemporal dementia and/or amyotrophic lateral sclerosis 1	Benign(Last reviewed: Jul 14, 2021)	criteria provided, single submitter	VCV001192640	9	27562352	9	27562354	1192640	1182628		NC_000009.12:27562353:T:C
NM_018325.5(C9orf72):c.573A>G (p.Lys191=)	C9orf72		Frontotemporal dementia and/or amyotrophic lateral sclerosis 1	Uncertain significance(Last reviewed: Jan 12, 2018)	criteria provided, single submitter	VCV000914440	9	27562406	9	27562408	914440	901873	rs775042273	NC_000009.12:27562407:T:C
NM_018325.5(C9orf72):c.528T>C (p.Leu176=)	C9orf72		Frontotemporal dementia and/or amyotrophic lateral sclerosis 1	Benign(Last reviewed: Jan 13, 2018)	criteria provided, single submitter	VCV000914441	9	27562451	9	27562453	914441	901874	rs34608611	NC_000009.12:27562452:A:G
NM_018325.5(C9orf72):c.477A>G (p.Leu159=)	C9orf72		Frontotemporal dementia and/or amyotrophic lateral sclerosis 1	Likely benign(Last reviewed: Jan 12, 2018)	criteria provided, single submitter	VCV000914442	9	27565556	9	27565558	914442	901875	rs374411112	NC_000009.12:27565557:T:C
NM_018325.5(C9orf72):c.462C>T (p.Val154=)	C9orf72		Frontotemporal dementia and/or amyotrophic lateral sclerosis 1	Benign(Last reviewed: Jan 13, 2018)	criteria provided, single submitter	VCV000366527	9	27565571	9	27565573	366527	308104	rs188263738	NC_000009.12:27565572:G:A
NM_018325.5(C9orf72):c.329A>G (p.Tyr110Cys)	C9orf72	Y110C	Frontotemporal dementia and/or amyotrophic lateral sclerosis 1	Uncertain significance(Last reviewed: Jan 13, 2018)	criteria provided, single submitter	VCV000914443	9	27566790	9	27566792	914443	901876	rs1375695528	NC_000009.12:27566791:T:C
NM_018325.5(C9orf72):c.288A>G (p.Ser96=)	C9orf72		Frontotemporal dementia and/or amyotrophic lateral sclerosis 1	Benign(Last reviewed: Jan 13, 2018)	criteria provided, single submitter	VCV000366528	9	27566831	9	27566833	366528	318318	rs147752518	NC_000009.12:27566832:T:C
NM_018325.5(C9orf72):c.218G>A (p.Arg73Gln)	C9orf72	R73Q	Frontotemporal dementia and/or amyotrophic lateral sclerosis 1	Uncertain significance(Last reviewed: Jan 12, 2018)	criteria provided, single submitter	VCV000914444	9	27566901	9	27566903	914444	901877	rs1819480368	NC_000009.12:27566902:C:T
NM_018325.5(C9orf72):c.-8A>G	C9orf72		Frontotemporal dementia and/or amyotrophic lateral sclerosis 1	Uncertain significance(Last reviewed: Jan 12, 2018)	criteria provided, single submitter	VCV000914445	9	27567126	9	27567128	914445	901878	rs548524458	NC_000009.12:27567127:T:C
NM_018325.5(C9orf72):c.-27G>A	C9orf72		Frontotemporal dementia and/or amyotrophic lateral sclerosis 1	Benign(Last reviewed: Jul 14, 2021)	criteria provided, multiple submitters, no conflicts	VCV000366529	9	27567145	9	27567147	366529	312470	rs10757668	NC_000009.12:27567146:C:T
NM_001256054.3(C9orf72):c.-47G>A	C9orf72		Frontotemporal dementia and/or amyotrophic lateral sclerosis 1	Uncertain significance(Last reviewed: Jan 12, 2018)	criteria provided, single submitter	VCV000366530	9	27573709	9	27573711	366530	312471	rs886063846	NC_000009.12:27573710:C:T
NM_001256054.3(C9orf72):c.-113C>G	C9orf72		Frontotemporal dementia and/or amyotrophic lateral sclerosis 1	Uncertain significance(Last reviewed: Jan 13, 2018)	criteria provided, single submitter	VCV000366531	9	27573775	9	27573777	366531	318327	rs750403732	NC_000009.12:27573776:G:C
NM_001256054.3(C9orf72):c.-115A>C	C9orf72		Frontotemporal dementia and/or amyotrophic lateral sclerosis 1	Uncertain significance(Last reviewed: Jan 13, 2018)	criteria provided, single submitter	VCV000366532	9	27573777	9	27573779	366532	318331	rs183102304	NC_000009.12:27573778:T:G
NM_001256054.3(C9orf72):c.-152A>G	C9orf72		Frontotemporal dementia and/or amyotrophic lateral sclerosis 1	Uncertain significance(Last reviewed: Jan 13, 2018)	criteria provided, single submitter	VCV000914956	9	27573814	9	27573816	914956	901879	rs756998583	NC_000009.12:27573815:T:C
NM_001256054.3(C9orf72):c.-157G>A	C9orf72		Frontotemporal dementia and/or amyotrophic lateral sclerosis 1	Uncertain significance(Last reviewed: Jan 12, 2018)	criteria provided, single submitter	VCV000914957	9	27573819	9	27573821	914957	901880	rs1819655845	NC_000009.12:27573820:C:T
NM_001256054.3(C9orf72):c.-164T>C	C9orf72		Frontotemporal dementia and/or amyotrophic lateral sclerosis 1	Benign(Last reviewed: Jan 12, 2018)	criteria provided, single submitter	VCV000366533	9	27573826	9	27573828	366533	318790	rs41272893	NC_000009.12:27573827:A:G
NM_145005.7(C9orf72):c.-91dup	C9orf72		Amyotrophic Lateral Sclerosis/Frontotemporal Dementia	Uncertain significance(Last reviewed: Jun 14, 2016)	criteria provided, single submitter	VCV000366534	9	27573830 - 27573831	9	27573832 - 27573833	366534	318333	rs886063847	NC_000009.12:27573832:CC:CCC
NM_001256054.3(C9orf72):c.-173A>G	C9orf72		Frontotemporal dementia and/or amyotrophic lateral sclerosis 1	Uncertain significance(Last reviewed: Jan 12, 2018)	criteria provided, single submitter	VCV000366535	9	27573835	9	27573837	366535	312472	rs886063848	NC_000009.12:27573836:T:C
NC_000009.12:g.27573529_27573534GGCCCC[24_30]	C9orf72|LOC109504728		Amyotrophic lateral sclerosis	Uncertain significance(Last reviewed: Jan 1, 2022)	criteria provided, single submitter	VCV001343331			9	27573529 - 27573534	1343331	1334975
NC_000009.12:g.27573529_27573534GGCCCC[60_?]	C9orf72|LOC109504728		Amyotrophic lateral sclerosis	Pathogenic(Last reviewed: Jan 1, 2022)	criteria provided, single submitter	VCV001343330			9	27573529 - 27573534	1343330	1334974
NM_001256054.2(C9orf72):c.-45+163_-45+180GGGGCC(2_25)	C9orf72|LOC109504728		Frontotemporal dementia and/or amyotrophic lateral sclerosis 1	Benign(Last reviewed: Oct 16, 2014)	no assertion criteria provided	VCV000183033	9	27573527 - 27573532	9	27573529 - 27573534	183033	181180
NM_001127222.2(CACNA1A):c.2393A>T (p.Asp798Val)	CACNA1A	D799V, D802V, D798V	Amyotrophic lateral sclerosis|Cerebellar ataxia|Chorea	Uncertain significance(Last reviewed: May 3, 2016)	criteria provided, single submitter	VCV000397544	19	13410054	19	13299240	397544	384443	rs1060499675	NC_000019.10:13299239:T:A
NM_021098.3(CACNA1H):c.455TCA[1] (p.Ile153del)	CACNA1H	I153del	Idiopathic generalized epilepsy|Hyperaldosteronism, familial, type IV	Uncertain significance(Last reviewed: Aug 27, 2021)	criteria provided, single submitter	VCV001385377	16	1245475 - 1245477	16	1195475 - 1195477	1385377	1368121		NC_000016.10:1195474:TCATCA:TCA
NC_000010.10:g.(?_12833157)_(13178866_?)del	CAMK1D|CCDC3|OPTN		Primary open angle glaucoma|Glaucoma 1, open angle, E|Amyotrophic lateral sclerosis type 12	Pathogenic(Last reviewed: Jun 14, 2017)	criteria provided, single submitter	VCV000584050	10	12833157 - 13178866			584050	564400
NM_001145122.2(CAPN14):c.1249C>T (p.Leu417Phe)	CAPN14	L417F, L241F	Amyotrophic lateral sclerosis|not provided	Conflicting interpretations of pathogenicity(Last reviewed: Sep 9, 2020)	criteria provided, conflicting interpretations	VCV000717612	2	31414830	2	31191964	717612	719843	rs181906086	NC_000002.12:31191963:G:A
NM_001761.3(CCNF):c.205C>T (p.His69Tyr)	CCNF	H69Y	Frontotemporal dementia and/or amyotrophic lateral sclerosis 5	Uncertain significance(Last reviewed: Aug 1, 2022)	criteria provided, single submitter	VCV002441693	16	2482995	16	2432994	2441693	2415409		NC_000016.10:2432993:C:T
NM_001761.3(CCNF):c.419G>A (p.Arg140Gln)	CCNF	R140Q	Amyotrophic lateral sclerosis|Inborn genetic diseases	Uncertain significance(Last reviewed: Jan 1, 2022)	criteria provided, multiple submitters, no conflicts	VCV001343313	16	2487202	16	2437201	1343313	1334957		NC_000016.10:2437200:G:A
NM_001761.3(CCNF):c.481G>A (p.Gly161Arg)	CCNF	G161R	Frontotemporal dementia and/or amyotrophic lateral sclerosis 5	Uncertain significance(Last reviewed: May 6, 2021)	criteria provided, single submitter	VCV001805877	16	2487264	16	2437263	1805877	1862887		NC_000016.10:2437262:G:A
NM_001761.3(CCNF):c.585T>G (p.Ser195Arg)	CCNF	S195R	Frontotemporal dementia and/or amyotrophic lateral sclerosis 5	Pathogenic(Last reviewed: Jan 6, 2021)	no assertion criteria provided	VCV000992592	16	2488115	16	2438114	992592	980517	rs1371569927	NC_000016.10:2438113:T:G
NM_001761.3(CCNF):c.1175G>C (p.Arg392Thr)	CCNF	R392T, R84T	Frontotemporal dementia and/or amyotrophic lateral sclerosis 5	Pathogenic(Last reviewed: Jan 6, 2021)	no assertion criteria provided	VCV000992593	16	2498936	16	2448935	992593	980518	rs954539468	NC_000016.10:2448934:G:C
NM_001761.3(CCNF):c.1861A>G (p.Ser621Gly)	CCNF	S621G, S313G	Frontotemporal dementia and/or amyotrophic lateral sclerosis 5	Pathogenic(Last reviewed: Jan 6, 2021)	no assertion criteria provided	VCV000992591	16	2505541	16	2455540	992591	980516	rs778264897	NC_000016.10:2455539:A:G
NM_001761.3(CCNF):c.1870G>A (p.Glu624Lys)	CCNF	E624K, E316K	Frontotemporal dementia and/or amyotrophic lateral sclerosis 5	Pathogenic(Last reviewed: Jan 6, 2021)	no assertion criteria provided	VCV000992594	16	2505550	16	2455549	992594	980519	rs771621178	NC_000016.10:2455548:G:A
NM_001761.3(CCNF):c.1918G>A (p.Val640Met)	CCNF	V332M, V640M	Amyotrophic lateral sclerosis	Uncertain significance(Last reviewed: Jan 1, 2022)	criteria provided, single submitter	VCV001343314	16	2506578	16	2456577	1343314	1334958		NC_000016.10:2456576:G:A
NM_004928.3(CFAP410):c.642+22G>A	CFAP410	A221T	Amyotrophic lateral sclerosis	Uncertain significance(Last reviewed: Sep 9, 2020)	criteria provided, single submitter	VCV000981017	21	45750684	21	44330801	981017	969107	rs746114248	NC_000021.9:44330800:C:T
NC_000022.10:g.(?_24108174)_(24110081_?)dup	CHCHD10		Frontotemporal dementia and/or amyotrophic lateral sclerosis 2|Lower motor neuron syndrome with late-adult onset|Autosomal dominant mitochondrial myopathy with exercise intolerance	Uncertain significance(Last reviewed: Nov 5, 2018)	criteria provided, single submitter	VCV000473419	22	24108174 - 24110081	22	23765987 - 23767894	473419	470842
NM_213720.3(CHCHD10):c.424C>A (p.Pro142Thr)	CHCHD10	P142T, P149T	Frontotemporal dementia and/or amyotrophic lateral sclerosis 2|Autosomal dominant mitochondrial myopathy with exercise intolerance|Lower motor neuron syndrome with late-adult onset	Uncertain significance(Last reviewed: Oct 28, 2021)	criteria provided, single submitter	VCV001395106	22	24108199	22	23766012	1395106	1412120		NC_000022.11:23766011:G:T
NM_213720.3(CHCHD10):c.410G>T (p.Gly137Val)	CHCHD10	G137V, G144V	Lower motor neuron syndrome with late-adult onset|Frontotemporal dementia and/or amyotrophic lateral sclerosis 2|Autosomal dominant mitochondrial myopathy with exercise intolerance	Uncertain significance(Last reviewed: Aug 10, 2022)	criteria provided, single submitter	VCV000648284	22	24108213	22	23766026	648284	649209	rs1197865297	NC_000022.11:23766025:C:A
NM_213720.3(CHCHD10):c.410-3C>T	CHCHD10		Autosomal dominant mitochondrial myopathy with exercise intolerance|Frontotemporal dementia and/or amyotrophic lateral sclerosis 2|Lower motor neuron syndrome with late-adult onset	Uncertain significance(Last reviewed: Aug 28, 2021)	criteria provided, single submitter	VCV000968488	22	24108216	22	23766029	968488	960960	rs767630947	NC_000022.11:23766028:G:A
NM_213720.3(CHCHD10):c.410-8del	CHCHD10		Lower motor neuron syndrome with late-adult onset|Autosomal dominant mitochondrial myopathy with exercise intolerance|Frontotemporal dementia and/or amyotrophic lateral sclerosis 2	Likely benign(Last reviewed: Aug 21, 2022)	criteria provided, single submitter	VCV000763752	22	24108221	22	23766034	763752	776953	rs759453467	NC_000022.11:23766033:GGG:GG
NM_213720.3(CHCHD10):c.410-12C>T	CHCHD10		Frontotemporal dementia and/or amyotrophic lateral sclerosis 2|Autosomal dominant mitochondrial myopathy with exercise intolerance|Lower motor neuron syndrome with late-adult onset	Likely benign(Last reviewed: Aug 21, 2022)	criteria provided, single submitter	VCV001591949	22	24108225	22	23766038	1591949	1643412		NC_000022.11:23766037:G:A
NM_213720.3(CHCHD10):c.410-14C>T	CHCHD10		Autosomal dominant mitochondrial myopathy with exercise intolerance|Frontotemporal dementia and/or amyotrophic lateral sclerosis 2|Lower motor neuron syndrome with late-adult onset	Likely benign(Last reviewed: Aug 8, 2022)	criteria provided, single submitter	VCV001584681	22	24108227	22	23766040	1584681	1560832		NC_000022.11:23766039:G:A
NM_213720.3(CHCHD10):c.410-17T>G	CHCHD10		Autosomal dominant mitochondrial myopathy with exercise intolerance|Lower motor neuron syndrome with late-adult onset|Frontotemporal dementia and/or amyotrophic lateral sclerosis 2	Likely benign(Last reviewed: Aug 21, 2022)	criteria provided, single submitter	VCV001597111	22	24108230	22	23766043	1597111	1664646		NC_000022.11:23766042:A:C
NM_213720.3(CHCHD10):c.410-19G>C	CHCHD10		Frontotemporal dementia and/or amyotrophic lateral sclerosis 2|Autosomal dominant mitochondrial myopathy with exercise intolerance|Lower motor neuron syndrome with late-adult onset	Likely benign(Last reviewed: Aug 21, 2022)	criteria provided, single submitter	VCV001562244	22	24108232	22	23766045	1562244	1577308		NC_000022.11:23766044:C:G
NM_213720.3(CHCHD10):c.409+27G>C	CHCHD10		Lower motor neuron syndrome with late-adult onset|Autosomal dominant mitochondrial myopathy with exercise intolerance|Frontotemporal dementia and/or amyotrophic lateral sclerosis 2|not provided	Benign(Last reviewed: Jul 22, 2021)	criteria provided, multiple submitters, no conflicts	VCV001209687	22	24108288	22	23766101	1209687	1199848		NC_000022.11:23766100:C:G
NM_213720.3(CHCHD10):c.409+17C>T	CHCHD10		Lower motor neuron syndrome with late-adult onset|Frontotemporal dementia and/or amyotrophic lateral sclerosis 2|Autosomal dominant mitochondrial myopathy with exercise intolerance	Likely benign(Last reviewed: Sep 27, 2022)	criteria provided, single submitter	VCV002159800	22	24108298	22	23766111	2159800	1886877		NC_000022.11:23766110:G:A
NM_213720.3(CHCHD10):c.409+15C>G	CHCHD10		Lower motor neuron syndrome with late-adult onset|Frontotemporal dementia and/or amyotrophic lateral sclerosis 2|Autosomal dominant mitochondrial myopathy with exercise intolerance	Likely benign(Last reviewed: Oct 26, 2022)	criteria provided, single submitter	VCV002193892	22	24108300	22	23766113	2193892	1926093		NC_000022.11:23766112:G:C
NM_213720.3(CHCHD10):c.409+11G>A	CHCHD10		Lower motor neuron syndrome with late-adult onset|Frontotemporal dementia and/or amyotrophic lateral sclerosis 2|Autosomal dominant mitochondrial myopathy with exercise intolerance	Likely benign(Last reviewed: Jul 19, 2022)	criteria provided, single submitter	VCV001570727	22	24108304	22	23766117	1570727	1537222		NC_000022.11:23766116:C:T
NM_213720.3(CHCHD10):c.409+1G>A	CHCHD10		Frontotemporal dementia and/or amyotrophic lateral sclerosis 2|Lower motor neuron syndrome with late-adult onset|Autosomal dominant mitochondrial myopathy with exercise intolerance	Uncertain significance(Last reviewed: Oct 13, 2022)	criteria provided, single submitter	VCV001026524	22	24108314	22	23766127	1026524	1014497	rs367684804	NC_000022.11:23766126:C:T
NM_213720.3(CHCHD10):c.408T>C (p.His136=)	CHCHD10		Frontotemporal dementia and/or amyotrophic lateral sclerosis 2|Autosomal dominant mitochondrial myopathy with exercise intolerance|Lower motor neuron syndrome with late-adult onset	Uncertain significance(Last reviewed: Oct 23, 2021)	criteria provided, single submitter	VCV001448810	22	24108316	22	23766129	1448810	1423509		NC_000022.11:23766128:A:G
NM_213720.3(CHCHD10):c.403T>C (p.Tyr135His)	CHCHD10	Y135H, Y142H	not provided|Inborn genetic diseases|Lower motor neuron syndrome with late-adult onset|Frontotemporal dementia and/or amyotrophic lateral sclerosis 2|Autosomal dominant mitochondrial myopathy with exercise intolerance	Likely benign(Last reviewed: Oct 31, 2022)	criteria provided, multiple submitters, no conflicts	VCV000540614	22	24108321	22	23766134	540614	534074	rs145649831	NC_000022.11:23766133:A:G
NM_213720.3(CHCHD10):c.402C>A (p.Tyr134Ter)	CHCHD10	Y134*, Y141*	Frontotemporal dementia and/or amyotrophic lateral sclerosis 2|Autosomal dominant mitochondrial myopathy with exercise intolerance|Lower motor neuron syndrome with late-adult onset	Uncertain significance(Last reviewed: Aug 31, 2022)	criteria provided, single submitter	VCV001930456	22	24108322	22	23766135	1930456	1991928		NC_000022.11:23766134:G:T
NM_213720.3(CHCHD10):c.394dup (p.Cys132fs)	CHCHD10	C132fs, C139fs	Frontotemporal dementia and/or amyotrophic lateral sclerosis 2|Autosomal dominant mitochondrial myopathy with exercise intolerance|Lower motor neuron syndrome with late-adult onset	Uncertain significance(Last reviewed: Mar 20, 2022)	criteria provided, single submitter	VCV002156986	22	24108329 - 24108330	22	23766142 - 23766143	2156986	1883262		NC_000022.11:23766142:A:AA
NM_213720.3(CHCHD10):c.395G>A (p.Cys132Tyr)	CHCHD10	C139Y, C132Y	Lower motor neuron syndrome with late-adult onset|Frontotemporal dementia and/or amyotrophic lateral sclerosis 2|Autosomal dominant mitochondrial myopathy with exercise intolerance	Uncertain significance(Last reviewed: Jun 6, 2022)	criteria provided, single submitter	VCV001980844	22	24108329	22	23766142	1980844	2038715		NC_000022.11:23766141:C:T
NM_213720.3(CHCHD10):c.389A>G (p.Lys130Arg)	CHCHD10	K137R, K130R	Frontotemporal dementia and/or amyotrophic lateral sclerosis 2|Autosomal dominant mitochondrial myopathy with exercise intolerance|Lower motor neuron syndrome with late-adult onset	Uncertain significance(Last reviewed: Nov 20, 2021)	criteria provided, single submitter	VCV001394238	22	24108335	22	23766148	1394238	1338261		NC_000022.11:23766147:T:C
NM_213720.3(CHCHD10):c.386T>C (p.Leu129Pro)	CHCHD10	L129P, L136P	Autosomal dominant mitochondrial myopathy with exercise intolerance|Lower motor neuron syndrome with late-adult onset|Frontotemporal dementia and/or amyotrophic lateral sclerosis 2	Uncertain significance(Last reviewed: Mar 18, 2022)	criteria provided, single submitter	VCV000568579	22	24108338	22	23766151	568579	573279	rs1569149526	NC_000022.11:23766150:A:G
NM_213720.3(CHCHD10):c.382G>T (p.Ala128Ser)	CHCHD10	A128S, A135S	Frontotemporal dementia and/or amyotrophic lateral sclerosis 2|Autosomal dominant mitochondrial myopathy with exercise intolerance|Lower motor neuron syndrome with late-adult onset	Uncertain significance(Last reviewed: Jun 4, 2022)	criteria provided, single submitter	VCV000836327	22	24108342	22	23766155	836327	849084	rs371437007	NC_000022.11:23766154:C:A
NM_213720.3(CHCHD10):c.378C>T (p.Ser126=)	CHCHD10		Inborn genetic diseases|not provided|Autosomal dominant mitochondrial myopathy with exercise intolerance|Frontotemporal dementia and/or amyotrophic lateral sclerosis 2|Lower motor neuron syndrome with late-adult onset	Likely benign(Last reviewed: Nov 1, 2022)	criteria provided, multiple submitters, no conflicts	VCV000473427	22	24108346	22	23766159	473427	471374	rs199579266	NC_000022.11:23766158:G:A
NM_213720.3(CHCHD10):c.377G>A (p.Ser126Asn)	CHCHD10	S126N, S133N	Autosomal dominant mitochondrial myopathy with exercise intolerance|Lower motor neuron syndrome with late-adult onset|Frontotemporal dementia and/or amyotrophic lateral sclerosis 2	Uncertain significance(Last reviewed: Jul 18, 2022)	criteria provided, single submitter	VCV000640224	22	24108347	22	23766160	640224	649210	rs1601354726	NC_000022.11:23766159:C:T
NM_213720.3(CHCHD10):c.372C>T (p.Gly124=)	CHCHD10		Frontotemporal dementia and/or amyotrophic lateral sclerosis 2|Lower motor neuron syndrome with late-adult onset|Autosomal dominant mitochondrial myopathy with exercise intolerance	Likely benign(Last reviewed: Mar 1, 2021)	criteria provided, single submitter	VCV001087435	22	24108352	22	23766165	1087435	1085878		NC_000022.11:23766164:G:A
NM_213720.3(CHCHD10):c.365G>T (p.Cys122Phe)	CHCHD10	C129F, C122F	Lower motor neuron syndrome with late-adult onset|Frontotemporal dementia and/or amyotrophic lateral sclerosis 2|Autosomal dominant mitochondrial myopathy with exercise intolerance	Uncertain significance(Last reviewed: Aug 16, 2022)	criteria provided, single submitter	VCV001495146	22	24108359	22	23766172	1495146	1368932		NC_000022.11:23766171:C:A
NM_213720.3(CHCHD10):c.361C>T (p.Leu121=)	CHCHD10		Autosomal dominant mitochondrial myopathy with exercise intolerance|Lower motor neuron syndrome with late-adult onset|Frontotemporal dementia and/or amyotrophic lateral sclerosis 2	Likely benign(Last reviewed: Sep 23, 2022)	criteria provided, single submitter	VCV002029690	22	24108363	22	23766176	2029690	2078621		NC_000022.11:23766175:G:A
NM_213720.3(CHCHD10):c.359C>T (p.Ser120Phe)	CHCHD10	S120F, S127F	Lower motor neuron syndrome with late-adult onset|Frontotemporal dementia and/or amyotrophic lateral sclerosis 2|Autosomal dominant mitochondrial myopathy with exercise intolerance	Uncertain significance(Last reviewed: Oct 1, 2022)	criteria provided, single submitter	VCV001963379	22	24108365	22	23766178	1963379	2017050		NC_000022.11:23766177:G:A
NM_213720.3(CHCHD10):c.357G>T (p.Leu119=)	CHCHD10		Autosomal dominant mitochondrial myopathy with exercise intolerance|Frontotemporal dementia and/or amyotrophic lateral sclerosis 2|Lower motor neuron syndrome with late-adult onset	Likely benign(Last reviewed: Oct 7, 2022)	criteria provided, single submitter	VCV002162995	22	24108367	22	23766180	2162995	1891412		NC_000022.11:23766179:C:A
NM_213720.3(CHCHD10):c.354C>T (p.Asp118=)	CHCHD10		Lower motor neuron syndrome with late-adult onset|Frontotemporal dementia and/or amyotrophic lateral sclerosis 2|Autosomal dominant mitochondrial myopathy with exercise intolerance	Likely benign(Last reviewed: Aug 10, 2022)	criteria provided, single submitter	VCV002023392	22	24108370	22	23766183	2023392	2083873		NC_000022.11:23766182:G:A
NM_213720.3(CHCHD10):c.354C>A (p.Asp118Glu)	CHCHD10	D118E, D125E	Autosomal dominant mitochondrial myopathy with exercise intolerance|Lower motor neuron syndrome with late-adult onset|Frontotemporal dementia and/or amyotrophic lateral sclerosis 2	Uncertain significance(Last reviewed: Feb 10, 2022)	criteria provided, single submitter	VCV000951138	22	24108370	22	23766183	951138	929410	rs780959799	NC_000022.11:23766182:G:T
NM_213720.3(CHCHD10):c.350G>A (p.Ser117Asn)	CHCHD10	S117N, S124N	Lower motor neuron syndrome with late-adult onset|Autosomal dominant mitochondrial myopathy with exercise intolerance|Frontotemporal dementia and/or amyotrophic lateral sclerosis 2	Uncertain significance(Last reviewed: Nov 22, 2021)	criteria provided, single submitter	VCV001352828	22	24108374	22	23766187	1352828	1420810		NC_000022.11:23766186:C:T
NM_213720.3(CHCHD10):c.349A>T (p.Ser117Cys)	CHCHD10	S117C, S124C	Lower motor neuron syndrome with late-adult onset|Frontotemporal dementia and/or amyotrophic lateral sclerosis 2|Autosomal dominant mitochondrial myopathy with exercise intolerance|Frontotemporal dementia and/or amyotrophic lateral sclerosis 2	Uncertain significance(Last reviewed: Oct 20, 2021)	criteria provided, multiple submitters, no conflicts	VCV000473426	22	24108375	22	23766188	473426	471379	rs931085449	NC_000022.11:23766187:T:A
NM_213720.3(CHCHD10):c.334T>C (p.Cys112Arg)	CHCHD10	C119R, C112R	Lower motor neuron syndrome with late-adult onset|Frontotemporal dementia and/or amyotrophic lateral sclerosis 2|Autosomal dominant mitochondrial myopathy with exercise intolerance	Uncertain significance(Last reviewed: Jun 22, 2022)	criteria provided, single submitter	VCV001435510	22	24108390	22	23766203	1435510	1432795		NC_000022.11:23766202:A:G
NM_213720.3(CHCHD10):c.332A>G (p.Asp111Gly)	CHCHD10	D118G, D111G	Autosomal dominant mitochondrial myopathy with exercise intolerance|Lower motor neuron syndrome with late-adult onset|Frontotemporal dementia and/or amyotrophic lateral sclerosis 2	Uncertain significance(Last reviewed: Oct 8, 2022)	criteria provided, single submitter	VCV000652408	22	24108392	22	23766205	652408	649211	rs750293377	NC_000022.11:23766204:T:C
NM_213720.3(CHCHD10):c.331G>A (p.Asp111Asn)	CHCHD10	D111N, D118N	Lower motor neuron syndrome with late-adult onset|Frontotemporal dementia and/or amyotrophic lateral sclerosis 2|Autosomal dominant mitochondrial myopathy with exercise intolerance	Uncertain significance(Last reviewed: May 25, 2022)	criteria provided, single submitter	VCV002161055	22	24108393	22	23766206	2161055	1890765		NC_000022.11:23766205:C:T
NM_213720.3(CHCHD10):c.330G>A (p.Leu110=)	CHCHD10		Lower motor neuron syndrome with late-adult onset|Frontotemporal dementia and/or amyotrophic lateral sclerosis 2|Autosomal dominant mitochondrial myopathy with exercise intolerance|not provided|Inborn genetic diseases	Benign/Likely benign(Last reviewed: Nov 1, 2022)	criteria provided, multiple submitters, no conflicts	VCV000473425	22	24108394	22	23766207	473425	469914	rs138183274	NC_000022.11:23766206:C:T
NM_213720.3(CHCHD10):c.327C>G (p.Phe109Leu)	CHCHD10	F109L, F116L	Lower motor neuron syndrome with late-adult onset|Frontotemporal dementia and/or amyotrophic lateral sclerosis 2|Autosomal dominant mitochondrial myopathy with exercise intolerance	Uncertain significance(Last reviewed: Aug 28, 2021)	criteria provided, single submitter	VCV000540612	22	24108397	22	23766210	540612	534606	rs1438034155	NC_000022.11:23766209:G:C
NM_213720.3(CHCHD10):c.323A>C (p.Gln108Pro)	CHCHD10	Q108P, Q115P	Lower motor neuron syndrome with late-adult onset|Autosomal dominant mitochondrial myopathy with exercise intolerance|Frontotemporal dementia and/or amyotrophic lateral sclerosis 2	Uncertain significance(Last reviewed: Jul 6, 2022)	criteria provided, single submitter	VCV001399846	22	24108401	22	23766214	1399846	1443936		NC_000022.11:23766213:T:G
NM_213720.3(CHCHD10):c.313G>A (p.Glu105Lys)	CHCHD10	E105K, E112K	Lower motor neuron syndrome with late-adult onset|Frontotemporal dementia and/or amyotrophic lateral sclerosis 2|Autosomal dominant mitochondrial myopathy with exercise intolerance	Uncertain significance(Last reviewed: Feb 25, 2022)	criteria provided, single submitter	VCV002041829	22	24108411	22	23766224	2041829	2102301		NC_000022.11:23766223:C:T
NM_213720.3(CHCHD10):c.312C>A (p.Tyr104Ter)	CHCHD10	Y104*, Y111*	Autosomal dominant mitochondrial myopathy with exercise intolerance|Lower motor neuron syndrome with late-adult onset|Frontotemporal dementia and/or amyotrophic lateral sclerosis 2	Uncertain significance(Last reviewed: Oct 4, 2022)	criteria provided, single submitter	VCV000569761	22	24108412	22	23766225	569761	571718	rs9153	NC_000022.11:23766224:G:T
NM_213720.3(CHCHD10):c.312C>G (p.Tyr104Ter)	CHCHD10	Y104*, Y111*	Frontotemporal dementia and/or amyotrophic lateral sclerosis 2|Autosomal dominant mitochondrial myopathy with exercise intolerance|Lower motor neuron syndrome with late-adult onset|not provided	Conflicting interpretations of pathogenicity(Last reviewed: Jul 4, 2022)	criteria provided, conflicting interpretations	VCV000565755	22	24108412	22	23766225	565755	573956	rs9153	NC_000022.11:23766224:G:C
NM_213720.3(CHCHD10):c.312C>T (p.Tyr104=)	CHCHD10		Lower motor neuron syndrome with late-adult onset|Autosomal dominant mitochondrial myopathy with exercise intolerance|not specified|Frontotemporal dementia and/or amyotrophic lateral sclerosis 2|Autosomal dominant mitochondrial myopathy with exercise intolerance|Lower motor neuron syndrome with late-adult onset|Frontotemporal dementia and/or amyotrophic lateral sclerosis 2	Benign(Last reviewed: Nov 4, 2022)	criteria provided, multiple submitters, no conflicts	VCV000379953	22	24108412	22	23766225	379953	378642	rs9153	NC_000022.11:23766224:G:A
NM_213720.3(CHCHD10):c.308C>T (p.Ala103Val)	CHCHD10	A103V, A110V	Autosomal dominant mitochondrial myopathy with exercise intolerance|Frontotemporal dementia and/or amyotrophic lateral sclerosis 2|Lower motor neuron syndrome with late-adult onset	Uncertain significance(Last reviewed: Dec 3, 2021)	criteria provided, single submitter	VCV001387504	22	24108416	22	23766229	1387504	1474229		NC_000022.11:23766228:G:A
NM_213720.3(CHCHD10):c.307G>A (p.Ala103Thr)	CHCHD10	A103T, A110T	Lower motor neuron syndrome with late-adult onset|Frontotemporal dementia and/or amyotrophic lateral sclerosis 2|Autosomal dominant mitochondrial myopathy with exercise intolerance	Uncertain significance(Last reviewed: Oct 9, 2022)	criteria provided, single submitter	VCV001923992	22	24108417	22	23766230	1923992	1986772		NC_000022.11:23766229:C:T
NM_213720.3(CHCHD10):c.306C>T (p.Cys102=)	CHCHD10		Lower motor neuron syndrome with late-adult onset|Frontotemporal dementia and/or amyotrophic lateral sclerosis 2|Autosomal dominant mitochondrial myopathy with exercise intolerance	Likely benign(Last reviewed: Nov 4, 2022)	criteria provided, single submitter	VCV001131484	22	24108418	22	23766231	1131484	1129019		NC_000022.11:23766230:G:A
NM_213720.3(CHCHD10):c.302C>T (p.Pro101Leu)	CHCHD10	P101L, P108L	Autosomal dominant mitochondrial myopathy with exercise intolerance|Frontotemporal dementia and/or amyotrophic lateral sclerosis 2|Lower motor neuron syndrome with late-adult onset	Uncertain significance(Last reviewed: Sep 8, 2022)	criteria provided, single submitter	VCV001052112	22	24108422	22	23766235	1052112	1052028		NC_000022.11:23766234:G:A
NM_213720.3(CHCHD10):c.287C>G (p.Pro96Arg)	CHCHD10	P103R, P96R	Frontotemporal dementia and/or amyotrophic lateral sclerosis 2|Autosomal dominant mitochondrial myopathy with exercise intolerance|Lower motor neuron syndrome with late-adult onset	Uncertain significance(Last reviewed: Sep 5, 2021)	criteria provided, single submitter	VCV001488759	22	24108437	22	23766250	1488759	1420229		NC_000022.11:23766249:G:C
NM_213720.3(CHCHD10):c.286C>A (p.Pro96Thr)	CHCHD10	P96T, P103T	Frontotemporal dementia and/or amyotrophic lateral sclerosis 2|Autosomal dominant mitochondrial myopathy with exercise intolerance|Lower motor neuron syndrome with late-adult onset|not provided	Benign(Last reviewed: Nov 1, 2022)	criteria provided, multiple submitters, no conflicts	VCV000473424	22	24108438	22	23766251	473424	469920	rs111677724	NC_000022.11:23766250:G:T
NM_213720.3(CHCHD10):c.283C>T (p.Gln95Ter)	CHCHD10	Q102*, Q95*	Autosomal dominant mitochondrial myopathy with exercise intolerance|Lower motor neuron syndrome with late-adult onset|Frontotemporal dementia and/or amyotrophic lateral sclerosis 2	Uncertain significance(Last reviewed: Mar 15, 2021)	criteria provided, single submitter	VCV001406577	22	24108441	22	23766254	1406577	1418933		NC_000022.11:23766253:G:A
NM_213720.3(CHCHD10):c.276T>A (p.Ala92=)	CHCHD10		Autosomal dominant mitochondrial myopathy with exercise intolerance|Lower motor neuron syndrome with late-adult onset|Frontotemporal dementia and/or amyotrophic lateral sclerosis 2|Inborn genetic diseases	Conflicting interpretations of pathogenicity(Last reviewed: Aug 31, 2021)	criteria provided, conflicting interpretations	VCV000567906	22	24108448	22	23766261	567906	573283	rs1252496774	NC_000022.11:23766260:A:T
NM_213720.3(CHCHD10):c.274G>A (p.Ala92Thr)	CHCHD10	A92T, A99T	Inborn genetic diseases|Lower motor neuron syndrome with late-adult onset|Frontotemporal dementia and/or amyotrophic lateral sclerosis 2|Autosomal dominant mitochondrial myopathy with exercise intolerance	Conflicting interpretations of pathogenicity(Last reviewed: Jul 12, 2022)	criteria provided, conflicting interpretations	VCV000540611	22	24108450	22	23766263	540611	534085	rs374353973	NC_000022.11:23766262:C:T
NM_213720.3(CHCHD10):c.273C>A (p.Pro91=)	CHCHD10		Lower motor neuron syndrome with late-adult onset|Frontotemporal dementia and/or amyotrophic lateral sclerosis 2|Autosomal dominant mitochondrial myopathy with exercise intolerance	Uncertain significance(Last reviewed: Sep 6, 2022)	criteria provided, single submitter	VCV001955643	22	24108451	22	23766264	1955643	2008468		NC_000022.11:23766263:G:T
NM_213720.3(CHCHD10):c.273C>T (p.Pro91=)	CHCHD10		Lower motor neuron syndrome with late-adult onset|Frontotemporal dementia and/or amyotrophic lateral sclerosis 2|Autosomal dominant mitochondrial myopathy with exercise intolerance	Likely benign(Last reviewed: Sep 21, 2022)	criteria provided, single submitter	VCV000776092	22	24108451	22	23766264	776092	705821	rs773772416	NC_000022.11:23766263:G:A
NM_213720.3(CHCHD10):c.267C>T (p.Pro89=)	CHCHD10		Frontotemporal dementia and/or amyotrophic lateral sclerosis 2|Autosomal dominant mitochondrial myopathy with exercise intolerance|Lower motor neuron syndrome with late-adult onset	Likely benign(Last reviewed: Dec 30, 2021)	criteria provided, single submitter	VCV002421043	22	24108457	22	23766270	2421043	1938587		NC_000022.11:23766269:G:A
NM_213720.3(CHCHD10):c.263C>A (p.Ala88Asp)	CHCHD10	A95D, A88D	Lower motor neuron syndrome with late-adult onset|Autosomal dominant mitochondrial myopathy with exercise intolerance|Frontotemporal dementia and/or amyotrophic lateral sclerosis 2	Uncertain significance(Last reviewed: Aug 26, 2021)	criteria provided, single submitter	VCV001036655	22	24108461	22	23766274	1036655	1035062	rs564469294	NC_000022.11:23766273:G:T
NM_213720.3(CHCHD10):c.262G>T (p.Ala88Ser)	CHCHD10	A95S, A88S	Frontotemporal dementia and/or amyotrophic lateral sclerosis 2|Autosomal dominant mitochondrial myopathy with exercise intolerance|Lower motor neuron syndrome with late-adult onset	Uncertain significance(Last reviewed: Aug 27, 2021)	criteria provided, single submitter	VCV000940618	22	24108462	22	23766275	940618	939211	rs1926806684	NC_000022.11:23766274:C:A
NM_213720.3(CHCHD10):c.262-3C>G	CHCHD10	Q94E	Frontotemporal dementia and/or amyotrophic lateral sclerosis 2|Lower motor neuron syndrome with late-adult onset|Autosomal dominant mitochondrial myopathy with exercise intolerance	Uncertain significance(Last reviewed: Jan 15, 2021)	criteria provided, single submitter	VCV001429139	22	24108465	22	23766278	1429139	1454256		NC_000022.11:23766277:G:C
NM_213720.3(CHCHD10):c.262-4C>T	CHCHD10		Lower motor neuron syndrome with late-adult onset|Frontotemporal dementia and/or amyotrophic lateral sclerosis 2|Autosomal dominant mitochondrial myopathy with exercise intolerance	Likely benign(Last reviewed: Feb 15, 2020)	criteria provided, single submitter	VCV001078687	22	24108466	22	23766279	1078687	1085879		NC_000022.11:23766278:G:A
NM_213720.3(CHCHD10):c.262-5C>T	CHCHD10	P93L	Lower motor neuron syndrome with late-adult onset|Frontotemporal dementia and/or amyotrophic lateral sclerosis 2|Autosomal dominant mitochondrial myopathy with exercise intolerance|Inborn genetic diseases	Likely benign(Last reviewed: Apr 28, 2022)	criteria provided, multiple submitters, no conflicts	VCV001107056	22	24108467	22	23766280	1107056	1107606		NC_000022.11:23766279:G:A
NM_213720.3(CHCHD10):c.262-7C>T	CHCHD10		Autosomal dominant mitochondrial myopathy with exercise intolerance|Lower motor neuron syndrome with late-adult onset|Frontotemporal dementia and/or amyotrophic lateral sclerosis 2	Likely benign(Last reviewed: Aug 22, 2022)	criteria provided, single submitter	VCV001533419	22	24108469	22	23766282	1533419	1530559		NC_000022.11:23766281:G:A
NM_213720.3(CHCHD10):c.262-11T>A	CHCHD10	L91Q	Autosomal dominant mitochondrial myopathy with exercise intolerance|Lower motor neuron syndrome with late-adult onset|Frontotemporal dementia and/or amyotrophic lateral sclerosis 2	Uncertain significance(Last reviewed: Jul 27, 2022)	criteria provided, single submitter	VCV002046456	22	24108473	22	23766286	2046456	2096590		NC_000022.11:23766285:A:T
NM_213720.3(CHCHD10):c.262-14C>T	CHCHD10	A90V	Autosomal dominant mitochondrial myopathy with exercise intolerance|Lower motor neuron syndrome with late-adult onset|Frontotemporal dementia and/or amyotrophic lateral sclerosis 2	Likely benign(Last reviewed: Oct 23, 2021)	criteria provided, single submitter	VCV001628449	22	24108476	22	23766289	1628449	1648093		NC_000022.11:23766288:G:A
NM_213720.3(CHCHD10):c.261+17A>G	CHCHD10		Frontotemporal dementia and/or amyotrophic lateral sclerosis 2|Autosomal dominant mitochondrial myopathy with exercise intolerance|Lower motor neuron syndrome with late-adult onset	Likely benign(Last reviewed: Mar 10, 2021)	criteria provided, single submitter	VCV001532096	22	24109544	22	23767357	1532096	1583016		NC_000022.11:23767356:T:C
NM_213720.3(CHCHD10):c.261+10_261+11delinsAG	CHCHD10		Autosomal dominant mitochondrial myopathy with exercise intolerance|Lower motor neuron syndrome with late-adult onset|Frontotemporal dementia and/or amyotrophic lateral sclerosis 2	Uncertain significance(Last reviewed: Mar 26, 2022)	criteria provided, single submitter	VCV002061695	22	24109550 - 24109551	22	23767363 - 23767364	2061695	2120843		NC_000022.11:23767362:TC:CT
NM_213720.3(CHCHD10):c.261+11A>G	CHCHD10		Lower motor neuron syndrome with late-adult onset|Frontotemporal dementia and/or amyotrophic lateral sclerosis 2|Autosomal dominant mitochondrial myopathy with exercise intolerance|Lower motor neuron syndrome with late-adult onset|Autosomal dominant mitochondrial myopathy with exercise intolerance|Frontotemporal dementia and/or amyotrophic lateral sclerosis 2|not specified	Benign(Last reviewed: Nov 4, 2022)	criteria provided, multiple submitters, no conflicts	VCV000379952	22	24109550	22	23767363	379952	378643	rs131444	NC_000022.11:23767362:T:C
NM_213720.3(CHCHD10):c.261+10G>C	CHCHD10		Frontotemporal dementia and/or amyotrophic lateral sclerosis 2|Autosomal dominant mitochondrial myopathy with exercise intolerance|Lower motor neuron syndrome with late-adult onset	Likely benign(Last reviewed: Oct 20, 2022)	criteria provided, single submitter	VCV002036297	22	24109551	22	23767364	2036297	2090353		NC_000022.11:23767363:C:G
NC_000022.11:g.(?_23767364)_(23767982_?)del	CHCHD10		Frontotemporal dementia and/or amyotrophic lateral sclerosis 2|Autosomal dominant mitochondrial myopathy with exercise intolerance|Lower motor neuron syndrome with late-adult onset	Uncertain significance(Last reviewed: Nov 15, 2018)	criteria provided, single submitter	VCV000654106	22	24109551 - 24110169	22	23767364 - 23767982	654106	653271
NM_213720.3(CHCHD10):c.261+9C>A	CHCHD10		Lower motor neuron syndrome with late-adult onset|Frontotemporal dementia and/or amyotrophic lateral sclerosis 2|Autosomal dominant mitochondrial myopathy with exercise intolerance	Likely benign(Last reviewed: Apr 19, 2021)	criteria provided, single submitter	VCV000743910	22	24109552	22	23767365	743910	760933	rs746028073	NC_000022.11:23767364:G:T
NM_213720.3(CHCHD10):c.261+7A>G	CHCHD10		Lower motor neuron syndrome with late-adult onset|Autosomal dominant mitochondrial myopathy with exercise intolerance|Frontotemporal dementia and/or amyotrophic lateral sclerosis 2	Likely benign(Last reviewed: Oct 8, 2021)	criteria provided, single submitter	VCV001651266	22	24109554	22	23767367	1651266	1578641		NC_000022.11:23767366:T:C
NM_213720.3(CHCHD10):c.244C>T (p.Gln82Ter)	CHCHD10	Q82*	Lower motor neuron syndrome with late-adult onset|Frontotemporal dementia and/or amyotrophic lateral sclerosis 2|Autosomal dominant mitochondrial myopathy with exercise intolerance	Uncertain significance(Last reviewed: Apr 26, 2022)	criteria provided, single submitter	VCV002049662	22	24109578	22	23767391	2049662	2107549		NC_000022.11:23767390:G:A
NM_213720.3(CHCHD10):c.239C>T (p.Pro80Leu)	CHCHD10	P80L	Inborn genetic diseases|Autosomal dominant mitochondrial myopathy with exercise intolerance|Frontotemporal dementia and/or amyotrophic lateral sclerosis 2|Lower motor neuron syndrome with late-adult onset|Lower motor neuron syndrome with late-adult onset|not provided|Amyotrophic lateral sclerosis	Conflicting interpretations of pathogenicity(Last reviewed: Dec 1, 2022)	criteria provided, conflicting interpretations	VCV000204292	22	24109583	22	23767396	204292	200688	rs775332895	NC_000022.11:23767395:G:A
NM_213720.3(CHCHD10):c.235G>A (p.Glu79Lys)	CHCHD10	E79K	Lower motor neuron syndrome with late-adult onset|Frontotemporal dementia and/or amyotrophic lateral sclerosis 2|Autosomal dominant mitochondrial myopathy with exercise intolerance	Uncertain significance(Last reviewed: Sep 1, 2021)	criteria provided, single submitter	VCV001021740	22	24109587	22	23767400	1021740	1014498	rs1555925855	NC_000022.11:23767399:C:T
NM_213720.3(CHCHD10):c.234G>C (p.Ser78=)	CHCHD10		Lower motor neuron syndrome with late-adult onset|Frontotemporal dementia and/or amyotrophic lateral sclerosis 2|Autosomal dominant mitochondrial myopathy with exercise intolerance	Likely benign(Last reviewed: Aug 10, 2022)	criteria provided, single submitter	VCV001900233	22	24109588	22	23767401	1900233	1953571		NC_000022.11:23767400:C:G
NM_213720.3(CHCHD10):c.234G>A (p.Ser78=)	CHCHD10		Inborn genetic diseases|not provided|Autosomal dominant mitochondrial myopathy with exercise intolerance|Frontotemporal dementia and/or amyotrophic lateral sclerosis 2|Lower motor neuron syndrome with late-adult onset	Benign/Likely benign(Last reviewed: Nov 4, 2022)	criteria provided, multiple submitters, no conflicts	VCV000473423	22	24109588	22	23767401	473423	469926	rs111527940	NC_000022.11:23767400:C:T
NM_213720.3(CHCHD10):c.229A>G (p.Ser77Gly)	CHCHD10	S77G	Frontotemporal dementia and/or amyotrophic lateral sclerosis 2|Autosomal dominant mitochondrial myopathy with exercise intolerance|Lower motor neuron syndrome with late-adult onset	Likely benign(Last reviewed: Oct 27, 2022)	criteria provided, single submitter	VCV000705839	22	24109593	22	23767406	705839	694692	rs370872556	NC_000022.11:23767405:T:C
NM_213720.3(CHCHD10):c.224G>A (p.Gly75Glu)	CHCHD10	G75E	Autosomal dominant mitochondrial myopathy with exercise intolerance|Lower motor neuron syndrome with late-adult onset|Frontotemporal dementia and/or amyotrophic lateral sclerosis 2	Uncertain significance(Last reviewed: Aug 10, 2022)	criteria provided, single submitter	VCV000640736	22	24109598	22	23767411	640736	649212	rs767069606	NC_000022.11:23767410:C:T
NM_213720.3(CHCHD10):c.221G>A (p.Ser74Asn)	CHCHD10	S74N	Frontotemporal dementia and/or amyotrophic lateral sclerosis 2|Autosomal dominant mitochondrial myopathy with exercise intolerance|Lower motor neuron syndrome with late-adult onset	Uncertain significance(Last reviewed: Jun 22, 2022)	criteria provided, single submitter	VCV001950101	22	24109601	22	23767414	1950101	1999929		NC_000022.11:23767413:C:T
NM_213720.3(CHCHD10):c.214G>C (p.Ala72Pro)	CHCHD10	A72P	Autosomal dominant mitochondrial myopathy with exercise intolerance|Lower motor neuron syndrome with late-adult onset|Frontotemporal dementia and/or amyotrophic lateral sclerosis 2	Uncertain significance(Last reviewed: Aug 28, 2021)	criteria provided, single submitter	VCV000652563	22	24109608	22	23767421	652563	649213	rs542541060	NC_000022.11:23767420:C:G
NM_213720.3(CHCHD10):c.214G>A (p.Ala72Thr)	CHCHD10	A72T	Lower motor neuron syndrome with late-adult onset|Frontotemporal dementia and/or amyotrophic lateral sclerosis 2|Autosomal dominant mitochondrial myopathy with exercise intolerance|Inborn genetic diseases	Conflicting interpretations of pathogenicity(Last reviewed: Nov 8, 2022)	criteria provided, conflicting interpretations	VCV000473421	22	24109608	22	23767421	473421	470915	rs542541060	NC_000022.11:23767420:C:T
NM_213720.3(CHCHD10):c.211G>A (p.Gly71Arg)	CHCHD10	G71R	Lower motor neuron syndrome with late-adult onset|Autosomal dominant mitochondrial myopathy with exercise intolerance|Frontotemporal dementia and/or amyotrophic lateral sclerosis 2|not provided	Uncertain significance(Last reviewed: Mar 29, 2022)	criteria provided, multiple submitters, no conflicts	VCV001313416	22	24109611	22	23767424	1313416	1303677		NC_000022.11:23767423:C:T
NM_213720.3(CHCHD10):c.207G>A (p.Leu69=)	CHCHD10		Autosomal dominant mitochondrial myopathy with exercise intolerance|Frontotemporal dementia and/or amyotrophic lateral sclerosis 2|Lower motor neuron syndrome with late-adult onset	Likely benign(Last reviewed: Feb 27, 2022)	criteria provided, single submitter	VCV002159091	22	24109615	22	23767428	2159091	1893983		NC_000022.11:23767427:C:T
NM_213720.3(CHCHD10):c.203C>T (p.Ala68Val)	CHCHD10	A68V	Frontotemporal dementia and/or amyotrophic lateral sclerosis 2|Autosomal dominant mitochondrial myopathy with exercise intolerance|Lower motor neuron syndrome with late-adult onset	Uncertain significance(Last reviewed: Aug 13, 2021)	criteria provided, single submitter	VCV000941430	22	24109619	22	23767432	941430	939212	rs1926925550	NC_000022.11:23767431:G:A
NM_213720.3(CHCHD10):c.200G>A (p.Ser67Asn)	CHCHD10	S67N	Lower motor neuron syndrome with late-adult onset|Frontotemporal dementia and/or amyotrophic lateral sclerosis 2|Autosomal dominant mitochondrial myopathy with exercise intolerance	Uncertain significance(Last reviewed: Aug 24, 2021)	criteria provided, single submitter	VCV000844201	22	24109622	22	23767435	844201	849085	rs1926926045	NC_000022.11:23767434:C:T
NM_213720.3(CHCHD10):c.197G>A (p.Gly66Asp)	CHCHD10	G66D	Lower motor neuron syndrome with late-adult onset|Frontotemporal dementia and/or amyotrophic lateral sclerosis 2|Autosomal dominant mitochondrial myopathy with exercise intolerance	Uncertain significance(Last reviewed: Jul 31, 2022)	criteria provided, single submitter	VCV000572533	22	24109625	22	23767438	572533	573958	rs730880031	NC_000022.11:23767437:C:T
NM_213720.3(CHCHD10):c.197G>T (p.Gly66Val)	CHCHD10	G66V	Lower motor neuron syndrome with late-adult onset	Pathogenic(Last reviewed: Jan 1, 2015)	no assertion criteria provided	VCV000180221	22	24109625	22	23767438	180221	178408	rs730880031	NC_000022.11:23767437:C:A
NM_213720.3(CHCHD10):c.196G>A (p.Gly66Ser)	CHCHD10	G66S	Autosomal dominant mitochondrial myopathy with exercise intolerance|Lower motor neuron syndrome with late-adult onset|Frontotemporal dementia and/or amyotrophic lateral sclerosis 2|Inborn genetic diseases|not provided	Conflicting interpretations of pathogenicity(Last reviewed: Oct 16, 2022)	criteria provided, conflicting interpretations	VCV000655998	22	24109626	22	23767439	655998	649214	rs374211312	NC_000022.11:23767438:C:T
NM_213720.3(CHCHD10):c.192C>T (p.Val64=)	CHCHD10		Autosomal dominant mitochondrial myopathy with exercise intolerance|Frontotemporal dementia and/or amyotrophic lateral sclerosis 2|Lower motor neuron syndrome with late-adult onset	Likely benign(Last reviewed: Jun 30, 2021)	criteria provided, single submitter	VCV000782188	22	24109630	22	23767443	782188	717355	rs1392838932	NC_000022.11:23767442:G:A
NM_213720.3(CHCHD10):c.190G>A (p.Val64Ile)	CHCHD10	V64I	Lower motor neuron syndrome with late-adult onset|Frontotemporal dementia and/or amyotrophic lateral sclerosis 2|Autosomal dominant mitochondrial myopathy with exercise intolerance	Uncertain significance(Last reviewed: Aug 31, 2021)	criteria provided, single submitter	VCV000573913	22	24109632	22	23767445	573913	573287	rs781304084	NC_000022.11:23767444:C:T
NM_213720.3(CHCHD10):c.189C>T (p.His63=)	CHCHD10		Frontotemporal dementia and/or amyotrophic lateral sclerosis 2|Autosomal dominant mitochondrial myopathy with exercise intolerance|Lower motor neuron syndrome with late-adult onset	Likely benign(Last reviewed: Aug 21, 2022)	criteria provided, single submitter	VCV001161035	22	24109633	22	23767446	1161035	1149987		NC_000022.11:23767445:G:A
NM_213720.3(CHCHD10):c.176C>T (p.Ser59Leu)	CHCHD10	S59L	Frontotemporal dementia and/or amyotrophic lateral sclerosis 2|not provided	Pathogenic/Likely pathogenic(Last reviewed: Oct 23, 2020)	criteria provided, multiple submitters, no conflicts	VCV000140745	22	24109646	22	23767459	140745	150458	rs587777574	NC_000022.11:23767458:G:A
NM_213720.3(CHCHD10):c.172G>C (p.Gly58Arg)	CHCHD10	G58R	Autosomal dominant mitochondrial myopathy with exercise intolerance	Pathogenic(Last reviewed: Aug 25, 2022)	no assertion criteria provided	VCV000242618	22	24109650	22	23767463	242618	178410	rs730880033	NC_000022.11:23767462:C:G
NM_213720.2(CHCHD10):c.[43C>A ;172G>C]	CHCHD10	G58R, R15S	Autosomal dominant mitochondrial myopathy with exercise intolerance	Pathogenic(Last reviewed: May 19, 2021)	no assertion criteria provided	VCV000180222	22|22	24109650	22|22	23767463	180222	178410|178409	rs730880033|rs730880032	NC_000022.11:23767462:C:G|NC_000022.11:23767591:G:T
NM_213720.3(CHCHD10):c.171G>A (p.Val57=)	CHCHD10		Inborn genetic diseases|Frontotemporal dementia and/or amyotrophic lateral sclerosis 2|Autosomal dominant mitochondrial myopathy with exercise intolerance|Lower motor neuron syndrome with late-adult onset|not specified|not provided	Likely benign(Last reviewed: Feb 1, 2023)	criteria provided, multiple submitters, no conflicts	VCV000506461	22	24109651	22	23767464	506461	508104	rs780298646	NC_000022.11:23767463:C:T
NM_213720.3(CHCHD10):c.168C>G (p.Ala56=)	CHCHD10		Lower motor neuron syndrome with late-adult onset|Frontotemporal dementia and/or amyotrophic lateral sclerosis 2|Autosomal dominant mitochondrial myopathy with exercise intolerance	Likely benign(Last reviewed: Mar 12, 2020)	criteria provided, single submitter	VCV001094408	22	24109654	22	23767467	1094408	1085880		NC_000022.11:23767466:G:C
NM_213720.3(CHCHD10):c.161G>A (p.Gly54Glu)	CHCHD10	G54E	Frontotemporal dementia and/or amyotrophic lateral sclerosis 2|Autosomal dominant mitochondrial myopathy with exercise intolerance|Lower motor neuron syndrome with late-adult onset	Uncertain significance(Last reviewed: Oct 26, 2022)	criteria provided, single submitter	VCV002170958	22	24109661	22	23767474	2170958	1903610		NC_000022.11:23767473:C:T
NM_213720.3(CHCHD10):c.157G>T (p.Ala53Ser)	CHCHD10	A53S	Lower motor neuron syndrome with late-adult onset|Frontotemporal dementia and/or amyotrophic lateral sclerosis 2|Autosomal dominant mitochondrial myopathy with exercise intolerance	Uncertain significance(Last reviewed: Dec 11, 2021)	criteria provided, single submitter	VCV001964326	22	24109665	22	23767478	1964326	2021013		NC_000022.11:23767477:C:A
NM_213720.3(CHCHD10):c.153G>T (p.Thr51=)	CHCHD10		Lower motor neuron syndrome with late-adult onset|Autosomal dominant mitochondrial myopathy with exercise intolerance|Frontotemporal dementia and/or amyotrophic lateral sclerosis 2	Likely benign(Last reviewed: Sep 13, 2022)	criteria provided, single submitter	VCV000799784	22	24109669	22	23767482	799784	786560	rs772927642	NC_000022.11:23767481:C:A
NM_213720.3(CHCHD10):c.151A>G (p.Thr51Ala)	CHCHD10	T51A	Inborn genetic diseases|Lower motor neuron syndrome with late-adult onset|Frontotemporal dementia and/or amyotrophic lateral sclerosis 2|Autosomal dominant mitochondrial myopathy with exercise intolerance	Uncertain significance(Last reviewed: Dec 18, 2021)	criteria provided, multiple submitters, no conflicts	VCV000655109	22	24109671	22	23767484	655109	649215	rs1287389347	NC_000022.11:23767483:T:C
NM_213720.3(CHCHD10):c.136G>T (p.Ala46Ser)	CHCHD10	A46S	Lower motor neuron syndrome with late-adult onset|Frontotemporal dementia and/or amyotrophic lateral sclerosis 2|Autosomal dominant mitochondrial myopathy with exercise intolerance|not provided	Benign/Likely benign(Last reviewed: Oct 29, 2022)	criteria provided, multiple submitters, no conflicts	VCV000473420	22	24109686	22	23767499	473420	469931	rs200831077	NC_000022.11:23767498:C:A
NM_213720.3(CHCHD10):c.134T>A (p.Met45Lys)	CHCHD10	M45K	Lower motor neuron syndrome with late-adult onset|Frontotemporal dementia and/or amyotrophic lateral sclerosis 2|Autosomal dominant mitochondrial myopathy with exercise intolerance	Likely benign(Last reviewed: Apr 30, 2022)	criteria provided, single submitter	VCV002197981	22	24109688	22	23767501	2197981	1924142		NC_000022.11:23767500:A:T
NM_213720.3(CHCHD10):c.132C>T (p.Leu44=)	CHCHD10		Lower motor neuron syndrome with late-adult onset|Autosomal dominant mitochondrial myopathy with exercise intolerance|Frontotemporal dementia and/or amyotrophic lateral sclerosis 2	Likely benign(Last reviewed: Oct 25, 2022)	criteria provided, single submitter	VCV001630011	22	24109690	22	23767503	1630011	1596533		NC_000022.11:23767502:G:A
NM_213720.3(CHCHD10):c.129G>A (p.Gly43=)	CHCHD10		Autosomal dominant mitochondrial myopathy with exercise intolerance|Frontotemporal dementia and/or amyotrophic lateral sclerosis 2|Lower motor neuron syndrome with late-adult onset	Likely benign(Last reviewed: Mar 19, 2022)	criteria provided, single submitter	VCV002112404	22	24109693	22	23767506	2112404	2171575		NC_000022.11:23767505:C:T
NM_213720.3(CHCHD10):c.116C>T (p.Ser39Leu)	CHCHD10	S39L	Autosomal dominant mitochondrial myopathy with exercise intolerance|Lower motor neuron syndrome with late-adult onset|Frontotemporal dementia and/or amyotrophic lateral sclerosis 2	Uncertain significance(Last reviewed: Oct 2, 2021)	criteria provided, single submitter	VCV001522271	22	24109706	22	23767519	1522271	1369215		NC_000022.11:23767518:G:A
NM_213720.3(CHCHD10):c.113C>T (p.Pro38Leu)	CHCHD10	P38L	Inborn genetic diseases|Lower motor neuron syndrome with late-adult onset|Frontotemporal dementia and/or amyotrophic lateral sclerosis 2|Autosomal dominant mitochondrial myopathy with exercise intolerance	Likely benign(Last reviewed: Sep 27, 2022)	criteria provided, multiple submitters, no conflicts	VCV000540613	22	24109709	22	23767522	540613	534165	rs564997204	NC_000022.11:23767521:G:A
NM_213720.3(CHCHD10):c.109G>A (p.Ala37Thr)	CHCHD10	A37T	Frontotemporal dementia and/or amyotrophic lateral sclerosis 2|Lower motor neuron syndrome with late-adult onset|Autosomal dominant mitochondrial myopathy with exercise intolerance	Uncertain significance(Last reviewed: Mar 18, 2022)	criteria provided, single submitter	VCV001426672	22	24109713	22	23767526	1426672	1366345		NC_000022.11:23767525:C:T
NM_213720.3(CHCHD10):c.106C>T (p.Pro36Ser)	CHCHD10	P36S	Autosomal dominant mitochondrial myopathy with exercise intolerance|Frontotemporal dementia and/or amyotrophic lateral sclerosis 2|Lower motor neuron syndrome with late-adult onset	Uncertain significance(Last reviewed: Jun 3, 2022)	criteria provided, single submitter	VCV001506273	22	24109716	22	23767529	1506273	1430198		NC_000022.11:23767528:G:A
NM_213720.3(CHCHD10):c.103G>A (p.Ala35Thr)	CHCHD10	A35T	Lower motor neuron syndrome with late-adult onset|Frontotemporal dementia and/or amyotrophic lateral sclerosis 2|Autosomal dominant mitochondrial myopathy with exercise intolerance	Uncertain significance(Last reviewed: Sep 14, 2022)	criteria provided, single submitter	VCV002416993	22	24109719	22	23767532	2416993	1944153		NC_000022.11:23767531:C:T
NM_213720.3(CHCHD10):c.100C>T (p.Pro34Ser)	CHCHD10	P34S	Inborn genetic diseases|Autosomal dominant mitochondrial myopathy with exercise intolerance|Frontotemporal dementia and/or amyotrophic lateral sclerosis 2|Lower motor neuron syndrome with late-adult onset|Lower motor neuron syndrome with late-adult onset|not provided	Benign/Likely benign(Last reviewed: Nov 3, 2022)	criteria provided, multiple submitters, no conflicts	VCV000204291	22	24109722	22	23767535	204291	200689	rs551521196	NC_000022.11:23767534:G:A
NM_213720.3(CHCHD10):c.97G>C (p.Ala33Pro)	CHCHD10	A33P	Lower motor neuron syndrome with late-adult onset|Frontotemporal dementia and/or amyotrophic lateral sclerosis 2|Autosomal dominant mitochondrial myopathy with exercise intolerance	Uncertain significance(Last reviewed: May 5, 2022)	criteria provided, single submitter	VCV002134346	22	24109725	22	23767538	2134346	2187065		NC_000022.11:23767537:C:G
NM_213720.3(CHCHD10):c.95C>G (p.Ala32Gly)	CHCHD10	A32G	Lower motor neuron syndrome with late-adult onset	Uncertain significance(Last reviewed: Feb 23, 2023)	criteria provided, single submitter	VCV002444388	22	24109727	22	23767540	2444388	2418121		NC_000022.11:23767539:G:C
NM_213720.3(CHCHD10):c.84G>T (p.Pro28=)	CHCHD10		Lower motor neuron syndrome with late-adult onset|Frontotemporal dementia and/or amyotrophic lateral sclerosis 2|Autosomal dominant mitochondrial myopathy with exercise intolerance	Likely benign(Last reviewed: Jun 21, 2022)	criteria provided, single submitter	VCV001954266	22	24109738	22	23767551	1954266	2018282		NC_000022.11:23767550:C:A
NM_213720.3(CHCHD10):c.82C>T (p.Pro28Ser)	CHCHD10	P28S	Frontotemporal dementia and/or amyotrophic lateral sclerosis 2	Uncertain significance	criteria provided, single submitter	VCV001339018	22	24109740	22	23767553	1339018	1330061		NC_000022.11:23767552:G:A
NM_213720.3(CHCHD10):c.79C>T (p.Pro27Ser)	CHCHD10	P27S	Lower motor neuron syndrome with late-adult onset|Frontotemporal dementia and/or amyotrophic lateral sclerosis 2|Autosomal dominant mitochondrial myopathy with exercise intolerance	Uncertain significance(Last reviewed: Mar 24, 2022)	criteria provided, single submitter	VCV001397008	22	24109743	22	23767556	1397008	1414882		NC_000022.11:23767555:G:A
NM_213720.3(CHCHD10):c.70C>T (p.Pro24Ser)	CHCHD10	P24S	Lower motor neuron syndrome with late-adult onset|Autosomal dominant mitochondrial myopathy with exercise intolerance|Frontotemporal dementia and/or amyotrophic lateral sclerosis 2	Uncertain significance(Last reviewed: Aug 13, 2021)	criteria provided, single submitter	VCV000933489	22	24109752	22	23767565	933489	939213	rs917149626	NC_000022.11:23767564:G:A
NM_213720.3(CHCHD10):c.67C>A (p.Pro23Thr)	CHCHD10	P23T	Lower motor neuron syndrome with late-adult onset|Frontotemporal dementia and/or amyotrophic lateral sclerosis 2|Autosomal dominant mitochondrial myopathy with exercise intolerance	Uncertain significance(Last reviewed: Sep 15, 2022)	criteria provided, single submitter	VCV002138420	22	24109755	22	23767568	2138420	1868575		NC_000022.11:23767567:G:T
NM_213720.3(CHCHD10):c.57C>T (p.Pro19=)	CHCHD10		Lower motor neuron syndrome with late-adult onset|Autosomal dominant mitochondrial myopathy with exercise intolerance|Frontotemporal dementia and/or amyotrophic lateral sclerosis 2	Likely benign(Last reviewed: Oct 23, 2021)	criteria provided, single submitter	VCV001627043	22	24109765	22	23767578	1627043	1636736		NC_000022.11:23767577:G:A
NM_213720.3(CHCHD10):c.55C>T (p.Pro19Ser)	CHCHD10	P19S	Lower motor neuron syndrome with late-adult onset|Frontotemporal dementia and/or amyotrophic lateral sclerosis 2|Autosomal dominant mitochondrial myopathy with exercise intolerance	Uncertain significance(Last reviewed: Jul 25, 2022)	criteria provided, single submitter	VCV001040911	22	24109767	22	23767580	1040911	1035063	rs1926950297	NC_000022.11:23767579:G:A
NM_213720.3(CHCHD10):c.54G>A (p.Ala18=)	CHCHD10		Autosomal dominant mitochondrial myopathy with exercise intolerance|Lower motor neuron syndrome with late-adult onset|Frontotemporal dementia and/or amyotrophic lateral sclerosis 2	Likely benign(Last reviewed: Oct 2, 2018)	criteria provided, single submitter	VCV000755195	22	24109768	22	23767581	755195	773455	rs1344583612	NC_000022.11:23767580:C:T
NM_213720.3(CHCHD10):c.53C>T (p.Ala18Val)	CHCHD10	A18V	Frontotemporal dementia and/or amyotrophic lateral sclerosis 2|Autosomal dominant mitochondrial myopathy with exercise intolerance|Lower motor neuron syndrome with late-adult onset	Uncertain significance(Last reviewed: Sep 24, 2021)	criteria provided, single submitter	VCV001505500	22	24109769	22	23767582	1505500	1437067		NC_000022.11:23767581:G:A
NM_213720.3(CHCHD10):c.48A>T (p.Pro16=)	CHCHD10		Autosomal dominant mitochondrial myopathy with exercise intolerance|Frontotemporal dementia and/or amyotrophic lateral sclerosis 2|Lower motor neuron syndrome with late-adult onset	Likely benign(Last reviewed: Aug 22, 2022)	criteria provided, single submitter	VCV002187552	22	24109774	22	23767587	2187552	1911191		NC_000022.11:23767586:T:A
NM_213720.3(CHCHD10):c.48A>C (p.Pro16=)	CHCHD10		Lower motor neuron syndrome with late-adult onset|not specified|Frontotemporal dementia and/or amyotrophic lateral sclerosis 2|Autosomal dominant mitochondrial myopathy with exercise intolerance|Lower motor neuron syndrome with late-adult onset|Autosomal dominant mitochondrial myopathy with exercise intolerance|Frontotemporal dementia and/or amyotrophic lateral sclerosis 2	Benign(Last reviewed: Nov 4, 2022)	criteria provided, multiple submitters, no conflicts	VCV000379951	22	24109774	22	23767587	379951	377411	rs179468	NC_000022.11:23767586:T:G
NM_213720.3(CHCHD10):c.46C>T (p.Pro16Ser)	CHCHD10	P16S	Frontotemporal dementia and/or amyotrophic lateral sclerosis 2	Uncertain significance(Last reviewed: Jun 26, 2020)	criteria provided, single submitter	VCV001678615	22	24109776	22	23767589	1678615	1670364		NC_000022.11:23767588:G:A
NM_213720.3(CHCHD10):c.44_45delinsTT (p.Arg15Leu)	CHCHD10	R15L	Autosomal dominant mitochondrial myopathy with exercise intolerance|Frontotemporal dementia and/or amyotrophic lateral sclerosis 2|Lower motor neuron syndrome with late-adult onset	Pathogenic(Last reviewed: Apr 8, 2022)	criteria provided, single submitter	VCV001452852	22	24109777 - 24109778	22	23767590 - 23767591	1452852	1431995		NC_000022.11:23767589:GC:AA
NM_213720.3(CHCHD10):c.44G>A (p.Arg15His)	CHCHD10	R15H	Frontotemporal dementia and/or amyotrophic lateral sclerosis 2|Lower motor neuron syndrome with late-adult onset|Autosomal dominant mitochondrial myopathy with exercise intolerance	Uncertain significance(Last reviewed: Aug 12, 2021)	criteria provided, single submitter	VCV000851626	22	24109778	22	23767591	851626	849086	rs730880030	NC_000022.11:23767590:C:T
NM_213720.3(CHCHD10):c.44G>T (p.Arg15Leu)	CHCHD10	R15L	Autosomal dominant mitochondrial myopathy with exercise intolerance|Lower motor neuron syndrome with late-adult onset|Frontotemporal dementia and/or amyotrophic lateral sclerosis 2|Frontotemporal dementia and/or amyotrophic lateral sclerosis 2	Pathogenic(Last reviewed: Oct 7, 2022)	criteria provided, multiple submitters, no conflicts	VCV000180220	22	24109778	22	23767591	180220	178407	rs730880030	NC_000022.11:23767590:C:A
NM_213720.3(CHCHD10):c.43C>T (p.Arg15Cys)	CHCHD10	R15C	Lower motor neuron syndrome with late-adult onset|Frontotemporal dementia and/or amyotrophic lateral sclerosis 2|Autosomal dominant mitochondrial myopathy with exercise intolerance	Uncertain significance(Last reviewed: Jan 5, 2022)	criteria provided, single submitter	VCV001897589	22	24109779	22	23767592	1897589	1963016		NC_000022.11:23767591:G:A
NM_213720.3(CHCHD10):c.42C>T (p.Ser14=)	CHCHD10		Lower motor neuron syndrome with late-adult onset|Frontotemporal dementia and/or amyotrophic lateral sclerosis 2|Autosomal dominant mitochondrial myopathy with exercise intolerance	Uncertain significance(Last reviewed: Sep 30, 2021)	criteria provided, single submitter	VCV000655645	22	24109780	22	23767593	655645	649216	rs1447212146	NC_000022.11:23767592:G:A
NM_213720.3(CHCHD10):c.42-2A>G	CHCHD10		Autosomal dominant mitochondrial myopathy with exercise intolerance|Lower motor neuron syndrome with late-adult onset|Frontotemporal dementia and/or amyotrophic lateral sclerosis 2	Uncertain significance(Last reviewed: Feb 2, 2020)	criteria provided, single submitter	VCV001043375	22	24109782	22	23767595	1043375	1035064	rs1354578196	NC_000022.11:23767594:T:C
NM_213720.3(CHCHD10):c.42-5C>G	CHCHD10		Lower motor neuron syndrome with late-adult onset|Frontotemporal dementia and/or amyotrophic lateral sclerosis 2|Autosomal dominant mitochondrial myopathy with exercise intolerance	Uncertain significance(Last reviewed: Aug 30, 2021)	criteria provided, single submitter	VCV001446575	22	24109785	22	23767598	1446575	1387526		NC_000022.11:23767597:G:C
NM_213720.3(CHCHD10):c.42-5del	CHCHD10		Frontotemporal dementia and/or amyotrophic lateral sclerosis 2|Autosomal dominant mitochondrial myopathy with exercise intolerance|Lower motor neuron syndrome with late-adult onset	Likely benign(Last reviewed: Jul 25, 2022)	criteria provided, single submitter	VCV001160391	22	24109785	22	23767598	1160391	1149988		NC_000022.11:23767597:GGGGG:GGGG
NM_213720.3(CHCHD10):c.42-5C>T	CHCHD10		Inborn genetic diseases|Lower motor neuron syndrome with late-adult onset|Autosomal dominant mitochondrial myopathy with exercise intolerance|Frontotemporal dementia and/or amyotrophic lateral sclerosis 2	Conflicting interpretations of pathogenicity(Last reviewed: Aug 6, 2020)	criteria provided, conflicting interpretations	VCV001080264	22	24109785	22	23767598	1080264	1085881		NC_000022.11:23767597:G:A
NM_213720.3(CHCHD10):c.42-7C>G	CHCHD10		Lower motor neuron syndrome with late-adult onset|Frontotemporal dementia and/or amyotrophic lateral sclerosis 2|Autosomal dominant mitochondrial myopathy with exercise intolerance|not provided	Benign(Last reviewed: Nov 1, 2022)	criteria provided, multiple submitters, no conflicts	VCV000473429	22	24109787	22	23767600	473429	471799	rs567239313	NC_000022.11:23767599:G:C
NM_213720.3(CHCHD10):c.42-8C>T	CHCHD10		Lower motor neuron syndrome with late-adult onset|Frontotemporal dementia and/or amyotrophic lateral sclerosis 2|Autosomal dominant mitochondrial myopathy with exercise intolerance	Likely benign(Last reviewed: Jul 1, 2022)	criteria provided, single submitter	VCV001110292	22	24109788	22	23767601	1110292	1107607		NC_000022.11:23767600:G:A
NM_213720.3(CHCHD10):c.42-9C>A	CHCHD10		Lower motor neuron syndrome with late-adult onset|Frontotemporal dementia and/or amyotrophic lateral sclerosis 2|Autosomal dominant mitochondrial myopathy with exercise intolerance	Likely benign(Last reviewed: Sep 9, 2022)	criteria provided, single submitter	VCV000540615	22	24109789	22	23767602	540615	534081	rs1392906115	NC_000022.11:23767601:G:T
NM_213720.3(CHCHD10):c.42-10A>G	CHCHD10		Lower motor neuron syndrome with late-adult onset|Frontotemporal dementia and/or amyotrophic lateral sclerosis 2|Autosomal dominant mitochondrial myopathy with exercise intolerance	Likely benign(Last reviewed: May 25, 2022)	criteria provided, single submitter	VCV002200989	22	24109790	22	23767603	2200989	1927950		NC_000022.11:23767602:T:C
NM_213720.3(CHCHD10):c.41+17G>A	CHCHD10		Lower motor neuron syndrome with late-adult onset|Frontotemporal dementia and/or amyotrophic lateral sclerosis 2|Autosomal dominant mitochondrial myopathy with exercise intolerance	Likely benign(Last reviewed: Jan 15, 2022)	criteria provided, single submitter	VCV002083776	22	24110004	22	23767817	2083776	2136435		NC_000022.11:23767816:C:T
NM_213720.3(CHCHD10):c.41+9G>A	CHCHD10		Frontotemporal dementia and/or amyotrophic lateral sclerosis 2|Lower motor neuron syndrome with late-adult onset|Autosomal dominant mitochondrial myopathy with exercise intolerance	Uncertain significance(Last reviewed: Apr 6, 2022)	criteria provided, single submitter	VCV001983273	22	24110012	22	23767825	1983273	2046333		NC_000022.11:23767824:C:T
NM_213720.3(CHCHD10):c.41+7G>A	CHCHD10		Lower motor neuron syndrome with late-adult onset|Frontotemporal dementia and/or amyotrophic lateral sclerosis 2|Autosomal dominant mitochondrial myopathy with exercise intolerance	Benign(Last reviewed: Nov 3, 2022)	criteria provided, single submitter	VCV000473428	22	24110014	22	23767827	473428	471382	rs141526972	NC_000022.11:23767826:C:T
NM_213720.3(CHCHD10):c.38C>T (p.Ala13Val)	CHCHD10	A13V	Lower motor neuron syndrome with late-adult onset|Frontotemporal dementia and/or amyotrophic lateral sclerosis 2|Autosomal dominant mitochondrial myopathy with exercise intolerance	Uncertain significance(Last reviewed: Aug 24, 2021)	criteria provided, single submitter	VCV001495520	22	24110024	22	23767837	1495520	1462569		NC_000022.11:23767836:G:A
NM_213720.3(CHCHD10):c.31C>G (p.Arg11Gly)	CHCHD10	R11G	Autosomal dominant mitochondrial myopathy with exercise intolerance|Frontotemporal dementia and/or amyotrophic lateral sclerosis 2|Lower motor neuron syndrome with late-adult onset|not provided	Uncertain significance(Last reviewed: Oct 17, 2022)	criteria provided, multiple submitters, no conflicts	VCV000570385	22	24110031	22	23767844	570385	573964	rs951686050	NC_000022.11:23767843:G:C
NM_213720.3(CHCHD10):c.24G>A (p.Ala8=)	CHCHD10		Lower motor neuron syndrome with late-adult onset|Frontotemporal dementia and/or amyotrophic lateral sclerosis 2|Autosomal dominant mitochondrial myopathy with exercise intolerance	Likely benign(Last reviewed: Dec 14, 2020)	criteria provided, single submitter	VCV001660916	22	24110038	22	23767851	1660916	1642018		NC_000022.11:23767850:C:T
NM_213720.3(CHCHD10):c.21C>T (p.Ser7=)	CHCHD10		Lower motor neuron syndrome with late-adult onset|Frontotemporal dementia and/or amyotrophic lateral sclerosis 2|Autosomal dominant mitochondrial myopathy with exercise intolerance|Inborn genetic diseases	Likely benign(Last reviewed: Jul 12, 2022)	criteria provided, multiple submitters, no conflicts	VCV000473422	22	24110041	22	23767854	473422	469933	rs984321947	NC_000022.11:23767853:G:A
NM_213720.3(CHCHD10):c.16C>A (p.Arg6Ser)	CHCHD10	R6S	Frontotemporal dementia and/or amyotrophic lateral sclerosis 2|Autosomal dominant mitochondrial myopathy with exercise intolerance|Lower motor neuron syndrome with late-adult onset	Uncertain significance(Last reviewed: Jun 10, 2022)	criteria provided, single submitter	VCV001912378	22	24110046	22	23767859	1912378	1966553		NC_000022.11:23767858:G:T
NM_213720.3(CHCHD10):c.16C>G (p.Arg6Gly)	CHCHD10	R6G	Lower motor neuron syndrome with late-adult onset|Autosomal dominant mitochondrial myopathy with exercise intolerance|Frontotemporal dementia and/or amyotrophic lateral sclerosis 2	Uncertain significance(Last reviewed: Nov 20, 2021)	criteria provided, single submitter	VCV000857529	22	24110046	22	23767859	857529	849087	rs751472303	NC_000022.11:23767858:G:C
NM_213720.3(CHCHD10):c.10G>C (p.Gly4Arg)	CHCHD10	G4R	Lower motor neuron syndrome with late-adult onset|Autosomal dominant mitochondrial myopathy with exercise intolerance|Frontotemporal dementia and/or amyotrophic lateral sclerosis 2|not provided	Uncertain significance(Last reviewed: Sep 6, 2022)	criteria provided, multiple submitters, no conflicts	VCV001388815	22	24110052	22	23767865	1388815	1384045		NC_000022.11:23767864:C:G
NM_213720.3(CHCHD10):c.9G>A (p.Arg3=)	CHCHD10		Lower motor neuron syndrome with late-adult onset|Autosomal dominant mitochondrial myopathy with exercise intolerance|Frontotemporal dementia and/or amyotrophic lateral sclerosis 2	Likely benign(Last reviewed: Aug 19, 2020)	criteria provided, single submitter	VCV001162184	22	24110053	22	23767866	1162184	1149989		NC_000022.11:23767865:C:T
NM_213720.3(CHCHD10):c.8G>C (p.Arg3Pro)	CHCHD10	R3P	Lower motor neuron syndrome with late-adult onset|Frontotemporal dementia and/or amyotrophic lateral sclerosis 2|Autosomal dominant mitochondrial myopathy with exercise intolerance	Uncertain significance(Last reviewed: Oct 23, 2021)	criteria provided, single submitter	VCV001003466	22	24110054	22	23767867	1003466	999349	rs766426370	NC_000022.11:23767866:C:G
NM_213720.3(CHCHD10):c.8G>T (p.Arg3Leu)	CHCHD10	R3L	Lower motor neuron syndrome with late-adult onset|Autosomal dominant mitochondrial myopathy with exercise intolerance|Frontotemporal dementia and/or amyotrophic lateral sclerosis 2	Uncertain significance(Last reviewed: Aug 28, 2021)	criteria provided, single submitter	VCV000855585	22	24110054	22	23767867	855585	849088	rs766426370	NC_000022.11:23767866:C:A
NM_213720.3(CHCHD10):c.2T>G (p.Met1Arg)	CHCHD10	M1R	Lower motor neuron syndrome with late-adult onset|Autosomal dominant mitochondrial myopathy with exercise intolerance|Frontotemporal dementia and/or amyotrophic lateral sclerosis 2	Uncertain significance(Last reviewed: Aug 31, 2021)	criteria provided, single submitter	VCV001000426	22	24110060	22	23767873	1000426	999350	rs1926995828	NC_000022.11:23767872:A:C
NC_000022.10:g.(?_24109541)_(24110061_?)del	CHCHD10		Autosomal dominant mitochondrial myopathy with exercise intolerance|Frontotemporal dementia and/or amyotrophic lateral sclerosis 2|Lower motor neuron syndrome with late-adult onset	Uncertain significance(Last reviewed: Nov 1, 2022)	criteria provided, single submitter	VCV002427792	22	24109541 - 24110061			2427792	1952039
NC_000022.10:g.(?_24108194)_(24108482_?)del	CHCHD10		Autosomal dominant mitochondrial myopathy with exercise intolerance|Frontotemporal dementia and/or amyotrophic lateral sclerosis 2|Lower motor neuron syndrome with late-adult onset	Uncertain significance(Last reviewed: Apr 22, 2022)	criteria provided, single submitter	VCV002427791	22	24108194 - 24108482			2427791	1952038
NC_000022.10:g.(?_24109541)_(24110081_?)del	CHCHD10		Frontotemporal dementia and/or amyotrophic lateral sclerosis 2|Autosomal dominant mitochondrial myopathy with exercise intolerance|Lower motor neuron syndrome with late-adult onset	Uncertain significance(Last reviewed: Mar 5, 2020)	criteria provided, single submitter	VCV001043025	22	24109541 - 24110081			1043025	1022425
NC_000022.11:g.(?_23765824)_(23767603_?)del	CHCHD10|C22orf15		Frontotemporal dementia and/or amyotrophic lateral sclerosis 2|Autosomal dominant mitochondrial myopathy with exercise intolerance|Lower motor neuron syndrome with late-adult onset	Uncertain significance(Last reviewed: Mar 17, 2019)	criteria provided, single submitter	VCV000831034	22	24108011 - 24109790			831034	821403
NM_014043.4(CHMP2B):c.-205C>T	CHMP2B		Frontotemporal dementia and/or amyotrophic lateral sclerosis 7	Uncertain significance(Last reviewed: Jan 13, 2018)	criteria provided, single submitter	VCV000346800	3	87276468	3	87227318	346800	291683	rs556556377	NC_000003.12:87227317:C:T
NM_014043.4(CHMP2B):c.-151C>A	CHMP2B		not provided|Frontotemporal dementia and/or amyotrophic lateral sclerosis 7	Benign/Likely benign(Last reviewed: Oct 5, 2018)	criteria provided, multiple submitters, no conflicts	VCV000346801	3	87276522	3	87227372	346801	296342	rs77328592	NC_000003.12:87227371:C:A
NM_014043.4(CHMP2B):c.-144C>T	CHMP2B		Frontotemporal dementia and/or amyotrophic lateral sclerosis 7	Uncertain significance(Last reviewed: Jan 13, 2018)	criteria provided, single submitter	VCV000901454	3	87276529	3	87227379	901454	889721	rs1441064038	NC_000003.12:87227378:C:T
NM_014043.4(CHMP2B):c.-102C>T	CHMP2B		not provided|Frontotemporal dementia and/or amyotrophic lateral sclerosis 7	Benign/Likely benign(Last reviewed: Aug 10, 2018)	criteria provided, multiple submitters, no conflicts	VCV000346802	3	87276571	3	87227421	346802	291688	rs36098294	NC_000003.12:87227420:C:T
NM_014043.4(CHMP2B):c.-38C>T	CHMP2B		Frontotemporal dementia and/or amyotrophic lateral sclerosis 7	Uncertain significance(Last reviewed: Jan 12, 2018)	criteria provided, single submitter	VCV000346803	3	87276635	3	87227485	346803	293021	rs886058905	NC_000003.12:87227484:C:T
NM_014043.4(CHMP2B):c.-34G>A	CHMP2B		Frontotemporal dementia and/or amyotrophic lateral sclerosis 7	Uncertain significance(Last reviewed: Apr 27, 2017)	criteria provided, single submitter	VCV000901455	3	87276639	3	87227489	901455	889722	rs199854996	NC_000003.12:87227488:G:A
NM_014043.4(CHMP2B):c.2T>C (p.Met1Thr)	CHMP2B	M1T	not specified	Uncertain significance(Last reviewed: Aug 26, 2022)	criteria provided, single submitter	VCV001705214	3	87276674	3	87227524	1705214	1699742		NC_000003.12:87227523:T:C
NM_014043.4(CHMP2B):c.21G>A (p.Lys7=)	CHMP2B		Frontotemporal dementia and/or amyotrophic lateral sclerosis 7	Likely benign(Last reviewed: Mar 8, 2021)	criteria provided, single submitter	VCV001604555	3	87276693	3	87227543	1604555	1623710		NC_000003.12:87227542:G:A
NM_014043.4(CHMP2B):c.27C>T (p.Thr9=)	CHMP2B		not specified|not provided|Frontotemporal dementia and/or amyotrophic lateral sclerosis 7	Benign(Last reviewed: Nov 3, 2022)	criteria provided, multiple submitters, no conflicts	VCV000097999	3	87276699	3	87227549	97999	103891	rs2279720	NC_000003.12:87227548:C:T
NM_014043.4(CHMP2B):c.28G>A (p.Val10Met)	CHMP2B	V10M	Frontotemporal dementia and/or amyotrophic lateral sclerosis 7	Uncertain significance(Last reviewed: Oct 15, 2021)	criteria provided, single submitter	VCV001508277	3	87276700	3	87227550	1508277	1442928		NC_000003.12:87227549:G:A
NM_014043.4(CHMP2B):c.32A>T (p.Asp11Val)	CHMP2B	D11V, M1L	Frontotemporal dementia and/or amyotrophic lateral sclerosis 7	Uncertain significance(Last reviewed: Aug 19, 2022)	criteria provided, single submitter	VCV001716890	3	87276704	3	87227554	1716890	1775715		NC_000003.12:87227553:A:T
NM_014043.4(CHMP2B):c.34+8C>T	CHMP2B		not specified|Frontotemporal dementia and/or amyotrophic lateral sclerosis 7|not provided	Benign/Likely benign(Last reviewed: Nov 2, 2022)	criteria provided, multiple submitters, no conflicts	VCV000346804	3	87276714	3	87227564	346804	296355	rs35413339	NC_000003.12:87227563:C:T
NM_014043.4(CHMP2B):c.35-7C>T	CHMP2B		Frontotemporal dementia and/or amyotrophic lateral sclerosis 7	Benign(Last reviewed: Oct 2, 2022)	criteria provided, single submitter	VCV000704275	3	87289842	3	87240692	704275	695217	rs200912994	NC_000003.12:87240691:C:T
NM_014043.4(CHMP2B):c.56G>A (p.Arg19Gln)	CHMP2B	R19Q	Frontotemporal dementia and/or amyotrophic lateral sclerosis 7	Conflicting interpretations of pathogenicity(Last reviewed: Aug 2, 2022)	criteria provided, conflicting interpretations	VCV000902088	3	87289870	3	87240720	902088	889723	rs200322526	NC_000003.12:87240719:G:A
NM_014043.4(CHMP2B):c.64C>T (p.Arg22Ter)	CHMP2B	R22*	not provided|Frontotemporal dementia and/or amyotrophic lateral sclerosis 7	Conflicting interpretations of pathogenicity(Last reviewed: Sep 19, 2022)	criteria provided, conflicting interpretations	VCV000704339	3	87289878	3	87240728	704339	691486	rs138886714	NC_000003.12:87240727:C:T
NM_014043.4(CHMP2B):c.71C>T (p.Thr24Ile)	CHMP2B	T24I, T56I	Frontotemporal dementia and/or amyotrophic lateral sclerosis 7	Uncertain significance(Last reviewed: Apr 19, 2022)	criteria provided, single submitter	VCV002038146	3	87289885	3	87240735	2038146	2090905		NC_000003.12:87240734:C:T
NM_014043.4(CHMP2B):c.85A>G (p.Ile29Val)	CHMP2B	I29V	not provided|Frontotemporal dementia and/or amyotrophic lateral sclerosis 7	Uncertain significance(Last reviewed: Sep 14, 2022)	criteria provided, multiple submitters, no conflicts	VCV000021507	3	87289899	3	87240749	21507	34359	rs63750818	NC_000003.12:87240748:A:G
NM_014043.4(CHMP2B):c.88A>G (p.Arg30Gly)	CHMP2B	R30G	Frontotemporal dementia and/or amyotrophic lateral sclerosis 7	Likely benign(Last reviewed: Aug 1, 2022)	criteria provided, single submitter	VCV001048977	3	87289902	3	87240752	1048977	1037428		NC_000003.12:87240751:A:G
NM_014043.4(CHMP2B):c.90A>C (p.Arg30Ser)	CHMP2B	R30S	Frontotemporal dementia and/or amyotrophic lateral sclerosis 7	Uncertain significance(Last reviewed: Nov 11, 2021)	criteria provided, single submitter	VCV001434414	3	87289904	3	87240754	1434414	1494230		NC_000003.12:87240753:A:C
NM_014043.4(CHMP2B):c.94C>T (p.Arg32Ter)	CHMP2B	R32*	not provided	Uncertain significance(Last reviewed: Jun 3, 2019)	criteria provided, single submitter	VCV001210544	3	87289908	3	87240758	1210544	1200543		NC_000003.12:87240757:C:T
NM_014043.4(CHMP2B):c.111A>G (p.Lys37=)	CHMP2B		not specified|Frontotemporal dementia and/or amyotrophic lateral sclerosis 7	Likely benign(Last reviewed: Nov 27, 2020)	criteria provided, multiple submitters, no conflicts	VCV000786504	3	87289925	3	87240775	786504	709053	rs376846232	NC_000003.12:87240774:A:G
NM_014043.4(CHMP2B):c.126+4A>G	CHMP2B		Frontotemporal dementia and/or amyotrophic lateral sclerosis 7	Uncertain significance(Last reviewed: May 19, 2021)	criteria provided, single submitter	VCV001403282	3	87289944	3	87240794	1403282	1470505		NC_000003.12:87240793:A:G
NM_014043.4(CHMP2B):c.127-7C>T	CHMP2B		Frontotemporal dementia and/or amyotrophic lateral sclerosis 7	Likely benign(Last reviewed: Jan 1, 2022)	criteria provided, single submitter	VCV002173497	3	87294857	3	87245707	2173497	1897167		NC_000003.12:87245706:C:T
NM_014043.4(CHMP2B):c.163A>C (p.Lys55Gln)	CHMP2B	K14Q, K55Q	Frontotemporal dementia and/or amyotrophic lateral sclerosis 7	Likely benign(Last reviewed: Sep 1, 2022)	criteria provided, single submitter	VCV000712214	3	87294900	3	87245750	712214	720645	rs188471297	NC_000003.12:87245749:A:C
NM_014043.4(CHMP2B):c.175A>G (p.Lys59Glu)	CHMP2B	K18E, K59E, K91E	Frontotemporal dementia and/or amyotrophic lateral sclerosis 7	Uncertain significance(Last reviewed: Jan 27, 2022)	criteria provided, single submitter	VCV002096563	3	87294912	3	87245762	2096563	2157053		NC_000003.12:87245761:A:G
NM_014043.4(CHMP2B):c.176A>G (p.Lys59Arg)	CHMP2B	K18R, K59R	Frontotemporal dementia and/or amyotrophic lateral sclerosis 7	Uncertain significance(Last reviewed: Aug 24, 2021)	criteria provided, single submitter	VCV000948982	3	87294913	3	87245763	948982	923359	rs143800051	NC_000003.12:87245762:A:G
NM_014043.4(CHMP2B):c.180T>G (p.Val60=)	CHMP2B		Frontotemporal dementia and/or amyotrophic lateral sclerosis 7	Likely benign(Last reviewed: Jul 12, 2022)	criteria provided, single submitter	VCV002085044	3	87294917	3	87245767	2085044	2140387		NC_000003.12:87245766:T:G
NM_014043.4(CHMP2B):c.187A>G (p.Lys63Glu)	CHMP2B	K22E, K63E	Frontotemporal dementia and/or amyotrophic lateral sclerosis 7|not provided	Uncertain significance(Last reviewed: Oct 22, 2021)	criteria provided, multiple submitters, no conflicts	VCV001307577	3	87294924	3	87245774	1307577	1298847		NC_000003.12:87245773:A:G
NM_014043.4(CHMP2B):c.192A>G (p.Gln64=)	CHMP2B		Frontotemporal dementia and/or amyotrophic lateral sclerosis 7	Benign(Last reviewed: Aug 31, 2022)	criteria provided, multiple submitters, no conflicts	VCV000346805	3	87294929	3	87245779	346805	291692	rs148750997	NC_000003.12:87245778:A:G
NM_014043.4(CHMP2B):c.202C>T (p.Leu68=)	CHMP2B		Frontotemporal dementia and/or amyotrophic lateral sclerosis 7	Uncertain significance(Last reviewed: Jan 13, 2018)	criteria provided, single submitter	VCV000902089	3	87294939	3	87245789	902089	889724	rs1706200423	NC_000003.12:87245788:C:T
NM_014043.4(CHMP2B):c.205C>T (p.Arg69Trp)	CHMP2B	R28W, R69W	Frontotemporal dementia and/or amyotrophic lateral sclerosis 7	Uncertain significance(Last reviewed: Nov 8, 2021)	criteria provided, single submitter	VCV001385104	3	87294942	3	87245792	1385104	1345925		NC_000003.12:87245791:C:T
NM_014043.4(CHMP2B):c.206G>A (p.Arg69Gln)	CHMP2B	R28Q, R69Q	not provided|Frontotemporal dementia and/or amyotrophic lateral sclerosis 7	Conflicting interpretations of pathogenicity(Last reviewed: Sep 13, 2022)	criteria provided, conflicting interpretations	VCV000872081	3	87294943	3	87245793	872081	859301	rs200792883	NC_000003.12:87245792:G:A
NM_014043.4(CHMP2B):c.216G>A (p.Lys72=)	CHMP2B		Frontotemporal dementia and/or amyotrophic lateral sclerosis 7	Likely benign(Last reviewed: Sep 2, 2022)	criteria provided, single submitter	VCV002073689	3	87294953	3	87245803	2073689	2120339		NC_000003.12:87245802:G:A
NM_014043.4(CHMP2B):c.218C>T (p.Thr73Met)	CHMP2B	T73M, T32M	not specified|Frontotemporal dementia and/or amyotrophic lateral sclerosis 7	Conflicting interpretations of pathogenicity(Last reviewed: Oct 14, 2022)	criteria provided, conflicting interpretations	VCV000346806	3	87294955	3	87245805	346806	293023	rs192188850	NC_000003.12:87245804:C:T
NM_014043.4(CHMP2B):c.219G>A (p.Thr73=)	CHMP2B		Frontotemporal dementia and/or amyotrophic lateral sclerosis 7	Likely benign(Last reviewed: Apr 16, 2022)	criteria provided, single submitter	VCV001668858	3	87294956	3	87245806	1668858	1602744		NC_000003.12:87245805:G:A
NM_014043.4(CHMP2B):c.234A>C (p.Val78=)	CHMP2B		Frontotemporal dementia and/or amyotrophic lateral sclerosis 7	Likely benign(Last reviewed: Sep 27, 2022)	criteria provided, single submitter	VCV001624217	3	87294971	3	87245821	1624217	1563056		NC_000003.12:87245820:A:C
NM_014043.4(CHMP2B):c.248C>T (p.Thr83Ile)	CHMP2B	T83I, T42I	not specified|Frontotemporal dementia and/or amyotrophic lateral sclerosis 7	Uncertain significance(Last reviewed: Oct 13, 2022)	criteria provided, multiple submitters, no conflicts	VCV001430692	3	87294985	3	87245835	1430692	1471226		NC_000003.12:87245834:C:T
NM_014043.4(CHMP2B):c.253A>G (p.Met85Val)	CHMP2B	M117V, M44V, M85V	Frontotemporal dementia and/or amyotrophic lateral sclerosis 7	Uncertain significance(Last reviewed: Oct 3, 2022)	criteria provided, single submitter	VCV001716364	3	87294990	3	87245840	1716364	1771661		NC_000003.12:87245839:A:G
NM_014043.4(CHMP2B):c.266_269del (p.Thr89fs)	CHMP2B	T48fs, T89fs	Frontotemporal dementia and/or amyotrophic lateral sclerosis 7	Uncertain significance(Last reviewed: Jan 12, 2022)	criteria provided, single submitter	VCV001962709	3	87294998 - 87295001	3	87245848 - 87245851	1962709	2010356		NC_000003.12:87245847:ACAAACAAA:ACAAA
NM_014043.4(CHMP2B):c.268A>G (p.Lys90Glu)	CHMP2B	K90E, K49E	Frontotemporal dementia and/or amyotrophic lateral sclerosis 7	Uncertain significance(Last reviewed: Aug 30, 2021)	criteria provided, single submitter	VCV000858063	3	87295005	3	87245855	858063	828574	rs1706202120	NC_000003.12:87245854:A:G
NM_014043.4(CHMP2B):c.287T>C (p.Met96Thr)	CHMP2B	M96T, M55T	Frontotemporal dementia and/or amyotrophic lateral sclerosis 7	Uncertain significance(Last reviewed: Aug 16, 2022)	criteria provided, single submitter	VCV001477866	3	87295024	3	87245874	1477866	1436744		NC_000003.12:87245873:T:C
NM_014043.4(CHMP2B):c.311C>A (p.Thr104Asn)	CHMP2B	T104N, T63N	Frontotemporal dementia and/or amyotrophic lateral sclerosis 7	Pathogenic(Last reviewed: Mar 24, 2010)	no assertion criteria provided	VCV000035472	3	87295048	3	87245898	35472	44141	rs281864934	NC_000003.12:87245897:C:A
NM_014043.4(CHMP2B):c.312T>C (p.Thr104=)	CHMP2B		not specified|not provided|Frontotemporal dementia and/or amyotrophic lateral sclerosis 7	Benign(Last reviewed: Nov 3, 2022)	criteria provided, multiple submitters, no conflicts	VCV000098000	3	87295049	3	87245899	98000	103892	rs11540913	NC_000003.12:87245898:T:C
NM_014043.4(CHMP2B):c.315A>C (p.Thr105=)	CHMP2B		Frontotemporal dementia and/or amyotrophic lateral sclerosis 7	Likely benign(Last reviewed: Jun 12, 2021)	criteria provided, single submitter	VCV001636304	3	87295052	3	87245902	1636304	1558211		NC_000003.12:87245901:A:C
NM_014043.4(CHMP2B):c.315A>G (p.Thr105=)	CHMP2B		Frontotemporal dementia and/or amyotrophic lateral sclerosis 7	Likely benign(Last reviewed: Jul 6, 2022)	criteria provided, single submitter	VCV001431140	3	87295052	3	87245902	1431140	1467816		NC_000003.12:87245901:A:G
NM_014043.4(CHMP2B):c.321+3A>G	CHMP2B		Frontotemporal dementia and/or amyotrophic lateral sclerosis 7	Uncertain significance(Last reviewed: Aug 20, 2021)	criteria provided, single submitter	VCV001361744	3	87295061	3	87245911	1361744	1476468		NC_000003.12:87245910:A:G
NM_014043.4(CHMP2B):c.321+10A>C	CHMP2B		Frontotemporal dementia and/or amyotrophic lateral sclerosis 7	Likely benign(Last reviewed: Mar 3, 2022)	criteria provided, single submitter	VCV002077387	3	87295068	3	87245918	2077387	2131445		NC_000003.12:87245917:A:C
NM_014043.4(CHMP2B):c.339C>G (p.Asn113Lys)	CHMP2B	N72K, N113K	Frontotemporal dementia and/or amyotrophic lateral sclerosis 7	Uncertain significance(Last reviewed: May 4, 2022)	criteria provided, single submitter	VCV001392585	3	87299042	3	87249892	1392585	1502488		NC_000003.12:87249891:C:G
NM_014043.4(CHMP2B):c.362C>T (p.Thr121Ile)	CHMP2B	T121I, T153I, T80I	Frontotemporal dementia and/or amyotrophic lateral sclerosis 7	Uncertain significance(Last reviewed: Aug 20, 2022)	criteria provided, single submitter	VCV001717146	3	87299065	3	87249915	1717146	1775971		NC_000003.12:87249914:C:T
NM_014043.4(CHMP2B):c.364T>C (p.Leu122=)	CHMP2B		Frontotemporal dementia and/or amyotrophic lateral sclerosis 7	Benign/Likely benign(Last reviewed: Jul 18, 2022)	criteria provided, multiple submitters, no conflicts	VCV000346807	3	87299067	3	87249917	346807	296357	rs189313287	NC_000003.12:87249916:T:C
NM_014043.4(CHMP2B):c.372A>C (p.Thr124=)	CHMP2B		not specified|not provided|Frontotemporal dementia and/or amyotrophic lateral sclerosis 7	Benign(Last reviewed: Nov 3, 2022)	criteria provided, multiple submitters, no conflicts	VCV000098001	3	87299075	3	87249925	98001	103893	rs1044499	NC_000003.12:87249924:A:C
NM_014043.4(CHMP2B):c.408A>G (p.Glu136=)	CHMP2B		Frontotemporal dementia and/or amyotrophic lateral sclerosis 7	Likely benign(Last reviewed: May 25, 2022)	criteria provided, single submitter	VCV002165162	3	87299111	3	87249961	2165162	1895302		NC_000003.12:87249960:A:G
NM_014043.4(CHMP2B):c.421A>G (p.Met141Val)	CHMP2B	M100V, M141V	Frontotemporal dementia and/or amyotrophic lateral sclerosis 7	Uncertain significance(Last reviewed: Dec 11, 2021)	criteria provided, multiple submitters, no conflicts	VCV001333969	3	87299124	3	87249974	1333969	1324739		NC_000003.12:87249973:A:G
NM_014043.4(CHMP2B):c.423G>A (p.Met141Ile)	CHMP2B	M100I, M141I	Frontotemporal dementia and/or amyotrophic lateral sclerosis 7	Uncertain significance(Last reviewed: May 3, 2019)	criteria provided, single submitter	VCV001333970	3	87299126	3	87249976	1333970	1324740		NC_000003.12:87249975:G:A
NM_014043.4(CHMP2B):c.424+10A>G	CHMP2B		Frontotemporal dementia and/or amyotrophic lateral sclerosis 7	Likely benign(Last reviewed: May 7, 2022)	criteria provided, single submitter	VCV001157453	3	87299137	3	87249987	1157453	1135282		NC_000003.12:87249986:A:G
NM_014043.4(CHMP2B):c.424+19_424+21del	CHMP2B		Frontotemporal dementia and/or amyotrophic lateral sclerosis 7	Likely benign(Last reviewed: Oct 27, 2021)	criteria provided, single submitter	VCV001584830	3	87299144 - 87299146	3	87249994 - 87249996	1584830	1560981		NC_000003.12:87249993:ATAAT:AT
NM_014043.4(CHMP2B):c.424+20A>C	CHMP2B		Frontotemporal dementia and/or amyotrophic lateral sclerosis 7	Likely benign(Last reviewed: Oct 25, 2022)	criteria provided, single submitter	VCV002159742	3	87299147	3	87249997	2159742	1886818		NC_000003.12:87249996:A:C
NM_014043.4(CHMP2B):c.427A>G (p.Asn143Asp)	CHMP2B	N102D, N143D	Frontotemporal dementia and/or amyotrophic lateral sclerosis 7	Uncertain significance(Last reviewed: Dec 1, 2021)	criteria provided, single submitter	VCV001491936	3	87302556	3	87253406	1491936	1446167		NC_000003.12:87253405:A:G
NM_014043.4(CHMP2B):c.428A>G (p.Asn143Ser)	CHMP2B	N143S, N102S	Frontotemporal dementia and/or amyotrophic lateral sclerosis 7	Uncertain significance(Last reviewed: May 23, 2022)	criteria provided, single submitter	VCV000098002	3	87302557	3	87253407	98002	103894	rs63750944	NC_000003.12:87253406:A:G
NM_014043.4(CHMP2B):c.438TGA[1] (p.Asp148del)	CHMP2B	D107del, D148del, D180del	Frontotemporal dementia and/or amyotrophic lateral sclerosis 7	Uncertain significance(Last reviewed: Jan 18, 2022)	criteria provided, single submitter	VCV002416817	3	87302567 - 87302569	3	87253417 - 87253419	2416817	1943983		NC_000003.12:87253416:TGATGA:TGA
NM_014043.4(CHMP2B):c.442G>T (p.Asp148Tyr)	CHMP2B	D148Y, D107Y	Frontotemporal dementia and/or amyotrophic lateral sclerosis 7	Pathogenic(Last reviewed: Aug 1, 2005)	no assertion criteria provided	VCV000001653	3	87302571	3	87253421	1653	16692	rs63750653	NC_000003.12:87253420:G:T
NM_014043.4(CHMP2B):c.453C>T (p.Asp151=)	CHMP2B		Frontotemporal dementia and/or amyotrophic lateral sclerosis 7	Likely benign(Last reviewed: Aug 4, 2022)	criteria provided, single submitter	VCV001132748	3	87302582	3	87253432	1132748	1114393		NC_000003.12:87253431:C:T
NM_014043.4(CHMP2B):c.474A>G (p.Glu158=)	CHMP2B		Frontotemporal dementia and/or amyotrophic lateral sclerosis 7	Likely benign(Last reviewed: Oct 15, 2019)	criteria provided, single submitter	VCV001092384	3	87302603	3	87253453	1092384	1071226		NC_000003.12:87253452:A:G
NM_014043.4(CHMP2B):c.493C>T (p.Gln165Ter)	CHMP2B	Q165*, Q124*	Frontotemporal dementia and/or amyotrophic lateral sclerosis 7	Pathogenic(Last reviewed: Jan 15, 2008)	no assertion criteria provided	VCV000001655	3	87302622	3	87253472	1655	16694	rs63750355	NC_000003.12:87253471:C:T
NM_014043.4(CHMP2B):c.531+8C>T	CHMP2B		Frontotemporal dementia and/or amyotrophic lateral sclerosis 7	Conflicting interpretations of pathogenicity(Last reviewed: Jun 4, 2022)	criteria provided, conflicting interpretations	VCV000902967	3	87302668	3	87253518	902967	891709	rs374796686	NC_000003.12:87253517:C:T
NM_014043.4(CHMP2B):c.532-3T>C	CHMP2B		Frontotemporal dementia and/or amyotrophic lateral sclerosis 7	Uncertain significance(Last reviewed: Aug 22, 2022)	criteria provided, single submitter	VCV001462278	3	87302859	3	87253709	1462278	1507605		NC_000003.12:87253708:T:C
NM_014043.4(CHMP2B):c.532-1G>C	CHMP2B		Frontotemporal dementia and/or amyotrophic lateral sclerosis 7	Pathogenic(Last reviewed: May 1, 2006)	no assertion criteria provided	VCV000098003	3	87302861	3	87253711	98003	103895	rs63750652	NC_000003.12:87253710:G:C
NM_014043.4(CHMP2B):c.532-1G>A	CHMP2B		Frontotemporal dementia and/or amyotrophic lateral sclerosis 7	not provided	no assertion provided	VCV000021505	3	87302861	3	87253711	21505	34357	rs63750652	NC_000003.12:87253710:G:A
NM_014043.4(CHMP2B):c.535del (p.Ala179fs)	CHMP2B	A179fs, A138fs	Frontotemporal dementia and/or amyotrophic lateral sclerosis 7	Uncertain significance(Last reviewed: Jul 15, 2022)	criteria provided, single submitter	VCV002041165	3	87302864	3	87253714	2041165	2095187		NC_000003.12:87253713:GG:G
NM_014043.4(CHMP2B):c.545C>T (p.Pro182Leu)	CHMP2B	P182L, P141L	Frontotemporal dementia and/or amyotrophic lateral sclerosis 7	Uncertain significance(Last reviewed: Dec 10, 2021)	criteria provided, single submitter	VCV001376594	3	87302875	3	87253725	1376594	1479459		NC_000003.12:87253724:C:T
NM_014043.4(CHMP2B):c.549A>G (p.Ser183=)	CHMP2B		Frontotemporal dementia and/or amyotrophic lateral sclerosis 7	Benign/Likely benign(Last reviewed: Oct 17, 2022)	criteria provided, multiple submitters, no conflicts	VCV000346808	3	87302879	3	87253729	346808	293025	rs143178463	NC_000003.12:87253728:A:G
NM_014043.4(CHMP2B):c.554C>A (p.Ala185Asp)	CHMP2B	A185D, A144D	Frontotemporal dementia and/or amyotrophic lateral sclerosis 7	Uncertain significance(Last reviewed: Aug 12, 2021)	criteria provided, single submitter	VCV001512209	3	87302884	3	87253734	1512209	1455842		NC_000003.12:87253733:C:A
NM_014043.4(CHMP2B):c.556C>T (p.Arg186Ter)	CHMP2B	R186*, R145*	not provided|Frontotemporal dementia and/or amyotrophic lateral sclerosis 7	not provided	no assertion provided	VCV000021506	3	87302886	3	87253736	21506	34358	rs63751048	NC_000003.12:87253735:C:T
NM_014043.4(CHMP2B):c.560G>A (p.Ser187Asn)	CHMP2B	S187N, S146N	not specified|not provided|Frontotemporal dementia and/or amyotrophic lateral sclerosis 7	Benign/Likely benign(Last reviewed: Oct 18, 2022)	criteria provided, multiple submitters, no conflicts	VCV000260314	3	87302890	3	87253740	260314	251291	rs78268395	NC_000003.12:87253739:G:A
NM_014043.4(CHMP2B):c.579T>A (p.Thr193=)	CHMP2B		Frontotemporal dementia and/or amyotrophic lateral sclerosis 7	Likely benign(Last reviewed: Mar 18, 2022)	criteria provided, single submitter	VCV002037225	3	87302909	3	87253759	2037225	2097717		NC_000003.12:87253758:T:A
NM_014043.4(CHMP2B):c.581C>T (p.Ser194Leu)	CHMP2B	S194L, S153L	Frontotemporal dementia and/or amyotrophic lateral sclerosis 7|not provided	Uncertain significance(Last reviewed: Jul 12, 2022)	criteria provided, multiple submitters, no conflicts	VCV000581214	3	87302911	3	87253761	581214	559682	rs149380040	NC_000003.12:87253760:C:T
NM_014043.4(CHMP2B):c.613C>T (p.Arg205Trp)	CHMP2B	R164W, R205W	Frontotemporal dementia and/or amyotrophic lateral sclerosis 7	Uncertain significance(Last reviewed: Aug 31, 2021)	criteria provided, single submitter	VCV001037550	3	87302943	3	87253793	1037550	1025496	rs373536428	NC_000003.12:87253792:C:T
NM_014043.4(CHMP2B):c.614G>A (p.Arg205Gln)	CHMP2B	R205Q, R164Q	Frontotemporal dementia and/or amyotrophic lateral sclerosis 7	Uncertain significance(Last reviewed: Sep 17, 2021)	criteria provided, single submitter	VCV001366006	3	87302944	3	87253794	1366006	1398996		NC_000003.12:87253793:G:A
NM_014043.4(CHMP2B):c.618A>C (p.Gln206His)	CHMP2B	Q206H, Q165H	Frontotemporal dementia and/or amyotrophic lateral sclerosis 7	Pathogenic(Last reviewed: Mar 24, 2010)	no assertion criteria provided	VCV000001654	3	87302948	3	87253798	1654	16693	rs63751126	NC_000003.12:87253797:A:C
NM_014043.4(CHMP2B):c.632G>C (p.Gly211Ala)	CHMP2B	G170A, G211A, G243A	Frontotemporal dementia and/or amyotrophic lateral sclerosis 7	Uncertain significance(Last reviewed: Jun 14, 2022)	criteria provided, single submitter	VCV002006391	3	87302962	3	87253812	2006391	2069485		NC_000003.12:87253811:G:C
NM_014043.4(CHMP2B):c.*121G>A	CHMP2B		Frontotemporal dementia and/or amyotrophic lateral sclerosis 7	Uncertain significance(Last reviewed: Jan 13, 2018)	criteria provided, single submitter	VCV000902968	3	87303093	3	87253943	902968	889725	rs1706359144	NC_000003.12:87253942:G:A
NM_014043.4(CHMP2B):c.*231T>C	CHMP2B		not provided|Frontotemporal dementia and/or amyotrophic lateral sclerosis 7	Benign/Likely benign(Last reviewed: Aug 17, 2018)	criteria provided, multiple submitters, no conflicts	VCV000346811	3	87303203	3	87254053	346811	296287	rs17189270	NC_000003.12:87254052:T:C
NM_014043.4(CHMP2B):c.*602T>G	CHMP2B		Frontotemporal dementia and/or amyotrophic lateral sclerosis 7	Uncertain significance(Last reviewed: Jan 13, 2018)	criteria provided, single submitter	VCV000346812	3	87303574	3	87254424	346812	293028	rs886058908	NC_000003.12:87254423:T:G
NM_014043.4(CHMP2B):c.*626A>G	CHMP2B		Frontotemporal dementia and/or amyotrophic lateral sclerosis 7	Uncertain significance(Last reviewed: Jan 13, 2018)	criteria provided, single submitter	VCV000902969	3	87303598	3	87254448	902969	889726	rs971797498	NC_000003.12:87254447:A:G
NM_014043.4(CHMP2B):c.*718C>T	CHMP2B		Frontotemporal dementia and/or amyotrophic lateral sclerosis 7	Uncertain significance(Last reviewed: Jan 13, 2018)	criteria provided, single submitter	VCV000900410	3	87303690	3	87254540	900410	889727	rs918982067	NC_000003.12:87254539:C:T
NM_014043.4(CHMP2B):c.*744C>A	CHMP2B		Frontotemporal dementia and/or amyotrophic lateral sclerosis 7	Benign(Last reviewed: Jan 13, 2018)	criteria provided, single submitter	VCV000900411	3	87303716	3	87254566	900411	889728	rs185167991	NC_000003.12:87254565:C:A
NM_014043.4(CHMP2B):c.*836T>C	CHMP2B		Frontotemporal dementia and/or amyotrophic lateral sclerosis 7	Benign(Last reviewed: Jan 13, 2018)	criteria provided, single submitter	VCV000346813	3	87303808	3	87254658	346813	293029	rs189927047	NC_000003.12:87254657:T:C
NM_014043.4(CHMP2B):c.*864G>A	CHMP2B		Frontotemporal dementia and/or amyotrophic lateral sclerosis 7	Benign(Last reviewed: Jan 13, 2018)	criteria provided, single submitter	VCV000346814	3	87303836	3	87254686	346814	293042	rs181777395	NC_000003.12:87254685:G:A
NM_014043.4(CHMP2B):c.*901T>C	CHMP2B		Frontotemporal dementia and/or amyotrophic lateral sclerosis 7	Uncertain significance(Last reviewed: Jan 12, 2018)	criteria provided, single submitter	VCV000900412	3	87303873	3	87254723	900412	889729	rs1014335812	NC_000003.12:87254722:T:C
NM_014043.4(CHMP2B):c.*968G>A	CHMP2B		Frontotemporal dementia and/or amyotrophic lateral sclerosis 7	Uncertain significance(Last reviewed: Jan 12, 2018)	criteria provided, single submitter	VCV000346817	3	87303940	3	87254790	346817	291700	rs886058910	NC_000003.12:87254789:G:A
NM_014043.4(CHMP2B):c.*1071A>G	CHMP2B		Frontotemporal dementia and/or amyotrophic lateral sclerosis 7	Benign(Last reviewed: Jan 12, 2018)	criteria provided, single submitter	VCV000346819	3	87304043	3	87254893	346819	291703	rs544589377	NC_000003.12:87254892:A:G
NM_014043.4(CHMP2B):c.*1080C>T	CHMP2B		Frontotemporal dementia and/or amyotrophic lateral sclerosis 7	Uncertain significance(Last reviewed: Apr 27, 2017)	criteria provided, single submitter	VCV000900413	3	87304052	3	87254902	900413	889730	rs963258376	NC_000003.12:87254901:C:T
NM_014043.4(CHMP2B):c.*1190G>T	CHMP2B		Frontotemporal dementia|Frontotemporal dementia and/or amyotrophic lateral sclerosis 7	Benign/Likely benign(Last reviewed: Jan 13, 2018)	criteria provided, single submitter	VCV000346820	3	87304162	3	87255012	346820	296308	rs115892684	NC_000003.12:87255011:G:T
NM_014043.4(CHMP2B):c.*1255G>T	CHMP2B		Frontotemporal dementia and/or amyotrophic lateral sclerosis 7	Benign(Last reviewed: Jan 13, 2018)	criteria provided, single submitter	VCV000900479	3	87304227	3	87255077	900479	889731	rs144167614	NC_000003.12:87255076:G:T
NM_014043.4(CHMP2B):c.*1376G>C	CHMP2B		Frontotemporal dementia and/or amyotrophic lateral sclerosis 7	Benign(Last reviewed: Jan 12, 2018)	criteria provided, single submitter	VCV000346821	3	87304348	3	87255198	346821	296310	rs191203869	NC_000003.12:87255197:G:C
NM_014043.4(CHMP2B):c.*1408A>G	CHMP2B		Frontotemporal dementia and/or amyotrophic lateral sclerosis 7	Benign(Last reviewed: Jan 13, 2018)	criteria provided, single submitter	VCV000346822	3	87304380	3	87255230	346822	296364	rs183429826	NC_000003.12:87255229:A:G
NM_014043.4(CHMP2B):c.*1414T>C	CHMP2B		Frontotemporal dementia and/or amyotrophic lateral sclerosis 7	Uncertain significance(Last reviewed: Jan 13, 2018)	criteria provided, single submitter	VCV000900480	3	87304386	3	87255236	900480	889732	rs1575973316	NC_000003.12:87255235:T:C
NM_014043.4(CHMP2B):c.*1421C>T	CHMP2B		Frontotemporal dementia and/or amyotrophic lateral sclerosis 7	Uncertain significance(Last reviewed: Mar 30, 2018)	criteria provided, single submitter	VCV000900481	3	87304393	3	87255243	900481	889733	rs1016915311	NC_000003.12:87255242:C:T
NM_014043.4(CHMP2B):c.*1422G>A	CHMP2B		Frontotemporal dementia and/or amyotrophic lateral sclerosis 7	Uncertain significance(Last reviewed: Jan 13, 2018)	criteria provided, single submitter	VCV000346823	3	87304394	3	87255244	346823	291704	rs572323799	NC_000003.12:87255243:G:A
NM_014043.4(CHMP2B):c.*1482T>A	CHMP2B		Frontotemporal dementia and/or amyotrophic lateral sclerosis 7	Uncertain significance(Last reviewed: Jan 12, 2018)	criteria provided, single submitter	VCV000902145	3	87304454	3	87255304	902145	889734	rs910263560	NC_000003.12:87255303:T:A
NM_014043.4(CHMP2B):c.*1503G>C	CHMP2B		Frontotemporal dementia|Frontotemporal dementia and/or amyotrophic lateral sclerosis 7	Benign/Likely benign(Last reviewed: Jan 13, 2018)	criteria provided, single submitter	VCV000346824	3	87304475	3	87255325	346824	296311	rs1060238	NC_000003.12:87255324:G:C
NM_014043.4(CHMP2B):c.*1516C>T	CHMP2B		Frontotemporal dementia and/or amyotrophic lateral sclerosis 7	Uncertain significance(Last reviewed: Jan 13, 2018)	criteria provided, single submitter	VCV000902146	3	87304488	3	87255338	902146	889735	rs1024508536	NC_000003.12:87255337:C:T
NM_014043.4(CHMP2B):c.*1588C>T	CHMP2B		Frontotemporal dementia and/or amyotrophic lateral sclerosis 7	Benign(Last reviewed: Jan 12, 2018)	criteria provided, single submitter	VCV000346825	3	87304560	3	87255410	346825	296365	rs11426	NC_000003.12:87255409:C:T
NM_014043.4(CHMP2B):c.*1610C>T	CHMP2B		Frontotemporal dementia and/or amyotrophic lateral sclerosis 7	Benign(Last reviewed: Jan 13, 2018)	criteria provided, single submitter	VCV000903026	3	87304582	3	87255432	903026	889736	rs191312397	NC_000003.12:87255431:C:T
NM_014043.4(CHMP2B):c.*1647A>G	CHMP2B		Frontotemporal dementia and/or amyotrophic lateral sclerosis 7	Uncertain significance(Last reviewed: Jan 12, 2018)	criteria provided, single submitter	VCV000903027	3	87304619	3	87255469	903027	889737	rs534772903	NC_000003.12:87255468:A:G
NM_014043.4(CHMP2B):c.*1589G>A	CHMP2B|POU1F1		Combined Pituitary Hormone Deficiency, Recessive|Frontotemporal dementia|Frontotemporal dementia and/or amyotrophic lateral sclerosis 7	Benign/Likely benign(Last reviewed: Jan 13, 2018)	criteria provided, single submitter	VCV000346826	3	87304561	3	87255411	346826	293046	rs1060241	NC_000003.12:87255410:G:A
NC_000003.11:g.(?_87276673)_(87325612_?)del	CHMP2B|POU1F1		Frontotemporal dementia and/or amyotrophic lateral sclerosis 7	Uncertain significance(Last reviewed: Dec 2, 2021)	criteria provided, single submitter	VCV001411771	3	87276673 - 87325612			1411771	1448220
NM_000743.5(CHRNA3):c.752C>G (p.Pro251Arg)	CHRNA3	P251R	Amyotrophic lateral sclerosis	Uncertain significance(Last reviewed: Mar 31, 2020)	criteria provided, single submitter	VCV000873307	15	78894232	15	78601890	873307	861401	rs1476174487	NC_000015.10:78601889:G:C
NM_000743.5(CHRNA3):c.725del (p.Leu242fs)	CHRNA3	L242fs	Amyotrophic lateral sclerosis	Likely pathogenic(Last reviewed: Mar 31, 2020)	criteria provided, single submitter	VCV000873308	15	78894259	15	78601917	873308	861402	rs2053207945	NC_000015.10:78601916:AA:A
NM_000743.5(CHRNA3):c.708_709insG (p.Ile237fs)	CHRNA3	I237fs	Amyotrophic lateral sclerosis	Likely pathogenic(Last reviewed: Mar 31, 2020)	criteria provided, single submitter	VCV000873309	15	78894275 - 78894276	15	78601933 - 78601934	873309	861403	rs2053208751	NC_000015.10:78601933::C
NM_000743.5(CHRNA3):c.247_248insG (p.Thr83fs)	CHRNA3	T83fs	Amyotrophic lateral sclerosis	Likely pathogenic(Last reviewed: Mar 31, 2020)	criteria provided, single submitter	VCV000873310	15	78910978 - 78910979	15	78618636 - 78618637	873310	861404	rs2053501632	NC_000015.10:78618636::C
NM_000743.5(CHRNA3):c.1A>G (p.Met1Val)	CHRNA3	M1V	Amyotrophic lateral sclerosis	Likely pathogenic(Last reviewed: Mar 31, 2020)	criteria provided, single submitter	VCV000873311	15	78913136	15	78620794	873311	861405	rs2053539304	NC_000015.10:78620793:T:C
NM_000744.7(CHRNA4):c.1460G>A (p.Arg487Gln)	CHRNA4	R487Q, R311Q	Inborn genetic diseases|Autosomal dominant nocturnal frontal lobe epilepsy 1|Tobacco addiction, susceptibility to|Autosomal dominant nocturnal frontal lobe epilepsy|not specified|not provided|Autosomal dominant nocturnal frontal lobe epilepsy 1	Conflicting interpretations of pathogenicity(Last reviewed: Nov 2, 2022)	criteria provided, conflicting interpretations	VCV000098318	20	61981303	20	63349951	98318	104211	rs121912280	NC_000020.11:63349950:C:T
NM_000744.7(CHRNA4):c.979G>A (p.Val327Met)	CHRNA4	V151M, V327M	Autosomal dominant nocturnal frontal lobe epilepsy|Amyotrophic lateral sclerosis	Conflicting interpretations of pathogenicity(Last reviewed: Dec 23, 2021)	criteria provided, conflicting interpretations	VCV000835474	20	61981784	20	63350432	835474	848494	rs201841018	NC_000020.11:63350431:C:T
NM_000744.7(CHRNA4):c.656A>C (p.Asn219Thr)	CHRNA4	N219T, N43T	Amyotrophic lateral sclerosis	Uncertain significance(Last reviewed: Mar 31, 2020)	criteria provided, single submitter	VCV000873207	20	61982107	20	63350755	873207	861425	rs201645533	NC_000020.11:63350754:T:G
NM_000744.7(CHRNA4):c.442C>T (p.Arg148Trp)	CHRNA4	R148W	Autosomal dominant nocturnal frontal lobe epilepsy|Inborn genetic diseases|not specified|not provided|Amyotrophic lateral sclerosis	Conflicting interpretations of pathogenicity(Last reviewed: Oct 23, 2022)	criteria provided, conflicting interpretations	VCV000098324	20	61982321	20	63350969	98324	104217	rs121912243	NC_000020.11:63350968:G:A
NM_000750.5(CHRNB4):c.1304C>T (p.Ala435Val)	CHRNB4	A435V	Amyotrophic lateral sclerosis	Benign(Last reviewed: Mar 31, 2020)	criteria provided, single submitter	VCV000873208	15	78921343	15	78629001	873208	861406	rs56317523	NC_000015.10:78629000:G:A
NM_000750.5(CHRNB4):c.498C>G (p.Asn166Lys)	CHRNB4	N166K	Amyotrophic lateral sclerosis	Benign(Last reviewed: Mar 31, 2020)	criteria provided, single submitter	VCV000873209	15	78922149	15	78629807	873209	861407	rs148540431	NC_000015.10:78629806:G:C
NM_000750.5(CHRNB4):c.116G>T (p.Arg39Leu)	CHRNB4	R39L	Amyotrophic lateral sclerosis	Uncertain significance(Last reviewed: Mar 31, 2020)	criteria provided, single submitter	VCV000873210	15	78927869	15	78635527	873210	861408	rs548549089	NC_000015.10:78635526:C:A
NM_000614.4(CNTF):c.115-6G>A	CNTF|ZFP91-CNTF		CILIARY NEUROTROPHIC FACTOR POLYMORPHISM	Benign(Last reviewed: May 1, 2004)	no assertion criteria provided	VCV000017493	11	58391501	11	58624028	17493	32532	rs1800169	NC_000011.10:58624027:G:A
NC_000020.10:g.(?_389402)_(746418_?)del	CSNK2A1|SCRT2|SLC52A3|RBCK1|TCF15|TBC1D20|SRXN1		not provided|Brown-Vialetto-van Laere syndrome 1	Pathogenic(Last reviewed: Jul 6, 2022)	criteria provided, single submitter	VCV001373812	20	389402 - 746418			1373812	1378951
NM_001378743.1(CYLD):c.2155A>G (p.Met719Val)	CYLD	M719V, M494V, M706V, M716V	Frontotemporal dementia and/or amyotrophic lateral sclerosis 8	Pathogenic(Last reviewed: Nov 10, 2021)	criteria provided, single submitter	VCV000992597	16	50825515	16	50791604	992597	980522	rs1971438573	NC_000016.10:50791603:A:G
NM_001378743.1(CYLD):c.2806C>T (p.Arg936Ter)	CYLD	R936*, R933*, R711*, R923*	Familial cylindromatosis|Trichoepithelioma, multiple familial, 1|Frontotemporal dementia and/or amyotrophic lateral sclerosis 8|Familial cylindromatosis|Brooke-Spiegler syndrome	Pathogenic(Last reviewed: Dec 31, 2021)	criteria provided, multiple submitters, no conflicts	VCV000005259	16	50830354	16	50796443	5259	20298	rs121908390	NC_000016.10:50796442:C:T
NM_001917.5(DAO):c.34G>A (p.Gly12Arg)	DAO	G12R	Amyotrophic lateral sclerosis	Uncertain significance(Last reviewed: Jan 1, 2022)	criteria provided, single submitter	VCV001343315	12	109278816	12	108885040	1343315	1334959		NC_000012.12:108885039:G:A
NM_001917.5(DAO):c.46G>A (p.Ala16Thr)	DAO	A16T	Amyotrophic lateral sclerosis	Likely benign(Last reviewed: Mar 31, 2020)	criteria provided, single submitter	VCV000873278	12	109278828	12	108885052	873278	861387	rs778735604	NC_000012.12:108885051:G:A
NM_001917.5(DAO):c.212C>T (p.Thr71Ile)	DAO	T71I	Amyotrophic lateral sclerosis	Uncertain significance(Last reviewed: Mar 31, 2020)	criteria provided, single submitter	VCV000873279	12	109281243	12	108887467	873279	861388	rs138277420	NC_000012.12:108887466:C:T
NM_001917.5(DAO):c.250G>A (p.Ala84Thr)	DAO	A84T	Amyotrophic lateral sclerosis	Likely pathogenic(Last reviewed: Jul 31, 2020)	criteria provided, single submitter	VCV000976656	12	109281281	12	108887505	976656	964791	rs781658657	NC_000012.12:108887504:G:A
NM_001917.5(DAO):c.962G>A (p.Gly321Glu)	DAO	G321E	Amyotrophic lateral sclerosis	Uncertain significance(Last reviewed: Mar 31, 2020)	criteria provided, single submitter	VCV000873281	12	109294229	12	108900453	873281	861390	rs2039610204	NC_000012.12:108900452:G:A
NC_000009.11:g.(?_32453279)_(35068379_?)dup	DCAF12|CHMP5|DNAJA1|ANKRD18B|CCL19|TMEM215|AQP7|B4GALT1|IL11RA|NDUFB6|DNAJB5|UBE2R2|NUDT2|CCL27|AQP3|RPP25L|UBAP1|RIGI|FAM219A|DCTN3|TOPORS|BAG1|KIF24|CCL21|VCP|SIGMAR1|NFX1|TAF1L|SPINK4|MYORG|GALT|PRSS3|UBAP2|ENHO|C9orf131|APTX|PHF24|DNAI1|SMU1|CNTFR|C9orf24|NOL6|ARID3C|SPATA31F1		Inclusion body myopathy with Paget disease of bone and frontotemporal dementia|Frontotemporal dementia and/or amyotrophic lateral sclerosis 6	Uncertain significance(Last reviewed: Jun 22, 2022)	criteria provided, single submitter	VCV002425687	9	32453279 - 35068379			2425687	1939697
NM_004082.5(DCTN1):c.*251T>G	DCTN1		Perry syndrome|Neuronopathy, distal hereditary motor, type 7B	Uncertain significance(Last reviewed: Jan 12, 2018)	criteria provided, single submitter	VCV000337061	2	74588375	2	74361248	337061	287953	rs756362040	NC_000002.12:74361247:A:C
NM_004082.5(DCTN1):c.*167C>T	DCTN1		Perry syndrome|Neuronopathy, distal hereditary motor, type 7B	Benign(Last reviewed: Jan 13, 2018)	criteria provided, single submitter	VCV000337062	2	74588459	2	74361332	337062	287954	rs142053202	NC_000002.12:74361331:G:A
NM_004082.5(DCTN1):c.*122A>C	DCTN1		Perry syndrome|Neuronopathy, distal hereditary motor, type 7B	Benign(Last reviewed: Jan 13, 2018)	criteria provided, single submitter	VCV000337063	2	74588504	2	74361377	337063	287260	rs777649011	NC_000002.12:74361376:T:G
NM_004082.5(DCTN1):c.*111C>T	DCTN1		Neuronopathy, distal hereditary motor, type 7B|Perry syndrome	Uncertain significance(Last reviewed: Jan 12, 2018)	criteria provided, single submitter	VCV000896792	2	74588515	2	74361388	896792	885461	rs1673974256	NC_000002.12:74361387:G:A
NM_004082.5(DCTN1):c.*57C>T	DCTN1		Neuronopathy, distal hereditary motor, type 7B|Perry syndrome	Benign(Last reviewed: Jan 12, 2018)	criteria provided, single submitter	VCV000337064	2	74588569	2	74361442	337064	287955	rs567051449	NC_000002.12:74361441:G:A
NM_004082.5(DCTN1):c.*49G>A	DCTN1		Neuronopathy, distal hereditary motor, type 7B|Perry syndrome	Likely benign(Last reviewed: Jan 13, 2018)	criteria provided, single submitter	VCV000337065	2	74588577	2	74361450	337065	287956	rs368049781	NC_000002.12:74361449:C:T
NM_004082.5(DCTN1):c.*21C>T	DCTN1		Neuronopathy, distal hereditary motor, type 7B|Perry syndrome	Benign(Last reviewed: Jan 13, 2018)	criteria provided, single submitter	VCV000337066	2	74588605	2	74361478	337066	287261	rs11555696	NC_000002.12:74361477:G:A
NM_004082.5(DCTN1):c.3834C>T (p.Ser1278=)	DCTN1		Amyotrophic lateral sclerosis type 1|Neuronopathy, distal hereditary motor, type 7B|Perry syndrome	Likely benign(Last reviewed: Sep 3, 2022)	criteria provided, single submitter	VCV001994590	2	74588629	2	74361502	1994590	2052956		NC_000002.12:74361501:G:A
NM_004082.5(DCTN1):c.3830T>C (p.Ile1277Thr)	DCTN1	I1254T, I1260T, I1270T, I1235T, I1252T, I1138T, I1143T, I1277T	Amyotrophic lateral sclerosis type 1|Neuronopathy, distal hereditary motor, type 7B|Perry syndrome	Uncertain significance(Last reviewed: Apr 21, 2022)	criteria provided, single submitter	VCV002128888	2	74588633	2	74361506	2128888	2175137		NC_000002.12:74361505:A:G
NM_004082.5(DCTN1):c.3828C>T (p.Leu1276=)	DCTN1		Amyotrophic lateral sclerosis type 1|Neuronopathy, distal hereditary motor, type 7B|Perry syndrome	Likely benign(Last reviewed: Oct 24, 2021)	criteria provided, single submitter	VCV001583678	2	74588635	2	74361508	1583678	1601373		NC_000002.12:74361507:G:A
NM_004082.5(DCTN1):c.3824G>A (p.Arg1275His)	DCTN1	R1233H, R1275H, R1141H, R1250H, R1268H, R1136H, R1252H, R1258H	Inborn genetic diseases|Amyotrophic lateral sclerosis type 1|Perry syndrome|Neuronopathy, distal hereditary motor, type 7B	Uncertain significance(Last reviewed: Jul 19, 2022)	criteria provided, multiple submitters, no conflicts	VCV000570076	2	74588639	2	74361512	570076	562030	rs560344779	NC_000002.12:74361511:C:T
NM_004082.5(DCTN1):c.3823C>T (p.Arg1275Cys)	DCTN1	R1258C, R1268C, R1141C, R1250C, R1252C, R1275C, R1136C, R1233C	Perry syndrome|Amyotrophic lateral sclerosis type 1|Neuronopathy, distal hereditary motor, type 7B	Likely pathogenic(Last reviewed: Sep 15, 2022)	criteria provided, single submitter	VCV001474510	2	74588640	2	74361513	1474510	1411041		NC_000002.12:74361512:G:A
NM_004082.5(DCTN1):c.3820A>C (p.Ser1274Arg)	DCTN1	S1267R, S1232R, S1251R, S1140R, S1257R, S1135R, S1249R, S1274R	Amyotrophic lateral sclerosis type 1|Neuronopathy, distal hereditary motor, type 7B|Perry syndrome	Uncertain significance(Last reviewed: May 2, 2022)	criteria provided, single submitter	VCV001912545	2	74588643	2	74361516	1912545	1966720		NC_000002.12:74361515:T:G
NM_004082.5(DCTN1):c.3811C>G (p.Gln1271Glu)	DCTN1	Q1246E, Q1254E, Q1137E, Q1248E, Q1271E, Q1132E, Q1229E, Q1264E	Amyotrophic lateral sclerosis type 1|Perry syndrome|Neuronopathy, distal hereditary motor, type 7B	Uncertain significance(Last reviewed: Sep 2, 2021)	criteria provided, single submitter	VCV001041780	2	74588652	2	74361525	1041780	1024721	rs1673987624	NC_000002.12:74361524:G:C
NM_004082.5(DCTN1):c.3810C>A (p.His1270Gln)	DCTN1	H1131Q, H1136Q, H1228Q, H1245Q, H1247Q, H1253Q, H1263Q, H1270Q	Amyotrophic lateral sclerosis type 1|Perry syndrome|Neuronopathy, distal hereditary motor, type 7B	Uncertain significance(Last reviewed: Sep 16, 2021)	criteria provided, single submitter	VCV001051565	2	74588653	2	74361526	1051565	1041689		NC_000002.12:74361525:G:T
NM_004082.5(DCTN1):c.3803A>G (p.Gln1268Arg)	DCTN1	Q1268R, Q1134R, Q1226R, Q1261R, Q1129R, Q1243R, Q1245R, Q1251R	Amyotrophic lateral sclerosis type 1|Neuronopathy, distal hereditary motor, type 7B|Perry syndrome	Uncertain significance(Last reviewed: Sep 1, 2021)	criteria provided, single submitter	VCV000536155	2	74588660	2	74361533	536155	518600	rs751431467	NC_000002.12:74361532:T:C
NM_004082.5(DCTN1):c.3799G>C (p.Glu1267Gln)	DCTN1	E1260Q, E1128Q, E1242Q, E1133Q, E1225Q, E1267Q, E1244Q, E1250Q	Inborn genetic diseases|Perry syndrome|Amyotrophic lateral sclerosis type 1|Neuronopathy, distal hereditary motor, type 7B|Perry syndrome|Neuronopathy, distal hereditary motor, type 7B	Conflicting interpretations of pathogenicity(Last reviewed: Jul 7, 2022)	criteria provided, conflicting interpretations	VCV000897272	2	74588664	2	74361537	897272	885462	rs146083590	NC_000002.12:74361536:C:G
NM_004082.5(DCTN1):c.3799G>A (p.Glu1267Lys)	DCTN1	E1225K, E1133K, E1267K, E1242K, E1260K, E1128K, E1244K, E1250K	Amyotrophic lateral sclerosis type 1|Perry syndrome|Neuronopathy, distal hereditary motor, type 7B|not provided	Benign/Likely benign(Last reviewed: Oct 9, 2022)	criteria provided, multiple submitters, no conflicts	VCV000569319	2	74588664	2	74361537	569319	562039	rs146083590	NC_000002.12:74361536:C:T
NM_004082.5(DCTN1):c.3797A>G (p.Gln1266Arg)	DCTN1	Q1127R, Q1132R, Q1224R, Q1241R, Q1243R, Q1249R, Q1259R, Q1266R	Amyotrophic lateral sclerosis type 1|Neuronopathy, distal hereditary motor, type 7B|Perry syndrome	Uncertain significance(Last reviewed: Aug 7, 2022)	criteria provided, single submitter	VCV001715479	2	74588666	2	74361539	1715479	1775624		NC_000002.12:74361538:T:C
NM_004082.5(DCTN1):c.3796C>A (p.Gln1266Lys)	DCTN1	Q1127K, Q1132K, Q1224K, Q1259K, Q1241K, Q1243K, Q1249K, Q1266K	Amyotrophic lateral sclerosis type 1|Neuronopathy, distal hereditary motor, type 7B|Perry syndrome	Uncertain significance(Last reviewed: Sep 16, 2021)	criteria provided, single submitter	VCV001387060	2	74588667	2	74361540	1387060	1381425		NC_000002.12:74361539:G:T
NM_004082.5(DCTN1):c.3787G>A (p.Val1263Met)	DCTN1	V1238M, V1256M, V1129M, V1221M, V1263M, V1124M, V1240M, V1246M	Perry syndrome|Amyotrophic lateral sclerosis type 1|Neuronopathy, distal hereditary motor, type 7B	Uncertain significance(Last reviewed: Aug 22, 2022)	criteria provided, single submitter	VCV001478343	2	74588676	2	74361549	1478343	1351850		NC_000002.12:74361548:C:T
NM_004082.5(DCTN1):c.3783G>T (p.Arg1261=)	DCTN1		Amyotrophic lateral sclerosis type 1|Perry syndrome|Neuronopathy, distal hereditary motor, type 7B	Likely benign(Last reviewed: Nov 28, 2018)	criteria provided, single submitter	VCV000760863	2	74588680	2	74361553	760863	763434	rs779676968	NC_000002.12:74361552:C:A
NM_004082.5(DCTN1):c.3782G>A (p.Arg1261Gln)	DCTN1	R1127Q, R1219Q, R1261Q, R1122Q, R1236Q, R1254Q, R1238Q, R1244Q	Perry syndrome|Neuronopathy, distal hereditary motor, type 7B|Amyotrophic lateral sclerosis type 1|Neuronopathy, distal hereditary motor, type 7B|Perry syndrome	Benign/Likely benign(Last reviewed: Sep 20, 2022)	criteria provided, multiple submitters, no conflicts	VCV000337067	2	74588681	2	74361554	337067	290854	rs553822174	NC_000002.12:74361553:C:T
NM_004082.5(DCTN1):c.3781C>T (p.Arg1261Trp)	DCTN1	R1122W, R1127W, R1236W, R1254W, R1261W, R1219W, R1238W, R1244W	Neuronopathy, distal hereditary motor, type 7B|Amyotrophic lateral sclerosis type 1|Perry syndrome	Uncertain significance(Last reviewed: Jul 19, 2022)	criteria provided, single submitter	VCV000640228	2	74588682	2	74361555	640228	630524	rs768025820	NC_000002.12:74361554:G:A
NM_004082.5(DCTN1):c.3780C>T (p.His1260=)	DCTN1		Amyotrophic lateral sclerosis type 1|Neuronopathy, distal hereditary motor, type 7B|Perry syndrome	Likely benign(Last reviewed: May 28, 2022)	criteria provided, single submitter	VCV002110160	2	74588683	2	74361556	2110160	2160280		NC_000002.12:74361555:G:A
NM_004082.5(DCTN1):c.3778C>T (p.His1260Tyr)	DCTN1	H1126Y, H1260Y, H1218Y, H1253Y, H1121Y, H1235Y, H1237Y, H1243Y	Amyotrophic lateral sclerosis type 1|Neuronopathy, distal hereditary motor, type 7B|Perry syndrome	Uncertain significance(Last reviewed: Oct 18, 2022)	criteria provided, single submitter	VCV000582305	2	74588685	2	74361558	582305	560968	rs1375787578	NC_000002.12:74361557:G:A
NM_004082.5(DCTN1):c.3776G>A (p.Arg1259Gln)	DCTN1	R1217Q, R1259Q, R1120Q, R1234Q, R1125Q, R1252Q, R1236Q, R1242Q	Amyotrophic lateral sclerosis type 1|Perry syndrome|Neuronopathy, distal hereditary motor, type 7B	Uncertain significance(Last reviewed: Mar 16, 2022)	criteria provided, single submitter	VCV000643909	2	74588687	2	74361560	643909	630525	rs573184955	NC_000002.12:74361559:C:T
NM_004082.5(DCTN1):c.3760G>T (p.Ala1254Ser)	DCTN1	A1229S, A1115S, A1254S, A1120S, A1212S, A1247S, A1231S, A1237S	Neuronopathy, distal hereditary motor, type 7B|Amyotrophic lateral sclerosis type 1|Perry syndrome	Uncertain significance(Last reviewed: Dec 3, 2021)	criteria provided, single submitter	VCV000640080	2	74588703	2	74361576	640080	630526	rs772655253	NC_000002.12:74361575:C:A
NM_004082.5(DCTN1):c.3759G>A (p.Ala1253=)	DCTN1		Perry syndrome|Neuronopathy, distal hereditary motor, type 7B|Inborn genetic diseases|Amyotrophic lateral sclerosis type 1|Neuronopathy, distal hereditary motor, type 7B|Perry syndrome	Conflicting interpretations of pathogenicity(Last reviewed: Aug 30, 2021)	criteria provided, conflicting interpretations	VCV000337068	2	74588704	2	74361577	337068	290566	rs886056328	NC_000002.12:74361576:C:T
NM_004082.5(DCTN1):c.3758C>T (p.Ala1253Val)	DCTN1	A1114V, A1119V, A1211V, A1230V, A1246V, A1236V, A1253V, A1228V	Amyotrophic lateral sclerosis type 1|Perry syndrome|Neuronopathy, distal hereditary motor, type 7B|Inborn genetic diseases	Uncertain significance(Last reviewed: Sep 1, 2022)	criteria provided, multiple submitters, no conflicts	VCV000960668	2	74588705	2	74361578	960668	943127	rs1026036256	NC_000002.12:74361577:G:A
NM_004082.5(DCTN1):c.3755G>A (p.Cys1252Tyr)	DCTN1	C1113Y, C1118Y, C1210Y, C1227Y, C1229Y, C1235Y, C1245Y, C1252Y	Neuronopathy, distal hereditary motor, type 7B|Amyotrophic lateral sclerosis type 1|Perry syndrome	Uncertain significance(Last reviewed: Aug 28, 2021)	criteria provided, single submitter	VCV001020365	2	74588708	2	74361581	1020365	1004253	rs773727370	NC_000002.12:74361580:C:T
NM_004082.5(DCTN1):c.3754T>C (p.Cys1252Arg)	DCTN1	C1113R, C1118R, C1210R, C1227R, C1245R, C1229R, C1235R, C1252R	Perry syndrome|Amyotrophic lateral sclerosis type 1|Neuronopathy, distal hereditary motor, type 7B	Uncertain significance(Last reviewed: Mar 8, 2022)	criteria provided, single submitter	VCV001387496	2	74588709	2	74361582	1387496	1474221		NC_000002.12:74361581:A:G
NM_004082.5(DCTN1):c.3752C>T (p.Ser1251Leu)	DCTN1	S1112L, S1209L, S1226L, S1234L, S1251L, S1117L, S1228L, S1244L	Amyotrophic lateral sclerosis type 1|Neuronopathy, distal hereditary motor, type 7B|Perry syndrome	Uncertain significance(Last reviewed: Jul 31, 2022)	criteria provided, single submitter	VCV001909110	2	74588711	2	74361584	1909110	1965884		NC_000002.12:74361583:G:A
NM_004082.5(DCTN1):c.3751T>G (p.Ser1251Ala)	DCTN1	S1226A, S1112A, S1117A, S1209A, S1228A, S1234A, S1251A, S1244A	Amyotrophic lateral sclerosis type 1|Neuronopathy, distal hereditary motor, type 7B|Perry syndrome	Uncertain significance(Last reviewed: Oct 25, 2022)	criteria provided, single submitter	VCV001417346	2	74588712	2	74361585	1417346	1377713		NC_000002.12:74361584:A:C
NM_004082.5(DCTN1):c.3750C>G (p.Phe1250Leu)	DCTN1	F1208L, F1116L, F1111L, F1225L, F1250L, F1243L, F1227L, F1233L	Amyotrophic lateral sclerosis type 1|Neuronopathy, distal hereditary motor, type 7B|Perry syndrome	Uncertain significance(Last reviewed: Mar 18, 2022)	criteria provided, single submitter	VCV000835939	2	74588713	2	74361586	835939	827029	rs1673994728	NC_000002.12:74361585:G:C
NM_004082.5(DCTN1):c.3747C>T (p.Thr1249=)	DCTN1		Amyotrophic lateral sclerosis type 1|Perry syndrome|Neuronopathy, distal hereditary motor, type 7B	Likely benign(Last reviewed: Mar 18, 2022)	criteria provided, single submitter	VCV001089527	2	74588716	2	74361589	1089527	1070018		NC_000002.12:74361588:G:A
NM_004082.5(DCTN1):c.3747C>G (p.Thr1249=)	DCTN1		Amyotrophic lateral sclerosis type 1|Perry syndrome|Neuronopathy, distal hereditary motor, type 7B	Likely benign(Last reviewed: Oct 7, 2022)	criteria provided, single submitter	VCV000764114	2	74588716	2	74361589	764114	763435	rs759710617	NC_000002.12:74361588:G:C
NM_004082.5(DCTN1):c.3746C>T (p.Thr1249Ile)	DCTN1	T1249I, T1207I, T1115I, T1224I, T1242I, T1110I, T1226I, T1232I	Inborn genetic diseases|Neuronopathy, distal hereditary motor, type 7B|Perry syndrome|Amyotrophic lateral sclerosis type 1|not provided|Amyotrophic lateral sclerosis type 1|Neuronopathy, distal hereditary motor, type 7B|Perry syndrome	Benign/Likely benign(Last reviewed: Mar 1, 2023)	criteria provided, multiple submitters, no conflicts	VCV000008402	2	74588717	2	74361590	8402	23441	rs72466496	NC_000002.12:74361589:G:A
NM_004082.5(DCTN1):c.3742G>A (p.Val1248Met)	DCTN1	V1114M, V1231M, V1206M, V1225M, V1109M, V1223M, V1241M, V1248M	Inborn genetic diseases|Amyotrophic lateral sclerosis type 1|Neuronopathy, distal hereditary motor, type 7B|Perry syndrome	Uncertain significance(Last reviewed: Mar 22, 2022)	criteria provided, multiple submitters, no conflicts	VCV000941160	2	74588721	2	74361594	941160	931586	rs752784218	NC_000002.12:74361593:C:T
NM_004082.5(DCTN1):c.3741A>C (p.Lys1247Asn)	DCTN1	K1222N, K1240N, K1113N, K1224N, K1247N, K1205N, K1108N, K1230N	Perry syndrome|Amyotrophic lateral sclerosis type 1|Neuronopathy, distal hereditary motor, type 7B	Uncertain significance(Last reviewed: Sep 1, 2021)	criteria provided, single submitter	VCV001474708	2	74588722	2	74361595	1474708	1503795		NC_000002.12:74361594:T:G
NM_004082.5(DCTN1):c.3733A>G (p.Met1245Val)	DCTN1	M1203V, M1220V, M1106V, M1111V, M1222V, M1228V, M1238V, M1245V	Inborn genetic diseases|Amyotrophic lateral sclerosis type 1|Perry syndrome|Neuronopathy, distal hereditary motor, type 7B	Uncertain significance(Last reviewed: Jul 27, 2022)	criteria provided, multiple submitters, no conflicts	VCV000965216	2	74588730	2	74361603	965216	953228	rs969899022	NC_000002.12:74361602:T:C
NM_004082.5(DCTN1):c.3731A>G (p.Tyr1244Cys)	DCTN1	Y1105C, Y1110C, Y1202C, Y1221C, Y1244C, Y1219C, Y1227C, Y1237C	Perry syndrome|Amyotrophic lateral sclerosis type 1|Neuronopathy, distal hereditary motor, type 7B	Uncertain significance(Last reviewed: Sep 20, 2022)	criteria provided, single submitter	VCV000934831	2	74588732	2	74361605	934831	931587	rs752422008	NC_000002.12:74361604:T:C
NM_004082.5(DCTN1):c.3728T>C (p.Val1243Ala)	DCTN1	V1109A, V1243A, V1201A, V1236A, V1104A, V1218A, V1220A, V1226A	Amyotrophic lateral sclerosis type 1|Perry syndrome|Neuronopathy, distal hereditary motor, type 7B	Uncertain significance(Last reviewed: Aug 27, 2021)	criteria provided, single submitter	VCV000665455	2	74588735	2	74361608	665455	630527	rs762752851	NC_000002.12:74361607:A:G
NM_004082.5(DCTN1):c.3726A>G (p.Thr1242=)	DCTN1		Perry syndrome|Amyotrophic lateral sclerosis type 1|Neuronopathy, distal hereditary motor, type 7B	Likely benign(Last reviewed: Apr 4, 2022)	criteria provided, single submitter	VCV001547853	2	74588737	2	74361610	1547853	1624927		NC_000002.12:74361609:T:C
NM_004082.5(DCTN1):c.3721G>A (p.Asp1241Asn)	DCTN1	D1107N, D1199N, D1216N, D1241N, D1102N, D1234N, D1218N, D1224N	Amyotrophic lateral sclerosis type 1|Neuronopathy, distal hereditary motor, type 7B|Perry syndrome|Inborn genetic diseases	Likely benign(Last reviewed: Jun 25, 2022)	criteria provided, multiple submitters, no conflicts	VCV000774034	2	74588742	2	74361615	774034	697663	rs184429549	NC_000002.12:74361614:C:T
NM_004082.5(DCTN1):c.3718G>T (p.Asp1240Tyr)	DCTN1	D1106Y, D1215Y, D1217Y, D1101Y, D1198Y, D1240Y, D1223Y, D1233Y	Neuronopathy, distal hereditary motor, type 7B|Amyotrophic lateral sclerosis type 1|Neuronopathy, distal hereditary motor, type 7B|Perry syndrome	Uncertain significance(Last reviewed: Aug 31, 2021)	criteria provided, multiple submitters, no conflicts	VCV000946666	2	74588745	2	74361618	946666	922921	rs748860016	NC_000002.12:74361617:C:A
NM_004082.5(DCTN1):c.3712C>G (p.Gln1238Glu)	DCTN1	Q1231E, Q1099E, Q1196E, Q1104E, Q1213E, Q1238E, Q1215E, Q1221E	Amyotrophic lateral sclerosis type 1|Perry syndrome|Neuronopathy, distal hereditary motor, type 7B|Perry syndrome|Neuronopathy, distal hereditary motor, type 7B	Conflicting interpretations of pathogenicity(Last reviewed: Jun 22, 2022)	criteria provided, conflicting interpretations	VCV000654711	2	74588751	2	74361624	654711	630528	rs778307537	NC_000002.12:74361623:G:C
NM_004082.5(DCTN1):c.3711G>A (p.Glu1237=)	DCTN1		Amyotrophic lateral sclerosis type 1|Neuronopathy, distal hereditary motor, type 7B|Perry syndrome	Benign(Last reviewed: Feb 21, 2022)	criteria provided, single submitter	VCV001703705	2	74588752	2	74361625	1703705	1696094		NC_000002.12:74361624:C:T
NM_004082.5(DCTN1):c.3701C>T (p.Ala1234Val)	DCTN1	A1095V, A1100V, A1192V, A1209V, A1211V, A1217V, A1227V, A1234V	Amyotrophic lateral sclerosis type 1|Perry syndrome|Neuronopathy, distal hereditary motor, type 7B	Uncertain significance(Last reviewed: Aug 27, 2021)	criteria provided, single submitter	VCV001009073	2	74588762	2	74361635	1009073	989003	rs1200946425	NC_000002.12:74361634:G:A
NM_004082.5(DCTN1):c.3700-3C>G	DCTN1		Perry syndrome|Amyotrophic lateral sclerosis type 1|Neuronopathy, distal hereditary motor, type 7B	Uncertain significance(Last reviewed: Dec 23, 2021)	criteria provided, single submitter	VCV002055094	2	74588766	2	74361639	2055094	2109094		NC_000002.12:74361638:G:C
NM_004082.5(DCTN1):c.3700-3C>T	DCTN1		Amyotrophic lateral sclerosis type 1|Perry syndrome|Neuronopathy, distal hereditary motor, type 7B	Uncertain significance(Last reviewed: Jun 24, 2022)	criteria provided, single submitter	VCV001447817	2	74588766	2	74361639	1447817	1403703		NC_000002.12:74361638:G:A
NM_004082.5(DCTN1):c.3700-4C>T	DCTN1		Amyotrophic lateral sclerosis type 1|Neuronopathy, distal hereditary motor, type 7B|Perry syndrome	Likely benign(Last reviewed: Jul 17, 2019)	criteria provided, single submitter	VCV001094103	2	74588767	2	74361640	1094103	1070019		NC_000002.12:74361639:G:A
NM_004082.5(DCTN1):c.3700-6C>A	DCTN1		Amyotrophic lateral sclerosis type 1|Perry syndrome|Neuronopathy, distal hereditary motor, type 7B	Likely benign(Last reviewed: Oct 19, 2022)	criteria provided, single submitter	VCV002080849	2	74588769	2	74361642	2080849	2132321		NC_000002.12:74361641:G:T
NM_004082.5(DCTN1):c.3700-6C>T	DCTN1		Amyotrophic lateral sclerosis type 1|Perry syndrome|Neuronopathy, distal hereditary motor, type 7B	Likely benign(Last reviewed: Sep 30, 2021)	criteria provided, single submitter	VCV001665092	2	74588769	2	74361642	1665092	1620961		NC_000002.12:74361641:G:A
NM_004082.5(DCTN1):c.3700-20T>C	DCTN1		Amyotrophic lateral sclerosis type 1|Perry syndrome|Neuronopathy, distal hereditary motor, type 7B	Likely benign(Last reviewed: Jun 28, 2022)	criteria provided, single submitter	VCV001984074	2	74588783	2	74361656	1984074	2039327		NC_000002.12:74361655:A:G
NM_004082.5(DCTN1):c.3699+18_3699+29del	DCTN1		Amyotrophic lateral sclerosis type 1|Perry syndrome|Neuronopathy, distal hereditary motor, type 7B	Likely benign(Last reviewed: Oct 12, 2022)	criteria provided, single submitter	VCV001630828	2	74589150 - 74589161	2	74362023 - 74362034	1630828	1618980		NC_000002.12:74362022:CCCATCCTCCACCCCAT:CCCAT
NM_004082.5(DCTN1):c.3699+12_3699+23del	DCTN1		Amyotrophic lateral sclerosis type 1|Perry syndrome|Neuronopathy, distal hereditary motor, type 7B	Benign(Last reviewed: Aug 30, 2022)	criteria provided, single submitter	VCV001661696	2	74589156 - 74589167	2	74362029 - 74362040	1661696	1608057		NC_000002.12:74362028:CTCCACCCCATGCTCC:CTCC
NM_004082.5(DCTN1):c.3699+18del	DCTN1		Amyotrophic lateral sclerosis type 1|Perry syndrome|Neuronopathy, distal hereditary motor, type 7B	Benign(Last reviewed: Oct 17, 2022)	criteria provided, single submitter	VCV002168176	2	74589161	2	74362034	2168176	1899492		NC_000002.12:74362033:CCCC:CCC
NM_004082.5(DCTN1):c.3699+16G>A	DCTN1		Amyotrophic lateral sclerosis type 1|Perry syndrome|Neuronopathy, distal hereditary motor, type 7B|not provided	Conflicting interpretations of pathogenicity(Last reviewed: Sep 8, 2022)	criteria provided, conflicting interpretations	VCV000445640	2	74589163	2	74362036	445640	438912	rs747490958	NC_000002.12:74362035:C:T
NM_004082.5(DCTN1):c.3699+12C>T	DCTN1		Amyotrophic lateral sclerosis type 1|Perry syndrome|Neuronopathy, distal hereditary motor, type 7B	Uncertain significance(Last reviewed: Sep 1, 2021)	criteria provided, single submitter	VCV001407422	2	74589167	2	74362040	1407422	1483631		NC_000002.12:74362039:G:A
NM_004082.5(DCTN1):c.3699+11G>A	DCTN1		Amyotrophic lateral sclerosis type 1|Perry syndrome|Neuronopathy, distal hereditary motor, type 7B	Likely benign(Last reviewed: Jun 13, 2022)	criteria provided, single submitter	VCV002163587	2	74589168	2	74362041	2163587	1905299		NC_000002.12:74362040:C:T
NM_004082.5(DCTN1):c.3699+8_3699+9dup	DCTN1		Amyotrophic lateral sclerosis type 1|Neuronopathy, distal hereditary motor, type 7B|Perry syndrome	Likely benign(Last reviewed: May 12, 2022)	criteria provided, single submitter	VCV001986664	2	74589169 - 74589170	2	74362042 - 74362043	1986664	2047110		NC_000002.12:74362042:CCCCC:CCCCCCC
NM_004082.5(DCTN1):c.3699+9dup	DCTN1		Amyotrophic lateral sclerosis type 1|Neuronopathy, distal hereditary motor, type 7B|Perry syndrome	Likely benign(Last reviewed: Aug 27, 2022)	criteria provided, single submitter	VCV000703434	2	74589169 - 74589170	2	74362042 - 74362043	703434	695160	rs542984299	NC_000002.12:74362042:CCCCC:CCCCCC
NM_004082.5(DCTN1):c.3694C>G (p.Leu1232Val)	DCTN1	L1225V, L1207V, L1215V, L1232V, L1190V, L1093V, L1098V, L1209V	Amyotrophic lateral sclerosis type 1|Neuronopathy, distal hereditary motor, type 7B|Perry syndrome	Uncertain significance(Last reviewed: Mar 1, 2022)	criteria provided, single submitter	VCV001974943	2	74589184	2	74362057	1974943	2030214		NC_000002.12:74362056:G:C
NM_004082.5(DCTN1):c.3693C>T (p.Phe1231=)	DCTN1		Amyotrophic lateral sclerosis type 1|Neuronopathy, distal hereditary motor, type 7B|Perry syndrome	Likely benign(Last reviewed: Dec 3, 2021)	criteria provided, single submitter	VCV001108568	2	74589185	2	74362058	1108568	1091754		NC_000002.12:74362057:G:A
NM_004082.5(DCTN1):c.3683C>T (p.Ser1228Leu)	DCTN1	S1089L, S1094L, S1186L, S1203L, S1205L, S1211L, S1221L, S1228L	Amyotrophic lateral sclerosis type 1|Neuronopathy, distal hereditary motor, type 7B|Perry syndrome	Uncertain significance(Last reviewed: Jul 29, 2022)	criteria provided, single submitter	VCV001714152	2	74589195	2	74362068	1714152	1773423		NC_000002.12:74362067:G:A
NM_004082.5(DCTN1):c.3666C>T (p.Asp1222=)	DCTN1		Amyotrophic lateral sclerosis type 1|Neuronopathy, distal hereditary motor, type 7B|Perry syndrome	Likely benign(Last reviewed: Dec 18, 2020)	criteria provided, single submitter	VCV000792505	2	74589212	2	74362085	792505	781469	rs1573138492	NC_000002.12:74362084:G:A
NM_004082.5(DCTN1):c.3664G>A (p.Asp1222Asn)	DCTN1	D1197N, D1205N, D1215N, D1083N, D1088N, D1180N, D1199N, D1222N	Amyotrophic lateral sclerosis type 1|Neuronopathy, distal hereditary motor, type 7B|Perry syndrome	Uncertain significance(Last reviewed: Nov 4, 2022)	criteria provided, single submitter	VCV002075880	2	74589214	2	74362087	2075880	2141553		NC_000002.12:74362086:C:T
NM_004082.5(DCTN1):c.3660C>G (p.Pro1220=)	DCTN1		Amyotrophic lateral sclerosis type 1|Neuronopathy, distal hereditary motor, type 7B|Perry syndrome	Likely benign(Last reviewed: Apr 7, 2020)	criteria provided, single submitter	VCV001145125	2	74589218	2	74362091	1145125	1134133		NC_000002.12:74362090:G:C
NM_004082.5(DCTN1):c.3659C>A (p.Pro1220His)	DCTN1	P1081H, P1086H, P1178H, P1195H, P1197H, P1203H, P1213H, P1220H	Amyotrophic lateral sclerosis type 1|Neuronopathy, distal hereditary motor, type 7B|Perry syndrome|not provided	Uncertain significance(Last reviewed: Jun 11, 2022)	criteria provided, multiple submitters, no conflicts	VCV001315865	2	74589219	2	74362092	1315865	1306123		NC_000002.12:74362091:G:T
NM_004082.5(DCTN1):c.3654A>G (p.Thr1218=)	DCTN1		Amyotrophic lateral sclerosis type 1|Neuronopathy, distal hereditary motor, type 7B|Perry syndrome	Likely benign(Last reviewed: Oct 14, 2022)	criteria provided, single submitter	VCV001131450	2	74589224	2	74362097	1131450	1113250		NC_000002.12:74362096:T:C
NM_004082.5(DCTN1):c.3652A>G (p.Thr1218Ala)	DCTN1	T1176A, T1084A, T1218A, T1079A, T1211A, T1193A, T1195A, T1201A	Neuronopathy, distal hereditary motor, type 7B|Perry syndrome|Amyotrophic lateral sclerosis type 1|Neuronopathy, distal hereditary motor, type 7B|Perry syndrome	Uncertain significance(Last reviewed: Aug 10, 2022)	criteria provided, multiple submitters, no conflicts	VCV000536146	2	74589226	2	74362099	536146	518602	rs886070472	NC_000002.12:74362098:T:C
NM_004082.5(DCTN1):c.3650C>G (p.Ala1217Gly)	DCTN1	A1175G, A1192G, A1078G, A1083G, A1210G, A1194G, A1200G, A1217G	Amyotrophic lateral sclerosis type 1|Neuronopathy, distal hereditary motor, type 7B|Perry syndrome	Uncertain significance(Last reviewed: Oct 3, 2022)	criteria provided, single submitter	VCV002170871	2	74589228	2	74362101	2170871	1907402		NC_000002.12:74362100:G:C
NM_004082.5(DCTN1):c.3645T>C (p.Pro1215=)	DCTN1		Amyotrophic lateral sclerosis type 1|Neuronopathy, distal hereditary motor, type 7B|Perry syndrome	Likely benign(Last reviewed: Jul 30, 2022)	criteria provided, single submitter	VCV002020660	2	74589233	2	74362106	2020660	2079844		NC_000002.12:74362105:A:G
NM_004082.5(DCTN1):c.3643C>T (p.Pro1215Ser)	DCTN1	P1076S, P1173S, P1208S, P1190S, P1215S, P1081S, P1192S, P1198S	Amyotrophic lateral sclerosis type 1|Neuronopathy, distal hereditary motor, type 7B|Perry syndrome	Uncertain significance(Last reviewed: Sep 1, 2021)	criteria provided, single submitter	VCV000657312	2	74589235	2	74362108	657312	630529	rs184147813	NC_000002.12:74362107:G:A
NM_004082.5(DCTN1):c.3643C>G (p.Pro1215Ala)	DCTN1	P1081A, P1173A, P1215A, P1076A, P1208A, P1190A, P1192A, P1198A	Inborn genetic diseases|Amyotrophic lateral sclerosis type 1|Neuronopathy, distal hereditary motor, type 7B|Perry syndrome|Neuronopathy, distal hereditary motor, type 7B|Perry syndrome	Benign/Likely benign(Last reviewed: Sep 7, 2022)	criteria provided, multiple submitters, no conflicts	VCV000536181	2	74589235	2	74362108	536181	518775	rs184147813	NC_000002.12:74362107:G:C
NM_004082.5(DCTN1):c.3641G>A (p.Arg1214His)	DCTN1	R1214H, R1075H, R1189H, R1207H, R1080H, R1191H, R1172H, R1197H	Amyotrophic lateral sclerosis type 1|Neuronopathy, distal hereditary motor, type 7B|Perry syndrome	Uncertain significance(Last reviewed: Sep 24, 2021)	criteria provided, single submitter	VCV001418257	2	74589237	2	74362110	1418257	1397310		NC_000002.12:74362109:C:T
NM_004082.5(DCTN1):c.3638_3640del (p.Gln1213del)	DCTN1	Q1079del, Q1190del, Q1074del, Q1196del, Q1206del, Q1171del, Q1188del, Q1213del	Amyotrophic lateral sclerosis type 1|Perry syndrome|Neuronopathy, distal hereditary motor, type 7B	Uncertain significance(Last reviewed: Aug 31, 2021)	criteria provided, single submitter	VCV001504072	2	74589238 - 74589240	2	74362111 - 74362113	1504072	1336950		NC_000002.12:74362110:GCTG:G
NM_004082.5(DCTN1):c.3640C>T (p.Arg1214Cys)	DCTN1	R1207C, R1214C, R1075C, R1080C, R1172C, R1189C, R1197C, R1191C	Perry syndrome|Neuronopathy, distal hereditary motor, type 7B|Amyotrophic lateral sclerosis type 1|not provided	Uncertain significance(Last reviewed: Oct 13, 2022)	criteria provided, multiple submitters, no conflicts	VCV000844403	2	74589238	2	74362111	844403	827030	rs759373031	NC_000002.12:74362110:G:A
NM_004082.5(DCTN1):c.3629C>G (p.Thr1210Arg)	DCTN1	T1187R, T1203R, T1210R, T1071R, T1168R, T1193R, T1076R, T1185R	Inborn genetic diseases|Amyotrophic lateral sclerosis type 1|Perry syndrome|Neuronopathy, distal hereditary motor, type 7B	Uncertain significance(Last reviewed: Sep 24, 2021)	criteria provided, multiple submitters, no conflicts	VCV001489042	2	74589249	2	74362122	1489042	1498534		NC_000002.12:74362121:G:C
NM_004082.5(DCTN1):c.3623A>G (p.Lys1208Arg)	DCTN1	K1166R, K1185R, K1069R, K1074R, K1191R, K1208R, K1183R, K1201R	Amyotrophic lateral sclerosis type 1|Neuronopathy, distal hereditary motor, type 7B|Perry syndrome	Uncertain significance(Last reviewed: Jul 25, 2022)	criteria provided, single submitter	VCV000964669	2	74589255	2	74362128	964669	953229	rs758026180	NC_000002.12:74362127:T:C
NM_004082.5(DCTN1):c.3621C>T (p.Leu1207=)	DCTN1		Amyotrophic lateral sclerosis type 1|Neuronopathy, distal hereditary motor, type 7B|Perry syndrome|Neuronopathy, distal hereditary motor, type 7B|Perry syndrome	Conflicting interpretations of pathogenicity(Last reviewed: Apr 23, 2021)	criteria provided, conflicting interpretations	VCV000895456	2	74589257	2	74362130	895456	885463	rs1032786897	NC_000002.12:74362129:G:A
NM_004082.5(DCTN1):c.3610-13_3612del	DCTN1		Neuronopathy, distal hereditary motor, type 7B|Amyotrophic lateral sclerosis type 1|Perry syndrome	Uncertain significance(Last reviewed: Aug 1, 2021)	criteria provided, single submitter	VCV001445690	2	74589266 - 74589281	2	74362139 - 74362154	1445690	1490561		NC_000002.12:74362138:ATCCTAGGGAAGGGGA:
NM_004082.5(DCTN1):c.3611A>G (p.Asp1204Gly)	DCTN1	D1065G, D1070G, D1162G, D1179G, D1181G, D1187G, D1197G, D1204G	Inborn genetic diseases|Amyotrophic lateral sclerosis type 1|Perry syndrome|Neuronopathy, distal hereditary motor, type 7B	Uncertain significance(Last reviewed: Sep 1, 2021)	criteria provided, multiple submitters, no conflicts	VCV000999085	2	74589267	2	74362140	999085	989004	rs1180149480	NC_000002.12:74362139:T:C
NM_004082.5(DCTN1):c.3610-5C>T	DCTN1		Perry syndrome|Amyotrophic lateral sclerosis type 1|Neuronopathy, distal hereditary motor, type 7B	Likely benign(Last reviewed: May 6, 2022)	criteria provided, single submitter	VCV002125898	2	74589273	2	74362146	2125898	2185067		NC_000002.12:74362145:G:A
NM_004082.5(DCTN1):c.3610-6C>T	DCTN1		Amyotrophic lateral sclerosis type 1|Neuronopathy, distal hereditary motor, type 7B|Perry syndrome	Likely benign(Last reviewed: Aug 6, 2020)	criteria provided, single submitter	VCV001095442	2	74589274	2	74362147	1095442	1070020		NC_000002.12:74362146:G:A
NM_004082.5(DCTN1):c.3610-14C>T	DCTN1		Perry syndrome|Neuronopathy, distal hereditary motor, type 7B	Likely benign(Last reviewed: Jan 13, 2018)	criteria provided, single submitter	VCV000337069	2	74589282	2	74362155	337069	290855	rs757854575	NC_000002.12:74362154:G:A
NM_004082.5(DCTN1):c.3610-16C>T	DCTN1		Amyotrophic lateral sclerosis type 1|Perry syndrome|Neuronopathy, distal hereditary motor, type 7B	Likely benign(Last reviewed: Jun 18, 2022)	criteria provided, single submitter	VCV001984898	2	74589284	2	74362157	1984898	2046651		NC_000002.12:74362156:G:A
NM_004082.5(DCTN1):c.3610-17C>G	DCTN1		Amyotrophic lateral sclerosis type 1|Perry syndrome|Neuronopathy, distal hereditary motor, type 7B	Likely benign(Last reviewed: May 27, 2022)	criteria provided, single submitter	VCV001619857	2	74589285	2	74362158	1619857	1527872		NC_000002.12:74362157:G:C
NM_004082.5(DCTN1):c.3610-20C>G	DCTN1		Amyotrophic lateral sclerosis type 1|Perry syndrome|Neuronopathy, distal hereditary motor, type 7B|not specified|not provided	Benign(Last reviewed: Nov 3, 2022)	criteria provided, multiple submitters, no conflicts	VCV000259239	2	74589288	2	74362161	259239	250803	rs2268427	NC_000002.12:74362160:G:C
NM_004082.5(DCTN1):c.3609+20C>T	DCTN1		Amyotrophic lateral sclerosis type 1|Neuronopathy, distal hereditary motor, type 7B|Perry syndrome	Uncertain significance(Last reviewed: Feb 7, 2022)	criteria provided, single submitter	VCV002060547	2	74589757	2	74362630	2060547	2106777		NC_000002.12:74362629:G:A
NM_004082.5(DCTN1):c.3609+17dup	DCTN1		Perry syndrome|Neuronopathy, distal hereditary motor, type 7B|Amyotrophic lateral sclerosis type 1	Likely benign(Last reviewed: Dec 27, 2021)	criteria provided, single submitter	VCV002057651	2	74589759 - 74589760	2	74362632 - 74362633	2057651	2116808		NC_000002.12:74362632:T:TT
NM_004082.5(DCTN1):c.3597C>T (p.Val1199=)	DCTN1		Amyotrophic lateral sclerosis type 1|Neuronopathy, distal hereditary motor, type 7B|Perry syndrome|Inborn genetic diseases	Likely benign(Last reviewed: Oct 1, 2022)	criteria provided, multiple submitters, no conflicts	VCV000536167	2	74589789	2	74362662	536167	518669	rs767954436	NC_000002.12:74362661:G:A
NM_004082.5(DCTN1):c.3595G>A (p.Val1199Ile)	DCTN1	V1060I, V1065I, V1157I, V1174I, V1176I, V1182I, V1192I, V1199I	Amyotrophic lateral sclerosis type 1|Neuronopathy, distal hereditary motor, type 7B|Perry syndrome	Likely benign(Last reviewed: Mar 31, 2021)	criteria provided, single submitter	VCV001634978	2	74589791	2	74362664	1634978	1610704		NC_000002.12:74362663:C:T
NM_004082.5(DCTN1):c.3594C>T (p.Thr1198=)	DCTN1		Perry syndrome|Neuronopathy, distal hereditary motor, type 7B|not specified|Inborn genetic diseases|Amyotrophic lateral sclerosis type 1|Neuronopathy, distal hereditary motor, type 7B|Perry syndrome|not provided	Benign/Likely benign(Last reviewed: Oct 23, 2022)	criteria provided, multiple submitters, no conflicts	VCV000337070	2	74589792	2	74362665	337070	287266	rs115689748	NC_000002.12:74362664:G:A
NM_004082.5(DCTN1):c.3573G>A (p.Gln1191=)	DCTN1		not provided|Amyotrophic lateral sclerosis type 1|Perry syndrome|Neuronopathy, distal hereditary motor, type 7B	Benign(Last reviewed: Oct 25, 2022)	criteria provided, multiple submitters, no conflicts	VCV000585767	2	74589813	2	74362686	585767	576700	rs137966704	NC_000002.12:74362685:C:T
NM_004082.5(DCTN1):c.3564A>G (p.Gln1188=)	DCTN1		Amyotrophic lateral sclerosis type 1|Neuronopathy, distal hereditary motor, type 7B|Perry syndrome	Uncertain significance(Last reviewed: Oct 14, 2021)	criteria provided, single submitter	VCV001497273	2	74589822	2	74362695	1497273	1475894		NC_000002.12:74362694:T:C
NM_004082.5(DCTN1):c.3559G>C (p.Glu1187Gln)	DCTN1	E1048Q, E1053Q, E1164Q, E1170Q, E1145Q, E1162Q, E1180Q, E1187Q	Perry syndrome|Amyotrophic lateral sclerosis type 1|Neuronopathy, distal hereditary motor, type 7B	Uncertain significance(Last reviewed: Aug 14, 2021)	criteria provided, single submitter	VCV001463376	2	74589827	2	74362700	1463376	1507939		NC_000002.12:74362699:C:G
NM_004082.5(DCTN1):c.3558G>A (p.Met1186Ile)	DCTN1	M1052I, M1186I, M1144I, M1047I, M1161I, M1179I, M1163I, M1169I	Inborn genetic diseases|Perry syndrome|Amyotrophic lateral sclerosis type 1|Neuronopathy, distal hereditary motor, type 7B	Conflicting interpretations of pathogenicity(Last reviewed: Oct 21, 2022)	criteria provided, conflicting interpretations	VCV000536160	2	74589828	2	74362701	536160	518777	rs200834352	NC_000002.12:74362700:C:T
NM_004082.5(DCTN1):c.3557T>C (p.Met1186Thr)	DCTN1	M1052T, M1144T, M1186T, M1161T, M1047T, M1179T, M1163T, M1169T	Inborn genetic diseases|Amyotrophic lateral sclerosis type 1|Perry syndrome|Neuronopathy, distal hereditary motor, type 7B|not provided	Conflicting interpretations of pathogenicity(Last reviewed: Aug 22, 2022)	criteria provided, conflicting interpretations	VCV000572789	2	74589829	2	74362702	572789	558287	rs145819459	NC_000002.12:74362701:A:G
NM_004082.5(DCTN1):c.3556A>G (p.Met1186Val)	DCTN1	M1052V, M1144V, M1186V, M1161V, M1047V, M1179V, M1163V, M1169V	Amyotrophic lateral sclerosis type 1|Neuronopathy, distal hereditary motor, type 7B|Perry syndrome	Uncertain significance(Last reviewed: Sep 1, 2021)	criteria provided, single submitter	VCV000570153	2	74589830	2	74362703	570153	562041	rs1477782343	NC_000002.12:74362702:T:C
[truncated: 6,062 more rows]

## Sheet: Severity scores ClinVar
Clinical Significance	Severity score assigned
[truncated: 11 more rows]

[truncated: 8 more sheets: ClinVar_filtered_variants, ClinVar exclusive genes, GWAS_query_results, GWAS_filtered_variants, GWAS exclusive genes, ALS-genes_included_all_Dbs, Combined_dbs_300_genes, Combined_dbs_>_5abstracts]
