# Supplementary material for: A systematic review and functional in-silico analysis of genes and variants associated with amyotrophic lateral sclerosis
Source: Front Neurosci. 2025 Jun 16;19:1598336. doi: 10.3389/fnins.2025.1598336 (PMC12206810; doi:10.3389/fnins.2025.1598336)
Supplement: Supplementary Table 5 — Catalog of SNP identifiers compiled from PubMed, ClinVar, and GWAS databases through a systematic revision. [file Table_5.xlsx]

## Sheet: pubmed_rs_genes
gene	Number of variants	SNP identifier
SOD1	9	rs121912444,rs121912442,rs121912448,rs121912456,rs1568807400,rs121912453,rs1200906022,rs1555836170,rs121912450
SDHB	8	rs59090025,rs9435739,rs3754508,rs2871775,rs2295059,rs10887990,rs11203287,rs978528
RFK	7	rs2501925,rs2501928,rs2490579,rs2501923,rs10716702,rs11447646,rs11144870
RNASE4	4	rs151144001,rs374269522,rs139065075,rs376084203
TMEM106B	2	rs1990622,rs3173615
TNFAIP1	2	rs2370964,rs3093720
SNCA	2	rs2736990,rs356220
CX3CR1	2	rs3732379,rs3732378
HLA	2	rs9268856,rs9357140
H1	1	rs1046329
CAT	1	rs1001179
SCFD1	1	rs10139154
TRIP11	1	rs10143310
SIRT2	1	rs10410544
IL1B	1	rs1071676
SMARCA5	1	rs11100790
SREBF1	1	rs11868035
TYW3	1	rs12145183
DDHD1	1	rs1223998646
UNC13A	1	rs12608932
UNC13B	1	rs12608932
ABCC9	1	rs148416760
KIFAP3	1	rs1541160
RAB29	1	rs1572931
GSTP1	1	rs1695
UBTD2	1	rs17074452
DAB1	1	rs17115303
SCNN1A	1	rs2228576
STK39	1	rs2390669
CAMTA1	1	rs2412208
CNTN4	1	rs2619566
VEGFA	1	rs28357093
PPARGC1A	1	rs2946385
RAB38	1	rs302668
RUNX2	1	rs35740963
SLC18A2	1	rs363371
ACSL5	1	rs3736947
DISC1	1	rs3737597
C7	1	rs3792646
SLC11A2	1	rs407135
ABCC8	1	rs4148642
SIGMAR1	1	rs4879809
CTSS	1	rs4970944
SIRT3	1	rs4980329
LCT	1	rs4988235
KCNJ11	1	rs5219
NEFH	1	rs568759161
SCAF4	1	rs573116164
EIF4ENIF1	1	rs5753630
ERCC6L2	1	rs591486
PTPRT	1	rs6030462
PCSK2	1	rs6080539
MOBP	1	rs616147
ACSL1	1	rs6552828
PXK	1	rs6772228
HNRNPK	1	rs696825
RTN4R	1	rs696880
RBM45	1	rs749455196
CYP1A2	1	rs762551
SCUBE2	1	rs768800446
INPP5B	1	rs79609816
SLCO1A2	1	rs7966334
TSBP1	1	rs9357140
STN1	1	rs940209

## Sheet: clinvar_rs_genes
gene	Number of variants	SNP identifier
SOD1	54	rs121912444,rs121912442,rs121912448,rs121912456,rs1568807400,rs121912453,rs1200906022,rs1555836170,rs121912450,rs1169198442,rs121912431,rs121912432,rs121912433,rs121912434,rs121912435,rs121912457,rs121912443,rs1568809172,rs2049594204,rs2049594311,rs121912455,rs1601157750,rs1568810316,rs121912458,rs121912452,rs1315541036,rs121912436,rs11556620,rs1568810641,rs1339283341,rs121912437,rs121912438,rs15…
ALS2	48	rs1167814155,rs1689580631,rs1689584119,rs386134188,rs730882256,rs1337097412,rs374047961,rs863225293,rs1690532210,rs386134187,rs1574698048,rs757972700,rs767350733,rs1691183538,rs1064797281,rs121908137,rs386134184,rs587777132,rs386134183,rs759408917,rs121908139,rs1574748038,rs1692492382,rs730882255,rs386134182,rs1553511680,rs863225294,rs863225293,rs386134181,rs1060503672,rs763455928,rs386134178,rs3…
SPG11	24	rs778305085,rs312262788,rs312262782,rs312262781,rs147713329,rs312262775,rs200793464,rs771346977,rs141848292,rs779268551,rs368276916,rs587777921,rs1555451521,rs312262752,rs2083790483,rs312262739,rs1303294230,rs765061840,rs1226110412,rs312262725,rs140385286,rs312262720,rs312262709,rs267607084
FUS	20	rs387906628,rs752076094,rs387907274,rs1555509569,rs2079347087,rs387906627,rs1596912983,rs2079350332,rs267606831,rs1555509609,rs2079351113,rs121909667,rs121909669,rs1567479067,rs121909668,rs121909671,rs544088874,rs886041389,rs886041390,rs1228194239
TBK1	18	rs1592350883,rs1592350887,rs1565814492,rs1592362719,rs1284582102,rs755950225,rs1341055534,rs1328949478,rs765106259,rs769588220,rs142030898,rs767898276,rs876657404,rs1555204731,rs876657405,rs1402092579,rs748112833,rs876657406
TARDBP	17	rs80356717,rs80356721,rs80356723,rs4884357,rs80356725,rs80356726,rs1304706298,rs80356727,rs80356730,rs80356731,rs80356732,rs80356733,rs80356734,rs1643659556,rs367543041,rs80356740,rs80356741
SETX	16	rs1362178149,rs1331217337,rs1186690391,rs752122764,rs770684782,rs1844047388,rs776470487,rs750959420,rs776632212,rs1589734405,rs759213174,rs746973259,rs745775419,rs116333061,rs116205032,rs29001584,rs28941475
VCP	15	rs387906790,rs1828721782,rs121909331,rs121909334,rs864309501,rs121909335,rs387906789,rs121909329,rs121909330,rs1828864269,rs864309502,rs121909332,rs779959657,rs1554669087,rs863225291
OPTN	10	rs774258585,rs750571210,rs1833371664,rs786205611,rs1833438306,rs867368757,rs267606928,rs1833451208,rs1588449569,rs267606929
SQSTM1	9	rs886039782,rs1331685476,rs1758316662,rs1273214757,rs1185406298,rs1758359961,rs796051870,rs1254158201,rs1247551175
SIGMAR1	9	rs1554707622,rs1820836522,rs757260058,rs387906829,rs780136067,rs140376902,rs1820936580,rs747285235,rs1564096761
SLC52A3	9	rs794728004,rs1555783467,rs754753126,rs1568721373,rs267606685,rs778363575,rs267606683,rs267606688,rs797045190
ANG	8	rs121909535,rs121909537,rs121909542,rs121909538,rs121909539,rs121909540,rs121909543,rs121909544
EGILA	8	rs121909535,rs121909537,rs121909542,rs121909538,rs121909539,rs121909540,rs121909543,rs121909544
RNASE4	8	rs121909535,rs121909537,rs121909542,rs121909538,rs121909539,rs121909540,rs121909543,rs121909544
FIG4	7	rs121908290,rs121908288,rs776005417,rs764717219,rs1583695322,rs879253926,rs772320287
DCTN1	6	rs1328116832,rs72466487,rs67586389,rs72466485,rs886039228,rs121909342
TUBA4A	6	rs730880027,rs368743618,rs730880026,rs730880025,rs730880028,rs730880029
CHMP2B	5	rs281864934,rs63750653,rs63750355,rs63750652,rs63751126
CHCHD10	5	rs730880031,rs587777574,rs730880033,rs730880032,rs730880030
ERBB4	4	rs397514263,rs371332509,rs397514262,rs1574867228
NEK1	4	rs199947197,rs1744312712,rs371575563,rs1049502301
CHRNA3	4	rs2053207945,rs2053208751,rs2053501632,rs2053539304
CCNF	4	rs1371569927,rs954539468,rs778264897,rs771621178
SPTLC1	3	rs267607087,rs1197928094,rs1554716504
ANXA11	3	rs1247392012,rs368751524,rs142083484
HNRNPA1	3	rs397518453,rs397518452,rs1592173638
KIF5A	3	rs1555179087,rs1060502523,rs1555179091
PFN1	3	rs387907266,rs387907265,rs387907264
UBQLN2	3	rs387906710,rs387906709,rs387906711
PLEKHG5	2	rs1644506661,rs1435710212
PARK7	2	rs200968609,rs74315354,rs1553122918
MATR3	2	rs121434591,rs587777302
SYNE1	2	rs775935265,rs2076486420
CYLD	2	rs1971438573,rs121908390
VAPB	2	rs281875284,rs74315431
TFG	1	rs207482230
LOC126807526	1	rs587777301
HNRNPA2B1	1	rs397515326
SLC52A2	1	rs375088539
LOC109504728	1	rs143561967
C9orf72	1	rs143561967
LOC108903148	1	rs1564354968
ERLIN1	1	rs1844420892
DAO	1	rs781658657
GRN	1	rs63751180
MAPT	1	rs63750092
C19orf12	1	rs398122409

## Sheet: gwas_rs_genes
gene	Number of variants	SNP identifier
C9orf72	5	rs3849942,rs10122902,rs3849943,rs2814707,rs2453555
UNC13A	2	rs12608932,rs12973192
G2E3	2	rs229195,rs229194
ACSL5	2	rs3736947,rs58854276
MOBP	2	rs616147,rs631312
TBK1	2	rs74654358,rs4075094
SCFD1	1	rs10139154
DPP6	1	rs10260404
PTPRN2	1	rs10280711
TNIP1	1	rs10463311
ADGRD1	1	rs11061269
KIF5A	1	rs113247976
CTNND2	1	rs11744876
TYW3	1	rs12145183
LHX8	1	rs12145183
TIAM1	1	rs13048019
IDE	1	rs139550538
RNU6-1069P	1	rs1419311
LINC02422	1	rs1419311
KIFAP3	1	rs1541160
IQCF5-AS1	1	rs1605070
IQCF1	1	rs1605070
SLC9A8	1	rs17785991
CAMTA1	1	rs2412208
EZRP1	1	rs2685056
ALCAM	1	rs2685056
ERICH6B	1	rs2985994
KRT18P55	1	rs34517613
SARM1	1	rs35714695
ERGIC1	1	rs517339
CLCN3	1	rs62333164
MIR205HG	1	rs6703183
CAMK1G	1	rs6703183
MOB3B	1	rs7019351
OPCML	1	rs7117082
CFAP410	1	rs75087725
SOD1	1	rs80265967
SUSD2	1	rs8141797
ZNF746	1	rs855913
ZNF767P	1	rs855913
HLA-DQB1	1	rs9275477
MTCO3P1	1	rs9275477
MACIR	1	rs9327881
PDZPH1P	1	rs9327881
LINC02645	1	rs9329300
PFKP-DT	1	rs9329300
ITGA9	1	rs9825420
PCSEAT	1	rs9977018
LINC00111	1	rs9977018

## Sheet: ALS-variants catalogue
genes	rs_snp	chr	position	db	region_type	generic_region_type
ABCC8	rs4148642	11	17397953	Pubmed	protein_coding-promoter-TSS	protein_coding-promoter-TSS
ABCC9	rs148416760	12	21800268	Pubmed	protein_coding-exon	protein_coding-exon
ACSL1	rs6552828	4	184804262	Pubmed	protein_coding-intron	protein_coding-intron
ACSL5	rs3736947	10	112409432	Pubmed,GWAS	antisense-promoter-TSS	antisense
ACSL5	rs58854276	10	112385286	GWAS	protein_coding-intron	protein_coding-intron
ADGRD1	rs11061269	12	130971904	GWAS	protein_coding-intron	protein_coding-intron
ALCAM	rs2685056	3	104699729	GWAS	Intergenic	Intergenic
ALS2	rs1167814155	2	201704453	ClinVar	protein_coding-exon	protein_coding-exon
ALS2	rs1689580631	2	201704484	ClinVar	protein_coding-exon	protein_coding-exon
ALS2	rs1689584119	2	201704537	ClinVar	protein_coding-exon	protein_coding-exon
ALS2	rs386134188	2	201704571	ClinVar	protein_coding-exon	protein_coding-exon
ALS2	rs730882256	2	201706852	ClinVar	protein_coding-exon	protein_coding-exon
ALS2	rs1337097412	2	201706878	ClinVar	protein_coding-exon	protein_coding-exon
ALS2	rs374047961	2	201707891	ClinVar	protein_coding-exon	protein_coding-exon
ALS2	rs863225293	2	201709900	ClinVar	protein_coding-exon	protein_coding-exon
ALS2	rs1690532210	2	201718212	ClinVar	protein_coding-intron	protein_coding-intron
ALS2	rs386134187	2	201723335	ClinVar	protein_coding-exon	protein_coding-exon
ALS2	rs1574698048	2	201723371	ClinVar	protein_coding-exon	protein_coding-exon
ALS2	rs757972700	2	201723434	ClinVar	protein_coding-exon	protein_coding-exon
ALS2	rs767350733	2	201724392	ClinVar	protein_coding-exon	protein_coding-exon
ALS2	rs1691183538	2	201726685	ClinVar	protein_coding-promoter-TSS	protein_coding-promoter-TSS
ALS2	rs1064797281	2	201726688	ClinVar	protein_coding-promoter-TSS	protein_coding-promoter-TSS
ALS2	rs121908137	2	201726854	ClinVar	protein_coding-promoter-TSS	protein_coding-promoter-TSS
ALS2	rs386134184	2	201726868	ClinVar	protein_coding-promoter-TSS	protein_coding-promoter-TSS
ALS2	rs587777132	2	201728592	ClinVar	protein_coding-TTS	protein_coding-TTS
ALS2	rs386134183	2	201733318	ClinVar	protein_coding-exon	protein_coding-exon
ALS2	rs759408917	2	201741804	ClinVar	protein_coding-exon	protein_coding-exon
ALS2	rs121908139	2	201744285	ClinVar	protein_coding-exon	protein_coding-exon
ALS2	rs1574748038	2	201744324	ClinVar	protein_coding-promoter-TSS	protein_coding-promoter-TSS
ALS2	rs1692492382	2	201744402	ClinVar	protein_coding-promoter-TSS	protein_coding-promoter-TSS
ALS2	rs730882255	2	201744426	ClinVar	protein_coding-promoter-TSS	protein_coding-promoter-TSS
ALS2	rs386134182	2	201744431	ClinVar	protein_coding-promoter-TSS	protein_coding-promoter-TSS
ALS2	rs1553511680	2	201746643	ClinVar	protein_coding-exon	protein_coding-exon
ALS2	rs863225294	2	201746653	ClinVar	protein_coding-exon	protein_coding-exon
ALS2	rs386134181	2	201746696	ClinVar	protein_coding-exon	protein_coding-exon
ALS2	rs1060503672	2	201746749	ClinVar	protein_coding-intron	protein_coding-intron
ALS2	rs763455928	2	201753165	ClinVar	protein_coding-exon	protein_coding-exon
ALS2	rs386134178	2	201754524	ClinVar	protein_coding-exon	protein_coding-exon
ALS2	rs387906316	2	201754672	ClinVar	protein_coding-intron	protein_coding-intron
ALS2	rs1693462968	2	201757401	ClinVar	protein_coding-exon	protein_coding-exon
ALS2	rs878855058	2	201757445	ClinVar	protein_coding-exon	protein_coding-exon
ALS2	rs386134176	2	201757445	ClinVar	protein_coding-exon	protein_coding-exon
ALS2	rs369577952	2	201757640	ClinVar	protein_coding-exon	protein_coding-exon
ALS2	rs1574786170	2	201760933	ClinVar	protein_coding-TTS	protein_coding-TTS
ALS2	rs1693726956	2	201760950	ClinVar	protein_coding-TTS	protein_coding-TTS
ALS2	rs386134175	2	201760986	ClinVar	protein_coding-TTS	protein_coding-TTS
ALS2	rs1574786641	2	201761081	ClinVar	protein_coding-TTS	protein_coding-TTS
ALS2	rs1064793583	2	201761256	ClinVar	protein_coding-TTS	protein_coding-TTS
ALS2	rs1574787779	2	201761393	ClinVar	protein_coding-TTS	protein_coding-TTS
ALS2	rs386134174	2	201761441	ClinVar	protein_coding-TTS	protein_coding-TTS
ALS2	rs746255868	2	201761459	ClinVar	protein_coding-TTS	protein_coding-TTS
ALS2	rs121908138	2	201761524	ClinVar	protein_coding-TTS	protein_coding-TTS
ALS2	rs1693780539	2	201761718	ClinVar	protein_coding-TTS	protein_coding-TTS
ALS2	rs386134173	2	201767266	ClinVar	protein_coding-exon	protein_coding-exon
ANG|EGILA|RNASE4	rs121909535	14	20693671	ClinVar	protein_coding-exon	protein_coding-exon
ANG|EGILA|RNASE4	rs121909537	14	20693685	ClinVar	protein_coding-exon	protein_coding-exon
ANG|EGILA|RNASE4	rs121909542	14	20693719	ClinVar	protein_coding-exon	protein_coding-exon
ANG|EGILA|RNASE4	rs121909538	14	20693728	ClinVar	protein_coding-exon	protein_coding-exon
ANG|EGILA|RNASE4	rs121909539	14	20693753	ClinVar	protein_coding-exon	protein_coding-exon
ANG|EGILA|RNASE4	rs121909540	14	20693755	ClinVar	protein_coding-exon	protein_coding-exon
ANG|EGILA|RNASE4	rs121909543	14	20693971	ClinVar	protein_coding-exon	protein_coding-exon
ANG|EGILA|RNASE4	rs121909544	14	20693973	ClinVar	protein_coding-exon	protein_coding-exon
ANXA11	rs1247392012	10	80170852	ClinVar	protein_coding-exon	protein_coding-exon
ANXA11	rs368751524	10	80170853	ClinVar	protein_coding-exon	protein_coding-exon
ANXA11	rs142083484	10	80170859	ClinVar	protein_coding-exon	protein_coding-exon
C19orf12	rs398122409	19	29702972	ClinVar	protein_coding-exon	protein_coding-exon
C7	rs3792646	5	40955551	Pubmed	protein_coding-exon	protein_coding-exon
C9orf72	rs3849942	9	27543283	GWAS	Intergenic	Intergenic
C9orf72	rs10122902	9	27556782	GWAS	protein_coding-exon	protein_coding-exon
C9orf72	rs3849943	9	27543384	GWAS	Intergenic	Intergenic
C9orf72	rs2814707	9	27536399	GWAS	Intergenic	Intergenic
C9orf72	rs2453555	9	27563870	GWAS	protein_coding-intron	protein_coding-intron
CAMK1G	rs6703183	1	209539544	GWAS	lincRNA-intron	lincRNA
CAMTA1	rs2412208	1	7032722	Pubmed,GWAS	protein_coding-intron	protein_coding-intron
CAT	rs1001179	11	34438684	Pubmed	protein_coding-promoter-TSS	protein_coding-promoter-TSS
CCNF	rs1371569927	16	2438114	ClinVar	protein_coding-TTS	protein_coding-TTS
CCNF	rs954539468	16	2448935	ClinVar	protein_coding-exon	protein_coding-exon
CCNF	rs778264897	16	2455540	ClinVar	lincRNA-TTS	lincRNA
CCNF	rs771621178	16	2455549	ClinVar	lincRNA-TTS	lincRNA
CFAP410	rs75087725	21	44333234	GWAS	protein_coding-exon	protein_coding-exon
CHCHD10	rs730880031	22	23767438	ClinVar	protein_coding-promoter-TSS	protein_coding-promoter-TSS
CHCHD10	rs587777574	22	23767459	ClinVar	protein_coding-promoter-TSS	protein_coding-promoter-TSS
CHCHD10	rs730880033	22	23767463	ClinVar	protein_coding-promoter-TSS	protein_coding-promoter-TSS
CHCHD10	rs730880032	22	23767463	ClinVar	protein_coding-promoter-TSS	protein_coding-promoter-TSS
CHCHD10	rs730880030	22	23767591	ClinVar	protein_coding-promoter-TSS	protein_coding-promoter-TSS
CHMP2B	rs281864934	3	87245898	ClinVar	protein_coding-exon	protein_coding-exon
CHMP2B	rs63750653	3	87253421	ClinVar	protein_coding-TTS	protein_coding-TTS
CHMP2B	rs63750355	3	87253472	ClinVar	protein_coding-TTS	protein_coding-TTS
CHMP2B	rs63750652	3	87253711	ClinVar	protein_coding-TTS	protein_coding-TTS
CHMP2B	rs63751126	3	87253798	ClinVar	protein_coding-TTS	protein_coding-TTS
CHRNA3	rs2053207945	15	78601917	ClinVar	protein_coding-exon	protein_coding-exon
CHRNA3	rs2053208751	15	78601933	ClinVar	protein_coding-exon	protein_coding-exon
CHRNA3	rs2053501632	15	78618636	ClinVar	protein_coding-TTS	protein_coding-TTS
CHRNA3	rs2053539304	15	78620794	ClinVar	protein_coding-promoter-TSS	protein_coding-promoter-TSS
CLCN3	rs62333164	4	169662006	GWAS	protein_coding-promoter-TSS	protein_coding-promoter-TSS
CNTN4	rs2619566	3	2583254	Pubmed	protein_coding-intron	protein_coding-intron
CTNND2	rs11744876	5	11084600	GWAS	protein_coding-intron	protein_coding-intron
CTSS	rs4970944	1	151190841	Pubmed	protein_coding-promoter-TSS	protein_coding-promoter-TSS
CX3CR1	rs3732379	3	39265765	Pubmed	protein_coding-TTS	protein_coding-TTS
CX3CR1	rs3732378	3	39265671	Pubmed	protein_coding-TTS	protein_coding-TTS
CYLD	rs1971438573	16	50791604	ClinVar	protein_coding-exon	protein_coding-exon
CYLD	rs121908390	16	50796443	ClinVar	protein_coding-TTS	protein_coding-TTS
CYP1A2	rs762551	15	74749576	Pubmed	protein_coding-intron	protein_coding-intron
DAB1	rs17115303	1	57194802	Pubmed	protein_coding-intron	protein_coding-intron
DAO	rs781658657	12	108887505	ClinVar	protein_coding-exon	protein_coding-exon
DCTN1	rs1328116832	2	74368122	ClinVar	protein_coding-promoter-TSS	protein_coding-promoter-TSS
DCTN1	rs72466487	2	74378058	ClinVar	protein_coding-TTS	protein_coding-TTS
DCTN1	rs67586389	2	74378067	ClinVar	protein_coding-TTS	protein_coding-TTS
DCTN1	rs72466485	2	74378068	ClinVar	protein_coding-TTS	protein_coding-TTS
DCTN1	rs886039228	2	74378079	ClinVar	protein_coding-TTS	protein_coding-TTS
DCTN1	rs121909342	2	74378104	ClinVar	protein_coding-TTS	protein_coding-TTS
DDHD1	rs1223998646	14	53072638	Pubmed	protein_coding-exon	protein_coding-exon
DISC1	rs3737597	1	232037092	Pubmed	protein_coding-exon	protein_coding-exon
DPP6	rs10260404	7	154513713	GWAS	protein_coding-intron	protein_coding-intron
EIF4ENIF1	rs5753630	22	31465964	Pubmed	protein_coding-intron	protein_coding-intron
ERBB4	rs397514263	2	211383719	ClinVar	protein_coding-exon	protein_coding-exon
ERBB4	rs371332509	2	211383728	ClinVar	protein_coding-exon	protein_coding-exon
ERBB4	rs397514262	2	211424241	ClinVar	protein_coding-exon	protein_coding-exon
ERBB4	rs1574867228	2	211619271	ClinVar	protein_coding-TTS	protein_coding-TTS
ERCC6L2	rs591486	9	95887764	Pubmed	protein_coding-intron	protein_coding-intron
ERGIC1	rs517339	5	172927728	GWAS	protein_coding-TTS	protein_coding-TTS
ERICH6B	rs2985994	13	45539849	GWAS	protein_coding-intron	protein_coding-intron
ERLIN1	rs1844420892	10	100178156	ClinVar	protein_coding-exon	protein_coding-exon
EZRP1	rs2685056	3	104699729	GWAS	Intergenic	Intergenic
FIG4	rs121908290	6	109715168	ClinVar	protein_coding-exon	protein_coding-exon
FIG4	rs121908288	6	109735199	ClinVar	protein_coding-exon	protein_coding-exon
FIG4	rs776005417	6	109738415	ClinVar	protein_coding-TTS	protein_coding-TTS
FIG4	rs764717219	6	109738435	ClinVar	protein_coding-TTS	protein_coding-TTS
FIG4	rs1583695322	6	109760259	ClinVar	protein_coding-exon	protein_coding-exon
FIG4	rs879253926	6	109760319	ClinVar	protein_coding-exon	protein_coding-exon
FIG4	rs772320287	6	109766807	ClinVar	protein_coding-promoter-TSS	protein_coding-promoter-TSS
FUS	rs387906628	16	31185031	ClinVar	protein_coding-promoter-TSS	protein_coding-promoter-TSS
FUS	rs752076094	16	31185175	ClinVar	protein_coding-promoter-TSS	protein_coding-promoter-TSS
FUS	rs387907274	16	31189158	ClinVar	protein_coding-exon	protein_coding-exon
FUS	rs1555509569	16	31190961	ClinVar	protein_coding-TTS	protein_coding-TTS
FUS	rs2079347087	16	31190962	ClinVar	protein_coding-TTS	protein_coding-TTS
FUS	rs387906627	16	31191052	ClinVar	protein_coding-TTS	protein_coding-TTS
FUS	rs1596912983	16	31191075	ClinVar	protein_coding-TTS	protein_coding-TTS
FUS	rs2079350332	16	31191077	ClinVar	protein_coding-TTS	protein_coding-TTS
FUS	rs267606831	16	31191089	ClinVar	protein_coding-TTS	protein_coding-TTS
FUS	rs1555509609	16	31191109	ClinVar	protein_coding-TTS	protein_coding-TTS
FUS	rs2079351113	16	31191111	ClinVar	protein_coding-TTS	protein_coding-TTS
FUS	rs121909667	16	31191408	ClinVar	protein_coding-TTS	protein_coding-TTS
FUS	rs121909669	16	31191410	ClinVar	protein_coding-TTS	protein_coding-TTS
FUS	rs1567479067	16	31191412	ClinVar	protein_coding-TTS	protein_coding-TTS
FUS	rs121909668	16	31191418	ClinVar	protein_coding-TTS	protein_coding-TTS
FUS	rs121909671	16	31191419	ClinVar	protein_coding-TTS	protein_coding-TTS
FUS	rs544088874	16	31191428	ClinVar	protein_coding-TTS	protein_coding-TTS
FUS	rs886041389	16	31191429	ClinVar	protein_coding-TTS	protein_coding-TTS
FUS	rs886041390	16	31191431	ClinVar	protein_coding-TTS	protein_coding-TTS
FUS	rs1228194239	16	31191434	ClinVar	protein_coding-TTS	protein_coding-TTS
G2E3	rs229195	14	30576390	GWAS	protein_coding-intron	protein_coding-intron
G2E3	rs229194	14	30575975	GWAS	protein_coding-intron	protein_coding-intron
GRN	rs63751180	17	44352087	ClinVar	protein_coding-promoter-TSS	protein_coding-promoter-TSS
GSTP1	rs1695	11	67585218	Pubmed	protein_coding-promoter-TSS	protein_coding-promoter-TSS
H1	rs 1046329	17	50171545	Pubmed	protein_coding-promoter-TSS	protein_coding-promoter-TSS
HLA	rs9268856	6	32461942	Pubmed	unprocessed_pseudogene-intron	others
HLA	rs9357140	6	32333737	Pubmed	protein_coding-intron	protein_coding-intron
HLA-DQB1	rs9275477	6	32704864	GWAS	Intergenic	Intergenic
HNRNPA1	rs397518453	12	54283844	ClinVar	protein_coding-TTS	protein_coding-TTS
HNRNPA1	rs397518452	12	54283845	ClinVar	protein_coding-TTS	protein_coding-TTS
HNRNPA1	rs1592173638	12	54283922	ClinVar	protein_coding-TTS	protein_coding-TTS
HNRNPA2B1	rs397515326	7	26193346	ClinVar	protein_coding-exon	protein_coding-exon
HNRNPK	rs696825	9	83968161	Pubmed	protein_coding-TTS	protein_coding-TTS
IDE	rs139550538	10	92524312	GWAS	protein_coding-intron	protein_coding-intron
IL1B	rs1071676	2	112829856	Pubmed	protein_coding-TTS	protein_coding-TTS
INPP5B	rs79609816	1	37883093	Pubmed	protein_coding-intron	protein_coding-intron
IQCF1	rs1605070	3	51882999	GWAS	Intergenic	Intergenic
IQCF5-AS1	rs1605070	3	51882999	GWAS	Intergenic	Intergenic
ITGA9	rs9825420	3	37562521	GWAS	protein_coding-intron	protein_coding-intron
KCNJ11	rs5219	11	17388025	Pubmed	protein_coding-exon	protein_coding-exon
KIF5A	rs113247976	12	57581917	GWAS	protein_coding-exon	protein_coding-exon
KIF5A	rs1555179087	12	57582628	ClinVar	protein_coding-exon	protein_coding-exon
KIF5A	rs1060502523	12	57582629	ClinVar	protein_coding-exon	protein_coding-exon
KIF5A	rs1555179091	12	57582630	ClinVar	protein_coding-exon	protein_coding-exon
KIFAP3	rs1541160	1	170026661	Pubmed,GWAS	protein_coding-intron	protein_coding-intron
KRT18P55	rs34517613	17	28283226	GWAS	transcribed_unprocessed_pseudogene-intron	others
LCT	rs4988235	2	135851076	Pubmed	protein_coding-intron	protein_coding-intron
LHX8	rs12145183	1	74806796	GWAS	Intergenic	Intergenic
LINC00111	rs9977018	21	41616809	GWAS	Intergenic	Intergenic
LINC02422	rs1419311	12	31871322	GWAS	Intergenic	Intergenic
LINC02645	rs9329300	10	2747402	GWAS	Intergenic	Intergenic
LOC109504728|C9orf72	rs143561967	9	27573523	ClinVar	protein_coding-promoter-TSS	protein_coding-promoter-TSS
LOC126807526|MATR3	rs587777301	5	139322683	ClinVar	protein_coding-promoter-TSS	protein_coding-promoter-TSS
MACIR	rs9327881	5	103389394	GWAS	Intergenic	Intergenic
MAPT	rs63750092	17	46014277	ClinVar	protein_coding-exon	protein_coding-exon
MATR3	rs121434591	5	139307669	ClinVar	protein_coding-promoter-TSS	protein_coding-promoter-TSS
MATR3	rs587777302	5	139307875	ClinVar	protein_coding-promoter-TSS	protein_coding-promoter-TSS
MIR205HG	rs6703183	1	209539544	GWAS	lincRNA-intron	lincRNA
MOB3B	rs7019351	9	27491264	GWAS	protein_coding-intron	protein_coding-intron
MOBP	rs616147	3	39492990	Pubmed,GWAS	protein_coding-intron	protein_coding-intron
MOBP	rs631312	3	39467477	GWAS	protein_coding-promoter-TSS	protein_coding-promoter-TSS
MTCO3P1	rs9275477	6	32704864	GWAS	Intergenic	Intergenic
NEFH	rs568759161	22	29490001	Pubmed	protein_coding-exon	protein_coding-exon
NEK1	rs199947197	4	169424668	ClinVar	protein_coding-exon	protein_coding-exon
NEK1	rs1744312712	4	169463291	ClinVar	protein_coding-exon	protein_coding-exon
NEK1	rs371575563	4	169537826	ClinVar	protein_coding-exon	protein_coding-exon
NEK1	rs1049502301	4	169602007	ClinVar	protein_coding-exon	protein_coding-exon
OPCML	rs7117082	11	133522399	GWAS	protein_coding-intron	protein_coding-intron
OPTN	rs774258585	10	13112464	ClinVar	protein_coding-promoter-TSS	protein_coding-promoter-TSS
OPTN	rs750571210	10	13122390	ClinVar	protein_coding-exon	protein_coding-exon
OPTN	rs1833371664	10	13122477	ClinVar	protein_coding-exon	protein_coding-exon
OPTN	rs786205611	10	13124029	ClinVar	protein_coding-TTS	protein_coding-TTS
OPTN	rs1833438306	10	13125494	ClinVar	protein_coding-exon	protein_coding-exon
OPTN	rs867368757	10	13125944	ClinVar	protein_coding-intron	protein_coding-intron
OPTN	rs267606928	10	13125989	ClinVar	protein_coding-exon	protein_coding-exon
OPTN	rs1833451208	10	13126014	ClinVar	protein_coding-exon	protein_coding-exon
OPTN	rs1588449569	10	13127804	ClinVar	protein_coding-exon	protein_coding-exon
OPTN	rs267606929	10	13132098	ClinVar	protein_coding-exon	protein_coding-exon
OPTN|LOC108903148	rs1564354968	10	13109279	ClinVar	protein_coding-exon	protein_coding-exon
PARK7	rs200968609	1	7961850	ClinVar	protein_coding-promoter-TSS	protein_coding-promoter-TSS
PARK7	rs74315354	1	7961851	ClinVar	protein_coding-promoter-TSS	protein_coding-promoter-TSS
PARK7	rs1553122918	1	7965366	ClinVar	protein_coding-promoter-TSS	protein_coding-promoter-TSS
PCSEAT	rs9977018	21	41616809	GWAS	Intergenic	Intergenic
PCSK2	rs6080539	20	17048849	Pubmed	Intergenic	Intergenic
PDZPH1P	rs9327881	5	103389394	GWAS	Intergenic	Intergenic
PFKP-DT	rs9329300	10	2747402	GWAS	Intergenic	Intergenic
PFN1	rs387907266	17	4945970	ClinVar	protein_coding-TTS	protein_coding-TTS
PFN1	rs387907265	17	4945982	ClinVar	protein_coding-TTS	protein_coding-TTS
PFN1	rs387907264	17	4946742	ClinVar	protein_coding-TTS	protein_coding-TTS
PLEKHG5	rs1644506661	1	6469588	ClinVar	protein_coding-exon	protein_coding-exon
PLEKHG5	rs1435710212	1	6470860	ClinVar	protein_coding-exon	protein_coding-exon
PPARGC1A	rs2946385	4	23884700	Pubmed	protein_coding-exon	protein_coding-exon
PTPRN2	rs10280711	7	157689088	GWAS	protein_coding-intron	protein_coding-intron
PTPRT	rs6030462	20	42771589	Pubmed	protein_coding-intron	protein_coding-intron
PXK	rs6772228	3	58390292	Pubmed	protein_coding-intron	protein_coding-intron
RAB29	rs1572931	1	205775090	Pubmed	protein_coding-promoter-TSS	protein_coding-promoter-TSS
RAB38	rs302668	11	88143743	Pubmed	protein_coding-intron	protein_coding-intron
RBM45	rs749455196	2	178118178	Pubmed	protein_coding-exon	protein_coding-exon
RFK	rs2501925	9	76388497	Pubmed	protein_coding-exon	protein_coding-exon
RFK	rs2501928	9	76381692	Pubmed	Intergenic	Intergenic
RFK	rs2490579	9	76387859	Pubmed	protein_coding-exon	protein_coding-exon
RFK	rs2501923	9	76390474	Pubmed	protein_coding-intron	protein_coding-intron
RFK	rs10716702	9	76393209	Pubmed	protein_coding-intron	protein_coding-intron
RFK	rs11447646	9	76381463	Pubmed	Intergenic	Intergenic
RFK	rs11144870	9	76389297	Pubmed	protein_coding-intron	protein_coding-intron
RNASE4	rs151144001	14	20699542	Pubmed	protein_coding-TTS	protein_coding-TTS
RNASE4	rs374269522	14	20699738	Pubmed	protein_coding-TTS	protein_coding-TTS
RNASE4	rs139065075	14	20699547	Pubmed	protein_coding-TTS	protein_coding-TTS
RNASE4	rs376084203	14	20699549	Pubmed	protein_coding-TTS	protein_coding-TTS
RNU6-1069P	rs1419311	12	31871322	GWAS	Intergenic	Intergenic
RTN4R	rs696880	22	20247677	Pubmed	protein_coding-intron	protein_coding-intron
RUNX2	rs35740963	6	45531877	Pubmed	protein_coding-intron	protein_coding-intron
SARM1	rs35714695	17	28392769	GWAS	protein_coding-intron	protein_coding-intron
SCAF4	rs573116164	21	31671109	Pubmed	protein_coding-TTS	protein_coding-TTS
SCFD1	rs10139154	14	30678292	Pubmed,GWAS	protein_coding-intron	protein_coding-intron
SCNN1A	rs2228576	12	6347896	Pubmed	protein_coding-TTS	protein_coding-TTS
SCUBE2	rs768800446	11	9055889	Pubmed	protein_coding-exon	protein_coding-exon
SDHB	rs59090025	1	17058701	Pubmed	Intergenic	Intergenic
SDHB	rs9435739	1	17016429	Pubmed	Intergenic	Intergenic
SDHB	rs3754508	1	17056392	Pubmed	Intergenic	Intergenic
SDHB	rs2871775	1	17019410	Pubmed	protein_coding-intron	protein_coding-intron
SDHB	rs2295059	1	17050914	Pubmed	protein_coding-intron	protein_coding-intron
SDHB	rs10887990	1	17032891	Pubmed	protein_coding-exon	protein_coding-exon
SDHB	rs11203287	1	17045902	Pubmed	protein_coding-promoter-TSS	protein_coding-promoter-TSS
SDHB	rs978528	1	17023303	Pubmed	protein_coding-promoter-TSS	protein_coding-promoter-TSS
SETX	rs1362178149	9	132275354	ClinVar	protein_coding-promoter-TSS	protein_coding-promoter-TSS
SETX	rs1331217337	9	132277097	ClinVar	protein_coding-exon	protein_coding-exon
SETX	rs1186690391	9	132277153	ClinVar	protein_coding-intron	protein_coding-intron
SETX	rs752122764	9	132278182	ClinVar	protein_coding-promoter-TSS	protein_coding-promoter-TSS
SETX	rs770684782	9	132288268	ClinVar	protein_coding-exon	protein_coding-exon
SETX	rs1844047388	9	132288292	ClinVar	protein_coding-exon	protein_coding-exon
SETX	rs776470487	9	132298269	ClinVar	protein_coding-exon	protein_coding-exon
SETX	rs750959420	9	132311820	ClinVar	protein_coding-promoter-TSS	protein_coding-promoter-TSS
SETX	rs776632212	9	132326334	ClinVar	protein_coding-exon	protein_coding-exon
SETX	rs1589734405	9	132326515	ClinVar	protein_coding-exon	protein_coding-exon
SETX	rs759213174	9	132326782	ClinVar	protein_coding-exon	protein_coding-exon
SETX	rs746973259	9	132326918	ClinVar	protein_coding-exon	protein_coding-exon
SETX	rs745775419	9	132329208	ClinVar	protein_coding-exon	protein_coding-exon
SETX	rs116333061	9	132329641	ClinVar	protein_coding-exon	protein_coding-exon
SETX	rs116205032	9	132329641	ClinVar	protein_coding-exon	protein_coding-exon
SETX	rs29001584	9	132330432	ClinVar	protein_coding-exon	protein_coding-exon
SETX	rs28941475	9	132349421	ClinVar	protein_coding-exon	protein_coding-exon
SIGMAR1	rs4879809	9	34635601	Pubmed	protein_coding-TTS	protein_coding-TTS
SIGMAR1	rs1554707622	9	34635592	ClinVar	protein_coding-TTS	protein_coding-TTS
SIGMAR1	rs1820836522	9	34635853	ClinVar	protein_coding-TTS	protein_coding-TTS
SIGMAR1	rs757260058	9	34635856	ClinVar	protein_coding-TTS	protein_coding-TTS
SIGMAR1	rs387906829	9	34637268	ClinVar	protein_coding-promoter-TSS	protein_coding-promoter-TSS
SIGMAR1	rs780136067	9	34637288	ClinVar	protein_coding-promoter-TSS	protein_coding-promoter-TSS
SIGMAR1	rs140376902	9	34637378	ClinVar	protein_coding-promoter-TSS	protein_coding-promoter-TSS
SIGMAR1	rs1820936580	9	34637677	ClinVar	protein_coding-promoter-TSS	protein_coding-promoter-TSS
SIGMAR1	rs747285235	9	34637679	ClinVar	protein_coding-promoter-TSS	protein_coding-promoter-TSS
SIGMAR1	rs1564096761	9	34637685	ClinVar	protein_coding-promoter-TSS	protein_coding-promoter-TSS
SIRT2	rs10410544	19	38894892	Pubmed	protein_coding-promoter-TSS	protein_coding-promoter-TSS
SIRT3	rs4980329	11	232598	Pubmed	protein_coding-TTS	protein_coding-TTS
SLC11A2	rs407135	12	51017570	Pubmed	protein_coding-intron	protein_coding-intron
SLC18A2	rs363371	10	117226885	Pubmed	Intergenic	Intergenic
SLC52A2	rs375088539	8	144360300	ClinVar	protein_coding-promoter-TSS	protein_coding-promoter-TSS
SLC52A3	rs794728004	20	761110	ClinVar	protein_coding-TTS	protein_coding-TTS
SLC52A3	rs1555783467	20	761120	ClinVar	protein_coding-TTS	protein_coding-TTS
SLC52A3	rs754753126	20	761240	ClinVar	protein_coding-exon	protein_coding-exon
SLC52A3	rs1568721373	20	763818	ClinVar	protein_coding-exon	protein_coding-exon
SLC52A3	rs267606685	20	763901	ClinVar	protein_coding-exon	protein_coding-exon
SLC52A3	rs778363575	20	763932	ClinVar	protein_coding-exon	protein_coding-exon
SLC52A3	rs267606683	20	765564	ClinVar	protein_coding-TTS	protein_coding-TTS
SLC52A3	rs267606688	20	765693	ClinVar	protein_coding-TTS	protein_coding-TTS
SLC52A3	rs797045190	20	765726	ClinVar	protein_coding-promoter-TSS	protein_coding-promoter-TSS
SLC9A8	rs17785991	20	49822224	GWAS	protein_coding-intron	protein_coding-intron
SLCO1A2	rs7966334	12	21314281	Pubmed	protein_coding-TTS	protein_coding-TTS
SMARCA5	rs11100790	4	143521458	Pubmed	protein_coding-exon	protein_coding-exon
SNCA	rs2736990	4	89757390	Pubmed	protein_coding-intron	protein_coding-intron
SNCA	rs356220	4	89720189	Pubmed	antisense-promoter-TSS	antisense
SOD1	rs80265967	21	31667290	GWAS	antisense-promoter-TSS	antisense
SOD1	rs121912444	21	31659782	Pubmed, ClinVar	lincRNA-promoter-TSS	lincRNA
SOD1	rs121912442	21	31659783	Pubmed, ClinVar	lincRNA-promoter-TSS	lincRNA
SOD1	rs121912448	21	31659789	Pubmed, ClinVar	lincRNA-promoter-TSS	lincRNA
SOD1	rs121912456	21	31659806	Pubmed, ClinVar	lincRNA-promoter-TSS	lincRNA
SOD1	rs1568807400	21	31659812	Pubmed, ClinVar	lincRNA-promoter-TSS	lincRNA
SOD1	rs121912453	21	31659818	Pubmed, ClinVar	lincRNA-promoter-TSS	lincRNA
SOD1	rs1200906022	21	31659819	Pubmed, ClinVar	lincRNA-promoter-TSS	lincRNA
SOD1	rs1555836170	21	31659832	Pubmed, ClinVar	lincRNA-promoter-TSS	lincRNA
SOD1	rs121912450	21	31659833	Pubmed, ClinVar	lincRNA-promoter-TSS	lincRNA
SOD1	rs1169198442	21	31659837	ClinVar	lincRNA-promoter-TSS	lincRNA
SOD1	rs121912431	21	31663829	ClinVar	snoRNA-promoter-TSS	others
SOD1	rs121912432	21	31663832	ClinVar	snoRNA-promoter-TSS	others
SOD1	rs121912433	21	31663841	ClinVar	snoRNA-promoter-TSS	others
SOD1	rs121912434	21	31663842	ClinVar	snoRNA-promoter-TSS	others
SOD1	rs121912435	21	31663848	ClinVar	snoRNA-promoter-TSS	others
SOD1	rs121912457	21	31663854	ClinVar	snoRNA-promoter-TSS	others
SOD1	rs121912443	21	31663857	ClinVar	snoRNA-promoter-TSS	others
SOD1	rs1568809172	21	31663863	ClinVar	snoRNA-promoter-TSS	others
SOD1	rs2049594204	21	31666484	ClinVar	antisense-TTS	antisense
SOD1	rs2049594311	21	31666493	ClinVar	antisense-TTS	antisense
SOD1	rs121912455	21	31666496	ClinVar	antisense-TTS	antisense
SOD1	rs1601157750	21	31666508	ClinVar	antisense-TTS	antisense
SOD1	rs1568810316	21	31666509	ClinVar	antisense-TTS	antisense
SOD1	rs121912458	21	31667260	ClinVar	antisense-promoter-TSS	antisense
SOD1	rs121912452	21	31667271	ClinVar	antisense-promoter-TSS	antisense
SOD1	rs1315541036	21	31667273	ClinVar	antisense-promoter-TSS	antisense
SOD1	rs121912436	21	31667274	ClinVar	antisense-promoter-TSS	antisense
SOD1	rs11556620	21	31667278	ClinVar	antisense-promoter-TSS	antisense
SOD1	rs1568810641	21	31667280	ClinVar	antisense-promoter-TSS	antisense
SOD1	rs1339283341	21	31667281	ClinVar	antisense-promoter-TSS	antisense
SOD1	rs121912437	21	31667298	ClinVar	antisense-promoter-TSS	antisense
SOD1	rs121912438	21	31667299	ClinVar	antisense-promoter-TSS	antisense
SOD1	rs1555836803	21	31667308	ClinVar	antisense-promoter-TSS	antisense
SOD1	rs76731700	21	31667319	ClinVar	antisense-promoter-TSS	antisense
SOD1	rs121912439	21	31667320	ClinVar	antisense-promoter-TSS	antisense
SOD1	rs121912445	21	31667331	ClinVar	antisense-promoter-TSS	antisense
SOD1	rs1378590183	21	31667335	ClinVar	antisense-promoter-TSS	antisense
SOD1	rs121912440	21	31667337	ClinVar	antisense-promoter-TSS	antisense
SOD1	rs74315452	21	31667356	ClinVar	antisense-promoter-TSS	antisense
SOD1	rs121912441	21	31667359	ClinVar	antisense-promoter-TSS	antisense
SOD1	rs1301635320	21	31667364	ClinVar	antisense-promoter-TSS	antisense
SOD1	rs369600566	21	31668460	ClinVar	protein_coding-intron	protein_coding-intron
SOD1	rs1568811372	21	31668489	ClinVar	protein_coding-exon	protein_coding-exon
SOD1	rs1164911383	21	31668490	ClinVar	protein_coding-exon	protein_coding-exon
SOD1	rs121912454	21	31668493	ClinVar	protein_coding-exon	protein_coding-exon
SOD1	rs2049618449	21	31668513	ClinVar	protein_coding-exon	protein_coding-exon
SOD1	rs121912451	21	31668517	ClinVar	protein_coding-exon	protein_coding-exon
SOD1	rs1804449	21	31668533	ClinVar	protein_coding-exon	protein_coding-exon
SOD1	rs121912446	21	31668547	ClinVar	protein_coding-exon	protein_coding-exon
SOD1	rs1482760341	21	31668548	ClinVar	protein_coding-exon	protein_coding-exon
SOD1	rs121912447	21	31668549	ClinVar	protein_coding-exon	protein_coding-exon
SOD1	rs1555836950	21	31668556	ClinVar	protein_coding-exon	protein_coding-exon
SOD1	rs1476760624	21	31668559	ClinVar	protein_coding-exon	protein_coding-exon
SOD1	rs121912449	21	31668568	ClinVar	protein_coding-exon	protein_coding-exon
SPG11	rs778305085	15	44563298	ClinVar	protein_coding-TTS	protein_coding-TTS
SPG11	rs312262788	15	44564668	ClinVar	protein_coding-TTS	protein_coding-TTS
SPG11	rs312262782	15	44567436	ClinVar	protein_coding-TTS	protein_coding-TTS
SPG11	rs312262781	15	44567438	ClinVar	protein_coding-exon	protein_coding-exon
SPG11	rs147713329	15	44573661	ClinVar	protein_coding-promoter-TSS	protein_coding-promoter-TSS
SPG11	rs312262775	15	44574921	ClinVar	protein_coding-exon	protein_coding-exon
SPG11	rs200793464	15	44574934	ClinVar	protein_coding-exon	protein_coding-exon
SPG11	rs771346977	15	44583810	ClinVar	protein_coding-TTS	protein_coding-TTS
SPG11	rs141848292	15	44584057	ClinVar	protein_coding-TTS	protein_coding-TTS
SPG11	rs779268551	15	44584481	ClinVar	protein_coding-promoter-TSS	protein_coding-promoter-TSS
SPG11	rs368276916	15	44589270	ClinVar	protein_coding-exon	protein_coding-exon
SPG11	rs587777921	15	44595431	ClinVar	protein_coding-promoter-TSS	protein_coding-promoter-TSS
SPG11	rs1555451521	15	44598714	ClinVar	protein_coding-promoter-TSS	protein_coding-promoter-TSS
SPG11	rs312262752	15	44613499	ClinVar	protein_coding-TTS	protein_coding-TTS
SPG11	rs2083790483	15	44622794	ClinVar	protein_coding-promoter-TSS	protein_coding-promoter-TSS
SPG11	rs312262739	15	44626377	ClinVar	protein_coding-exon	protein_coding-exon
SPG11	rs1303294230	15	44628769	ClinVar	protein_coding-exon	protein_coding-exon
SPG11	rs765061840	15	44633619	ClinVar	protein_coding-exon	protein_coding-exon
SPG11	rs1226110412	15	44651515	ClinVar	protein_coding-exon	protein_coding-exon
SPG11	rs312262725	15	44651598	ClinVar	protein_coding-promoter-TSS	protein_coding-promoter-TSS
SPG11	rs140385286	15	44651862	ClinVar	protein_coding-promoter-TSS	protein_coding-promoter-TSS
SPG11	rs312262720	15	44657230	ClinVar	protein_coding-exon	protein_coding-exon
SPG11	rs312262709	15	44660607	ClinVar	protein_coding-exon	protein_coding-exon
SPG11	rs267607084	15	44663530	ClinVar	protein_coding-exon	protein_coding-exon
SPTLC1	rs267607087	9	92047261	ClinVar	protein_coding-exon	protein_coding-exon
SPTLC1	rs1197928094	9	92112503	ClinVar	unprocessed_pseudogene-TTS	others
SPTLC1	rs1554716504	9	92112552	ClinVar	unprocessed_pseudogene-TTS	others
SQSTM1	rs886039782	5	179823038	ClinVar	protein_coding-promoter-TSS	protein_coding-promoter-TSS
SQSTM1	rs1331685476	5	179824079	ClinVar	protein_coding-TTS	protein_coding-TTS
SQSTM1	rs1758316662	5	179833083	ClinVar	protein_coding-exon	protein_coding-exon
SQSTM1	rs1273214757	5	179833096	ClinVar	protein_coding-exon	protein_coding-exon
SQSTM1	rs1185406298	5	179833612	ClinVar	protein_coding-TTS	protein_coding-TTS
SQSTM1	rs1758359961	5	179833743	ClinVar	protein_coding-TTS	protein_coding-TTS
SQSTM1	rs796051870	5	179833783	ClinVar	protein_coding-TTS	protein_coding-TTS
SQSTM1	rs1254158201	5	179836453	ClinVar	protein_coding-TTS	protein_coding-TTS
SQSTM1	rs1247551175	5	179836481	ClinVar	protein_coding-TTS	protein_coding-TTS
SREBF1	rs11868035	17	17811787	Pubmed	protein_coding-TTS	protein_coding-TTS
STK39	rs2390669	2	168235432	Pubmed	protein_coding-intron	protein_coding-intron
STN1	rs940209	1	238861482	Pubmed	Intergenic	Intergenic
SUSD2	rs8141797	22	24186073	GWAS	protein_coding-exon	protein_coding-exon
SYNE1	rs775935265	6	152176497	ClinVar	protein_coding-exon	protein_coding-exon
SYNE1	rs2076486420	6	152206257	ClinVar	protein_coding-exon	protein_coding-exon
TARDBP	rs80356717	1	11018836	ClinVar	protein_coding-promoter-TSS	protein_coding-promoter-TSS
TARDBP	rs80356721	1	11022290	ClinVar	protein_coding-promoter-TSS	protein_coding-promoter-TSS
TARDBP	rs80356723	1	11022292	ClinVar	protein_coding-promoter-TSS	protein_coding-promoter-TSS
TARDBP	rs4884357	1	11022301	ClinVar	protein_coding-promoter-TSS	protein_coding-promoter-TSS
TARDBP	rs80356725	1	11022340	ClinVar	protein_coding-promoter-TSS	protein_coding-promoter-TSS
TARDBP	rs80356726	1	11022352	ClinVar	protein_coding-promoter-TSS	protein_coding-promoter-TSS
TARDBP	rs1304706298	1	11022371	ClinVar	protein_coding-promoter-TSS	protein_coding-promoter-TSS
TARDBP	rs80356727	1	11022400	ClinVar	protein_coding-promoter-TSS	protein_coding-promoter-TSS
TARDBP	rs80356730	1	11022418	ClinVar	protein_coding-promoter-TSS	protein_coding-promoter-TSS
TARDBP	rs80356731	1	11022437	ClinVar	protein_coding-promoter-TSS	protein_coding-promoter-TSS
TARDBP	rs80356732	1	11022444	ClinVar	protein_coding-promoter-TSS	protein_coding-promoter-TSS
TARDBP	rs80356733	1	11022451	ClinVar	protein_coding-promoter-TSS	protein_coding-promoter-TSS
TARDBP	rs80356734	1	11022464	ClinVar	protein_coding-promoter-TSS	protein_coding-promoter-TSS
TARDBP	rs1643659556	1	11022469	ClinVar	protein_coding-promoter-TSS	protein_coding-promoter-TSS
TARDBP	rs367543041	1	11022553	ClinVar	protein_coding-promoter-TSS	protein_coding-promoter-TSS
TARDBP	rs80356740	1	11022556	ClinVar	protein_coding-promoter-TSS	protein_coding-promoter-TSS
TARDBP	rs80356741	1	11022577	ClinVar	protein_coding-promoter-TSS	protein_coding-promoter-TSS
TBK1	rs74654358	12	64488187	GWAS	protein_coding-intron	protein_coding-intron
TBK1	rs4075094	12	64483273	GWAS	protein_coding-promoter-TSS	protein_coding-promoter-TSS
TBK1	rs1592350883	12	64455954	ClinVar	protein_coding-exon	protein_coding-exon
TBK1	rs1592350887	12	64455957	ClinVar	protein_coding-intron	protein_coding-intron
TBK1	rs1565814492	12	64466962	ClinVar	protein_coding-exon	protein_coding-exon
TBK1	rs1592362719	12	64474391	ClinVar	protein_coding-intron	protein_coding-intron
TBK1	rs1284582102	12	64481951	ClinVar	protein_coding-exon	protein_coding-exon
TBK1	rs755950225	12	64481987	ClinVar	protein_coding-exon	protein_coding-exon
TBK1	rs1341055534	12	64482022	ClinVar	protein_coding-intron	protein_coding-intron
TBK1	rs1328949478	12	64484379	ClinVar	protein_coding-promoter-TSS	protein_coding-promoter-TSS
TBK1	rs765106259	12	64484463	ClinVar	protein_coding-promoter-TSS	protein_coding-promoter-TSS
TBK1	rs769588220	12	64485995	ClinVar	protein_coding-TTS	protein_coding-TTS
TBK1	rs142030898	12	64486007	ClinVar	protein_coding-TTS	protein_coding-TTS
TBK1	rs767898276	12	64486018	ClinVar	protein_coding-TTS	protein_coding-TTS
TBK1	rs876657404	12	64488489	ClinVar	protein_coding-TTS	protein_coding-TTS
TBK1	rs1555204731	12	64488532	ClinVar	protein_coding-TTS	protein_coding-TTS
TBK1	rs876657405	12	64488580	ClinVar	protein_coding-TTS	protein_coding-TTS
TBK1	rs1402092579	12	64497221	ClinVar	protein_coding-exon	protein_coding-exon
TBK1	rs748112833	12	64497987	ClinVar	protein_coding-TTS	protein_coding-TTS
TBK1	rs876657406	12	64498041	ClinVar	protein_coding-TTS	protein_coding-TTS
TFG	rs207482230	3	100748182	ClinVar	protein_coding-TTS	protein_coding-TTS
TIAM1	rs13048019	21	31545981	GWAS	protein_coding-intron	protein_coding-intron
TMEM106B	rs1990622	7	12244161	Pubmed	protein_coding-TTS	protein_coding-TTS
TMEM106B	rs3173615	7	12229791	Pubmed	protein_coding-promoter-TSS	protein_coding-promoter-TSS
TNFAIP1	rs2370964	3	39448570	Pubmed	Intergenic	Intergenic
TNFAIP1	rs3093720	17	28338742	Pubmed	protein_coding-intron	protein_coding-intron
TNIP1	rs10463311	5	151031274	GWAS	protein_coding-TTS	protein_coding-TTS
TRIP11	rs10143310	14	92074037	Pubmed	protein_coding-intron	protein_coding-intron
TSBP1	rs9357140	6	32333737	Pubmed	protein_coding-intron	protein_coding-intron
TUBA4A	rs730880027	2	219250479	ClinVar	protein_coding-TTS	protein_coding-TTS
TUBA4A	rs368743618	2	219250552	ClinVar	protein_coding-TTS	protein_coding-TTS
TUBA4A	rs730880026	2	219250740	ClinVar	protein_coding-TTS	protein_coding-TTS
TUBA4A	rs730880025	2	219250741	ClinVar	protein_coding-TTS	protein_coding-TTS
TUBA4A	rs730880028	2	219251056	ClinVar	protein_coding-TTS	protein_coding-TTS
TUBA4A	rs730880029	2	219251266	ClinVar	protein_coding-TTS	protein_coding-TTS
TYW3	rs12145183	1	74806796	Pubmed,GWAS	Intergenic	Intergenic
UBQLN2	rs387906710	X	56565362	ClinVar	protein_coding-exon	protein_coding-exon
UBQLN2	rs387906709	X	56565363	ClinVar	protein_coding-exon	protein_coding-exon
UBQLN2	rs387906711	X	56565389	ClinVar	protein_coding-exon	protein_coding-exon
UBTD2	rs17074452	5	172212148	Pubmed	protein_coding-exon	protein_coding-exon
UNC13A	rs12608932	19	17641880	Pubmed,GWAS	protein_coding-intron	protein_coding-intron
UNC13A	rs12973192	19	17642430	GWAS	protein_coding-intron	protein_coding-intron
UNC13B	rs12608932	19	17641880	Pubmed	protein_coding-intron	protein_coding-intron
VAPB	rs281875284	20	58418289	ClinVar	protein_coding-exon	protein_coding-exon
VAPB	rs74315431	20	58418318	ClinVar	protein_coding-exon	protein_coding-exon
VCP	rs387906790	9	35059723	ClinVar	protein_coding-TTS	protein_coding-TTS
VCP	rs1828721782	9	35061587	ClinVar	protein_coding-promoter-TSS	protein_coding-promoter-TSS
VCP	rs121909331	9	35064167	ClinVar	protein_coding-TTS	protein_coding-TTS
VCP	rs121909334	9	35065255	ClinVar	protein_coding-TTS	protein_coding-TTS
VCP	rs864309501	9	35065274	ClinVar	protein_coding-TTS	protein_coding-TTS
VCP	rs121909335	9	35065351	ClinVar	protein_coding-TTS	protein_coding-TTS
VCP	rs387906789	9	35065352	ClinVar	protein_coding-TTS	protein_coding-TTS
VCP	rs121909329	9	35065363	ClinVar	protein_coding-TTS	protein_coding-TTS
VCP	rs121909330	9	35065364	ClinVar	protein_coding-TTS	protein_coding-TTS
VCP	rs1828864269	9	35067899	ClinVar	protein_coding-exon	protein_coding-exon
VCP	rs864309502	9	35067903	ClinVar	protein_coding-exon	protein_coding-exon
VCP	rs121909332	9	35067910	ClinVar	protein_coding-exon	protein_coding-exon
VCP	rs779959657	9	35067915	ClinVar	protein_coding-exon	protein_coding-exon
VCP	rs1554669087	9	35067916	ClinVar	protein_coding-exon	protein_coding-exon
VCP	rs863225291	9	35067922	ClinVar	protein_coding-exon	protein_coding-exon
VEGFA	rs28357093	6	43770068	Pubmed	protein_coding-promoter-TSS	protein_coding-promoter-TSS
ZNF746	rs855913	7	149506571	GWAS	Intergenic	Intergenic
ZNF767P	rs855913	7	149506571	GWAS	Intergenic	Intergenic
