# Supplementary material for: A systematic review and functional in-silico analysis of genes and variants associated with amyotrophic lateral sclerosis
Source: Front Neurosci. 2025 Jun 16;19:1598336. doi: 10.3389/fnins.2025.1598336 (PMC12206810; doi:10.3389/fnins.2025.1598336)
Supplement: Supplementary Table 6 — Classification of ALS-associated genes corresponding to gene type, subcellular location data, and TF function. [file Table_6.xlsx]

## Sheet: gene type, location, TF
Gene Name	Gene Type	Subcellular location	Is it a TF?
ABCC8	protein_coding	Cell membrane	no
ABCC9	protein_coding	Membrane	no
ACKR3	protein_coding	Cell membrane	no
ACSL1	protein_coding	Mitochondrion outer membrane	no
ACSL5	protein_coding	Mitochondrion	no
ADARB1	protein_coding	Nucleus	no
ADCYAP1	protein_coding	Secreted	no
ADGRD1	protein_coding	Cell membrane	no
AFMID	protein_coding	Cytoplasm	no
AGT	protein_coding	Secreted	no
AIF1	protein_coding	Cytoplasm	no
ALCAM	protein_coding	Cell membrane	no
ALS2	protein_coding	NA	no
ANG	protein_coding	Cytoplasmic vesicle	no
ANXA11	protein_coding	Cytoplasm	no
AOX1	protein_coding	Cytoplasm	no
ARHGEF28	protein_coding	Cytoplasm	no
ATM	protein_coding	Nucleus	no
ATP13A2	protein_coding	Lysosome membrane	no
ATP7A	protein_coding	Golgi apparatus	no
ATXN1	protein_coding	Cytoplasm	no
ATXN2	protein_coding	Cytoplasm	no
ATXN8OS	lncRNA	Cytoplasm	no
BDNF	protein_coding	Secreted	no
BICD2	protein_coding	Golgi apparatus	no
C19orf12	protein_coding	Mitochondrion	no
C7	protein_coding	Secreted	no
C9orf72	protein_coding	Nucleus	no
CACNA1H	protein_coding	Cell membrane	no
CAMK1G	protein_coding	Cytoplasm	no
CAMTA1	protein_coding	Nucleus	yes
CAPG	protein_coding	Nucleus	no
CAPZA1	protein_coding	Cytoplasm	no
CAT	protein_coding	Peroxisome matrix	no
CAV1	protein_coding	Golgi apparatus membrane	no
CCL2	protein_coding	Secreted	no
CCNF	protein_coding	Nucleus	no
CD34	protein_coding	Membrane	no
CEBPD	protein_coding	Nucleus	yes
CFAP410	protein_coding	Mitochondrion	no
CHCHD10	protein_coding	Mitochondrion intermembrane space	no
CHI3L1	protein_coding	Secreted	no
CHI3L2	protein_coding	Secreted	no
CHIT1	protein_coding	Secreted	no
CHMP2B	protein_coding	Cytoplasm	no
CHRNA3	protein_coding	Postsynaptic cell membrane	no
CHRNA4	protein_coding	Postsynaptic cell membrane	no
CLCN3	protein_coding	Early endosome membrane	no
CNTN4	protein_coding	Cell membrane	no
CRP	protein_coding	Secreted	no
CS	protein_coding	Mitochondrion matrix	no
CTNND2	protein_coding	Nucleus	no
CX3CR1	protein_coding	Cell membrane	no
CXCL12	protein_coding	Secreted	no
CXCR4	protein_coding	Cell membrane	no
CYLD	protein_coding	Cytoplasm	no
CYP1A2	protein_coding	Endoplasmic reticulum membrane	no
DAO	protein_coding	Peroxisome matrix	no
DCTN1	protein_coding	Cytoplasm	no
DDHD1	protein_coding	Cytoplasm	no
DPP6	protein_coding	Cell membrane	no
EGILA	lncRNA	NA	no
ELP3	protein_coding	Cytoplasm	no
ENO2	protein_coding	Cytoplasm	no
ERBB4	protein_coding	Cell membrane	no
ERGIC1	protein_coding	Endoplasmic reticulum membrane	no
ERICH6B	protein_coding	NA	no
ERLIN1	protein_coding	Endoplasmic reticulum membrane	no
EZRP1	unprocessed_pseudogene	NA	no
FCGR3A	protein_coding	Cell membrane	no
FGB	protein_coding	Secreted	no
FGF21	protein_coding	Secreted	no
FIG4	protein_coding	Endosome membrane	no
FMO1	protein_coding	Endoplasmic reticulum membrane	no
FNBP1	protein_coding	Cytoplasm	no
FUS	protein_coding	Nucleus	no
G2E3	protein_coding	Nucleus	no
GARS1	protein_coding	Cytoplasm	no
GBA	protein_coding	Lysosome membrane	no
GBE1	protein_coding	NA	no
GC	protein_coding	Secreted	no
GDF15	protein_coding	Secreted	no
GGNBP2	protein_coding	Cytoplasmic vesicle	no
GLA	protein_coding	Lysosome	no
GLB1	protein_coding	Lysosome	no
GLE1	protein_coding	Nucleus	no
GNE	protein_coding	Cytoplasm	no
GPNMB	protein_coding	Cell membrane	no
GPT	protein_coding	Cytoplasm	no
GPT2	protein_coding	NA	no
GPX3	protein_coding	Secreted	no
GRN	protein_coding	Secreted	no
GSTO2	protein_coding	NA	no
GZMB	protein_coding	Secreted	no
H1-9P	transcribed_unitary_pseudogene	Nucleus	no
H4C1	protein_coding	Nucleus	no
HFE	protein_coding	Cell membrane	no
HGF	protein_coding	NA	no
HLA-DQB1	protein_coding	Cell membrane	no
HLA-DRA	protein_coding	Cell membrane	no
HLA-DRB1	protein_coding	Cell membrane	no
HLA-DRB5	protein_coding	Cell membrane	no
HMOX1	protein_coding	Endoplasmic reticulum membrane	no
HNMT	protein_coding	Cytoplasm	no
HNRNPA1	protein_coding	Nucleus	no
HNRNPA2B1	protein_coding	Nucleus	no
HNRNPK	protein_coding	Cytoplasm	no
HSPA5	protein_coding	Endoplasmic reticulum lumen	no
HSPB1	protein_coding	Cytoplasm	no
IDE	protein_coding	Cytoplasm	no
IFN1	protein_coding	Secreted	no
IGHMBP2	protein_coding	Nucleus	no
IGKV3D-20	IG_V_gene	Secreted	no
IL10	protein_coding	Secreted	no
IL17A	protein_coding	Secreted	no
IL18	protein_coding	Cytoplasm	no
IL18RAP	protein_coding	Cell membrane	no
IL1B	protein_coding	Cytoplasm	no
IL6	protein_coding	Secreted	no
IL6R	protein_coding	Cell membrane	no
INPP5B	protein_coding	Cytoplasm	no
IQCF1	protein_coding	Cytoplasmic vesicle	no
IQCF5-AS1	lncRNA	NA	no
ITGA9	protein_coding	Membrane	no
ITGB2	protein_coding	Cell membrane	no
ITM2B	protein_coding	Golgi apparatus membrane	no
JAG2	protein_coding	Membrane	no
KANK1	protein_coding	Cell projection	no
KCNIP1	protein_coding	Cell membrane	no
KCNIP3	protein_coding	Cytoplasm	yes
KCNJ11	protein_coding	Membrane	no
KIF5A	protein_coding	Cytoplasm	no
KIFAP3	protein_coding	NA	no
KRT18P55	transcribed_processed_pseudogene	NA	no
LCT	protein_coding	Apical cell membrane	no
LEP	protein_coding	Secreted	no
LHX8	protein_coding	Nucleus	yes
LILRA2	protein_coding	Cell membrane	no
LINC00111	lncRNA	NA	no
LINC02422	lncRNA	NA	no
LINC02645	lncRNA	NA	no
LIPC	protein_coding	Secreted	no
LMNA	protein_coding	Nucleus lamina	no
LOC108903148	functional element gene	Nucleus	no
LOC109504728	functional element gene	Nucleus	no
LOC126807526	functional element gene	Nucleus	no
LRP10	protein_coding	Cell membrane	no
MACIR	protein_coding	Cytoplasm	no
MAOB	protein_coding	Mitochondrion outer membrane	no
MAP2	protein_coding	Cytoplasm	no
MAP3K4	protein_coding	Cytoplasm	no
MAPK1	protein_coding	Cytoplasm	no
MAPK8	protein_coding	Cytoplasm	no
MAPT	protein_coding	Cytoplasm	no
MATR3	protein_coding	Nucleus matrix	no
MBP	protein_coding	Myelin membrane	no
ME1	protein_coding	Cytoplasm	no
MEF2C	protein_coding	Nucleus	yes
METTL7A	protein_coding	Lipid droplet	no
MFN2	protein_coding	Mitochondrion outer membrane	no
MFSD8	protein_coding	Endosome membrane	no
MIA	protein_coding	Secreted	no
MIR10A	miRNA	NA	no
MIR200C	miRNA	NA	no
MIR205HG	lncRNA	NA	no
MIR345	miRNA	NA	no
MIR34A	miRNA	NA	no
MMP9	protein_coding	Secreted	no
MMRN1	protein_coding	Secreted	no
MOB3B	protein_coding	NA	no
MOBP	protein_coding	Cytoplasm	no
MTCO3P1	unprocessed_pseudogene	NA	no
MTF1	protein_coding	Nucleus	yes
MTHFSD	protein_coding	NA	no
MYH9	protein_coding	Cytoplasm	no
NEFH	protein_coding	Cytoplasm	no
NEFL	protein_coding	Cell projection	no
NEFM	protein_coding	Cytoplasm	no
NEK1	protein_coding	Nucleus	no
NIPA1	protein_coding	Cell membrane	no
NOS3	protein_coding	Cell membrane	no
NPY	protein_coding	Secreted	no
NQO1	protein_coding	Cytoplasm	no
NRXN3	protein_coding	Presynaptic cell membrane	no
NT5C3B	protein_coding	Cytoplasm	no
ODAD2	protein_coding	Cytoplasm	no
OGG1	protein_coding	Nucleus	no
OPCML	protein_coding	Cell membrane	no
OPTN	protein_coding	Cytoplasm	no
OXR1	protein_coding	Mitochondrion	no
P4HB	protein_coding	Endoplasmic reticulum	no
PABPC1	protein_coding	Cytoplasm	no
PAH	protein_coding	NA	no
PARK7	protein_coding	Cell membrane	no
PCNX1	protein_coding	Membrane	no
PCSEAT	lncRNA	NA	no
PCSK2	protein_coding	Cytoplasmic vesicle	no
PDIA2	protein_coding	Endoplasmic reticulum lumen	no
PDYN	protein_coding	Secreted	no
PDZPH1P	transcribed_unitary_pseudogene	NA	no
PFKP-DT	lncRNA	NA	no
PFN1	protein_coding	Cytoplasm	no
PLEC	protein_coding	Cytoplasm	no
PLEKHG5	protein_coding	Cytoplasm	no
PON3	protein_coding	Secreted	no
PPARGC1A	protein_coding	Nucleus	no
PRPH	protein_coding	Membrane	no
PTPRN2	protein_coding	Cytoplasmic vesicle	no
PTPRT	protein_coding	Membrane	no
PVR	protein_coding	Cell membrane	no
PXK	protein_coding	Cytoplasm	no
PYY	protein_coding	Secreted	no
RAB29	protein_coding	Cell membrane	no
RAB38	protein_coding	Cell membrane	no
RAPGEF2	protein_coding	Cytoplasm	no
RAPGEF5	protein_coding	Nucleus	no
RBM45	protein_coding	Cytoplasm	no
RNASE4	protein_coding	Secreted	no
RNF13	protein_coding	Endoplasmic reticulum membrane	no
RNU6-1069P	snRNA	NA	no
RTN4R	protein_coding	Cell membrane	no
RUNX2	protein_coding	Nucleus	yes
SARM1	protein_coding	Cytoplasm	no
SCAF4	protein_coding	Nucleus	no
SCFD1	protein_coding	Cytoplasm	no
SCN4A	protein_coding	Cell membrane	no
SCN7A	protein_coding	Cell membrane	no
SCNN1A	protein_coding	Apical cell membrane	no
SCUBE2	protein_coding	Secreted	no
SELE	protein_coding	Cell membrane	no
SETX	protein_coding	Nucleus	no
SFPQ	protein_coding	Nucleus speckle	yes
SH3TC2	protein_coding	NA	no
SIGMAR1	protein_coding	Nucleus inner membrane	no
SIRT3	protein_coding	Mitochondrion matrix	no
SLC11A2	protein_coding	Early endosome membrane	no
SLC18A2	protein_coding	Cytoplasmic vesicle	no
SLC39A6	protein_coding	Cell membrane	no
SLC52A2	protein_coding	Cell membrane	no
SLC52A3	protein_coding	Apical cell membrane	no
SLC9A8	protein_coding	Golgi apparatus membrane	no
SLCO1A2	protein_coding	Cell membrane	no
SMARCA5	protein_coding	Nucleus	no
SOD1	protein_coding	Cytoplasm	no
SPAST	protein_coding	Membrane	no
SPG11	protein_coding	Cytoplasm	no
SPG7	protein_coding	Mitochondrion inner membrane	no
SPTLC1	protein_coding	Endoplasmic reticulum membrane	no
SQSTM1	protein_coding	Cytoplasmic vesicle	no
SREBF1	protein_coding	Endoplasmic reticulum membrane	yes
SS18L1	protein_coding	Nucleus	no
ST3GAL6	protein_coding	Golgi apparatus membrane	no
STK39	protein_coding	Cytoplasm	no
STMN2	protein_coding	Cytoplasm	no
STN1	protein_coding	Nucleus	no
SUMO4	protein_coding	NA	no
SUN3	protein_coding	Membrane	no
SUSD2	protein_coding	Cell membrane	no
SYNE1	protein_coding	Nucleus outer membrane	no
TAF15	protein_coding	Nucleus	no
TARDBP	protein_coding	Nucleus	no
TBK1	protein_coding	Cytoplasm	no
TFAM	protein_coding	Mitochondrion	yes
TFG	protein_coding	Endoplasmic reticulum	no
TIA1	protein_coding	Nucleus	no
TIAM1	protein_coding	Cell junction	no
TMEM106B	protein_coding	Late endosome membrane	no
TNF	protein_coding	Cell membrane	no
TNFAIP1	protein_coding	Cytoplasm	no
TNFRSF1A	protein_coding	Cell membrane	no
TNFRSF1B	protein_coding	Cell membrane	no
TNFSF10	protein_coding	Cell membrane	no
TNIP1	protein_coding	Cytoplasm	no
TPH1	protein_coding	NA	no
TPH2	protein_coding	NA	no
TREM2	protein_coding	Cell membrane	no
TRIP11	protein_coding	Golgi apparatus	no
TRPM7	protein_coding	Membrane	no
TSBP1	protein_coding	Membrane	no
TSBP1-AS1	lncRNA	NA	no
TUBA4A	protein_coding	Cytoplasm	no
TYROBP	protein_coding	Cell membrane	no
TYW3	protein_coding	NA	no
UBQLN2	protein_coding	Cytoplasm	no
UBTD2	protein_coding	Cytoplasm	no
UCHL1	protein_coding	Cytoplasm	no
UNC13A	protein_coding	Cytoplasm	no
UNC13B	protein_coding	Cytoplasm	no
VAPB	protein_coding	Endoplasmic reticulum membrane	no
VCP	protein_coding	Cytoplasm	no
VEGFA	protein_coding	Cytoplasm	no
VRK1	protein_coding	Nucleus	no
WASHC3	protein_coding	Early endosome	no
WASHC5	protein_coding	Cytoplasm	no
WDR35	protein_coding	Cytoplasm	no
XIRP2	protein_coding	Cell junction	no
ZDHHC6	protein_coding	Endoplasmic reticulum membrane	no
ZNF704	protein_coding	Nucleus	yes
ZNF746	protein_coding	Cytoplasm	yes
ZNF767P	lncRNA	NA	no

## Sheet: retrieved data UniProKB SP
From	Entry	Reviewed	Entry Name	Protein names	Gene Names	Organism	Length	Subcellular location [CC]	Polymorphism
ABCC8	Q09428	reviewed	ABCC8_HUMAN	ATP-binding cassette sub-family C member 8 (Sulfonylurea receptor 1)	ABCC8 HRINS SUR SUR1	Homo sapiens (Human)	1581	SUBCELLULAR LOCATION: Cell membrane {ECO:0000269|PubMed:24814349}; Multi-pass membrane protein {ECO:0000255}.
ABCC9	O60706	reviewed	ABCC9_HUMAN	ATP-binding cassette sub-family C member 9 (Sulfonylurea receptor 2)	ABCC9 SUR2	Homo sapiens (Human)	1549	SUBCELLULAR LOCATION: Membrane {ECO:0000255|PROSITE-ProRule:PRU00441}; Multi-pass membrane protein {ECO:0000255|PROSITE-ProRule:PRU00441}.
ACKR3	P25106	reviewed	ACKR3_HUMAN	Atypical chemokine receptor 3 (C-X-C chemokine receptor type 7) (CXC-R7) (CXCR-7) (Chemokine orphan receptor 1) (G-protein coupled receptor 159) (G-protein coupled receptor RDC1 homolog) (RDC-1)	ACKR3 CMKOR1 CXCR7 GPR159 RDC1	Homo sapiens (Human)	362	SUBCELLULAR LOCATION: Cell membrane {ECO:0000269|PubMed:31211835}; Multi-pass membrane protein {ECO:0000255}. Early endosome {ECO:0000269|PubMed:22457824}. Recycling endosome {ECO:0000269|PubMed:22457824}. Note=Predominantly localizes to endocytic vesicles, and upon stimulation by the ligand is internalized via clathrin-coated pits in a beta-arrestin-dependent manner. Once internalized, the ligan…
ACSL1	P33121	reviewed	ACSL1_HUMAN	Long-chain-fatty-acid--CoA ligase 1 (EC 6.2.1.3) (Acyl-CoA synthetase 1) (ACS1) (Arachidonate--CoA ligase) (EC 6.2.1.15) (Long-chain acyl-CoA synthetase 1) (LACS 1) (Long-chain acyl-CoA synthetase 2) (LACS 2) (Long-chain fatty acid-CoA ligase 2) (Palmitoyl-CoA ligase 1) (Palmitoyl-CoA ligase 2) (Phytanate--CoA ligase) (EC 6.2.1.24)	ACSL1 FACL1 FACL2 LACS LACS1 LACS2	Homo sapiens (Human)	698	SUBCELLULAR LOCATION: Mitochondrion outer membrane {ECO:0000250}; Single-pass type III membrane protein {ECO:0000250}. Peroxisome membrane {ECO:0000250}; Single-pass type III membrane protein {ECO:0000250}. Microsome membrane {ECO:0000250}; Single-pass type III membrane protein {ECO:0000250}. Endoplasmic reticulum membrane {ECO:0000269|PubMed:24269233}; Single-pass type III membrane protein {ECO:…
ACSL5	Q9ULC5	reviewed	ACSL5_HUMAN	Long-chain-fatty-acid--CoA ligase 5 (EC 6.2.1.3) (Arachidonate--CoA ligase) (EC 6.2.1.15) (Long-chain acyl-CoA synthetase 5) (LACS 5)	ACSL5 ACS5 FACL5 UNQ633/PRO1250	Homo sapiens (Human)	683	SUBCELLULAR LOCATION: Mitochondrion {ECO:0000269|PubMed:17681178, ECO:0000269|PubMed:33191500}. Endoplasmic reticulum {ECO:0000269|PubMed:17681178, ECO:0000269|PubMed:24269233, ECO:0000269|PubMed:33191500}. Mitochondrion outer membrane {ECO:0000250}; Single-pass type III membrane protein {ECO:0000250}. Endoplasmic reticulum membrane {ECO:0000250}; Single-pass type III membrane protein {ECO:000025…
ADARB1	P78563	reviewed	RED1_HUMAN	Double-stranded RNA-specific editase 1 (EC 3.5.4.37) (RNA-editing deaminase 1) (RNA-editing enzyme 1) (dsRNA adenosine deaminase)	ADARB1 ADAR2 DRADA2 RED1	Homo sapiens (Human)	741	SUBCELLULAR LOCATION: Nucleus {ECO:0000269|PubMed:32220291}. Nucleus, nucleolus {ECO:0000269|PubMed:32220291}. Note=Shuttles between nucleoli and the nucleoplasm. {ECO:0000305|PubMed:32220291}.; SUBCELLULAR LOCATION: [Isoform 1]: Nucleus {ECO:0000269|PubMed:32220291}. Nucleus, nucleolus {ECO:0000269|PubMed:32220291}.; SUBCELLULAR LOCATION: [Isoform 2]: Nucleus {ECO:0000269|PubMed:32220291}. Nucle…
ADCYAP1	P18509	reviewed	PACA_HUMAN	Pituitary adenylate cyclase-activating polypeptide (PACAP) [Cleaved into: PACAP-related peptide (PRP-48); Pituitary adenylate cyclase-activating polypeptide 27 (PACAP-27) (PACAP27); Pituitary adenylate cyclase-activating polypeptide 38 (PACAP-38) (PACAP38)]	ADCYAP1	Homo sapiens (Human)	176	SUBCELLULAR LOCATION: Secreted.
ADGRD1	Q6QNK2	reviewed	AGRD1_HUMAN	Adhesion G-protein coupled receptor D1 (G-protein coupled receptor 133) (G-protein coupled receptor PGR25)	ADGRD1 GPR133 PGR25	Homo sapiens (Human)	874	SUBCELLULAR LOCATION: Cell membrane {ECO:0000269|PubMed:22025619, ECO:0000269|PubMed:25533341}; Multi-pass membrane protein {ECO:0000255}.
AFMID	Q63HM1	reviewed	KFA_HUMAN	Kynurenine formamidase (KFA) (KFase) (EC 3.5.1.9) (Arylformamidase) (N-formylkynurenine formamidase) (FKF)	AFMID	Homo sapiens (Human)	303	SUBCELLULAR LOCATION: Cytoplasm, cytosol {ECO:0000255|HAMAP-Rule:MF_03014}. Nucleus {ECO:0000255|HAMAP-Rule:MF_03014}. Note=Predominantly cytosolic. Some fraction is nuclear. {ECO:0000255|HAMAP-Rule:MF_03014}.
AGT	P01019	reviewed	ANGT_HUMAN	Angiotensinogen (Serpin A8) [Cleaved into: Angiotensin-1 (Angiotensin 1-10) (Angiotensin I) (Ang I); Angiotensin-2 (Angiotensin 1-8) (Angiotensin II) (Ang II); Angiotensin-3 (Angiotensin 2-8) (Angiotensin III) (Ang III) (Des-Asp[1]-angiotensin II); Angiotensin-4 (Angiotensin 3-8) (Angiotensin IV) (Ang IV); Angiotensin 1-9; Angiotensin 1-7; Angiotensin 1-5; Angiotensin 1-4]	AGT SERPINA8	Homo sapiens (Human)	476	SUBCELLULAR LOCATION: Secreted {ECO:0000305|PubMed:4300938, ECO:0000305|PubMed:7259779, ECO:0000305|PubMed:7539791}.
AIF1	P55008	reviewed	AIF1_HUMAN	Allograft inflammatory factor 1 (AIF-1) (Ionized calcium-binding adapter molecule 1) (Protein G1)	AIF1 G1 IBA1	Homo sapiens (Human)	147	SUBCELLULAR LOCATION: Cytoplasm, cytoskeleton {ECO:0000250|UniProtKB:O70200}. Cell projection, ruffle membrane {ECO:0000250|UniProtKB:O70200}; Peripheral membrane protein {ECO:0000250|UniProtKB:O70200}; Cytoplasmic side {ECO:0000250|UniProtKB:O70200}. Cell projection, phagocytic cup {ECO:0000250|UniProtKB:O70200}. Note=Associated with the actin cytoskeleton at membrane ruffles and at sites of pha…
ALCAM	Q13740	reviewed	CD166_HUMAN	CD166 antigen (Activated leukocyte cell adhesion molecule) (CD antigen CD166)	ALCAM MEMD	Homo sapiens (Human)	583	SUBCELLULAR LOCATION: Cell membrane {ECO:0000269|PubMed:15048703, ECO:0000269|PubMed:15294938, ECO:0000269|PubMed:16352806, ECO:0000269|PubMed:23169771, ECO:0000269|PubMed:24740813, ECO:0000269|PubMed:24945728, ECO:0000269|PubMed:7760007}; Single-pass type I membrane protein {ECO:0000305}. Cell projection, axon {ECO:0000250|UniProtKB:Q61490}. Cell projection, dendrite {ECO:0000250|UniProtKB:Q6149…
ALS2	Q96Q42	reviewed	ALS2_HUMAN	Alsin (Amyotrophic lateral sclerosis 2 chromosomal region candidate gene 6 protein) (Amyotrophic lateral sclerosis 2 protein)	ALS2 ALS2CR6 KIAA1563	Homo sapiens (Human)	1657
ANG	P03950	reviewed	ANGI_HUMAN	Angiogenin (EC 3.1.27.-) (Ribonuclease 5) (RNase 5)	ANG RNASE5	Homo sapiens (Human)	147	SUBCELLULAR LOCATION: Cytoplasmic vesicle, secretory vesicle lumen {ECO:0000250|UniProtKB:Q3TMQ6}. Secreted {ECO:0000250|UniProtKB:P10152}. Nucleus {ECO:0000269|PubMed:12051708, ECO:0000269|PubMed:25372031, ECO:0000269|PubMed:8127865}. Nucleus, nucleolus {ECO:0000269|PubMed:7945327}. Note=Rapidly endocytosed by target cells and translocated to the nucleus where it accumulates in the nucleolus and…
ANXA11	P50995	reviewed	ANX11_HUMAN	Annexin A11 (56 kDa autoantigen) (Annexin XI) (Annexin-11) (Calcyclin-associated annexin 50) (CAP-50)	ANXA11 ANX11	Homo sapiens (Human)	505	SUBCELLULAR LOCATION: Cytoplasm {ECO:0000269|PubMed:28469040}. Melanosome. Nucleus envelope. Nucleus, nucleoplasm {ECO:0000269|PubMed:28469040}. Cytoplasm, cytoskeleton, spindle. Note=Found throughout the nucleoplasm at interphase and during mitosis concentrates around the mitotic apparatus (By similarity). Elevation of intracellular calcium causes relocalization from the nucleoplasm to the nucle…
AOX1	Q06278	reviewed	AOXA_HUMAN	Aldehyde oxidase (EC 1.2.3.1) (Aldehyde oxidase 1) (Azaheterocycle hydroxylase) (EC 1.17.3.-)	AOX1 AO	Homo sapiens (Human)	1338	SUBCELLULAR LOCATION: Cytoplasm {ECO:0000269|PubMed:18671973, ECO:0000269|PubMed:20444863, ECO:0000269|PubMed:23857892}.
ARHGEF28	Q8N1W1	reviewed	ARG28_HUMAN	Rho guanine nucleotide exchange factor 28 (190 kDa guanine nucleotide exchange factor) (p190-RhoGEF) (p190RhoGEF) (Rho guanine nucleotide exchange factor)	ARHGEF28 KIAA1998 RGNEF	Homo sapiens (Human)	1705	SUBCELLULAR LOCATION: Cytoplasm {ECO:0000250}. Cell membrane {ECO:0000250}. Note=Colocalizes with the microtubule radial and cortical systems. {ECO:0000250}.
ATM	Q13315	reviewed	ATM_HUMAN	Serine-protein kinase ATM (EC 2.7.11.1) (Ataxia telangiectasia mutated) (A-T mutated)	ATM	Homo sapiens (Human)	3056	SUBCELLULAR LOCATION: Nucleus {ECO:0000269|PubMed:9050866, ECO:0000269|PubMed:9150358}. Cytoplasmic vesicle {ECO:0000269|PubMed:9050866, ECO:0000269|PubMed:9150358}. Cytoplasm, cytoskeleton, microtubule organizing center, centrosome {ECO:0000250|UniProtKB:Q62388}. Peroxisome matrix {ECO:0000269|PubMed:26344566}. Note=Primarily nuclear (PubMed:9050866, PubMed:9150358). Found also in endocytic vesi…
ATP13A2	Q9NQ11	reviewed	AT132_HUMAN	Polyamine-transporting ATPase 13A2 (EC 7.6.2.-)	ATP13A2 PARK9	Homo sapiens (Human)	1180	SUBCELLULAR LOCATION: Lysosome membrane {ECO:0000269|PubMed:21542062, ECO:0000269|PubMed:22186024, ECO:0000269|PubMed:22768177, ECO:0000269|PubMed:24603074, ECO:0000269|PubMed:26134396, ECO:0000269|PubMed:28137957}; Multi-pass membrane protein {ECO:0000255}. Late endosome membrane {ECO:0000269|PubMed:24603074, ECO:0000269|PubMed:25392495, ECO:0000269|PubMed:26134396}; Multi-pass membrane protein …
ATP7A	Q04656	reviewed	ATP7A_HUMAN	Copper-transporting ATPase 1 (EC 7.2.2.8) (Copper pump 1) (Menkes disease-associated protein)	ATP7A MC1 MNK	Homo sapiens (Human)	1500	SUBCELLULAR LOCATION: Golgi apparatus, trans-Golgi network membrane {ECO:0000269|PubMed:10484781, ECO:0000269|PubMed:28389643, ECO:0000269|PubMed:9147644, ECO:0000269|PubMed:9467005}; Multi-pass membrane protein {ECO:0000255}. Cell membrane {ECO:0000269|PubMed:10484781, ECO:0000269|PubMed:28389643, ECO:0000269|PubMed:9147644}; Multi-pass membrane protein {ECO:0000255}. Melanosome membrane {ECO:00…
ATXN1	P54253	reviewed	ATX1_HUMAN	Ataxin-1 (Spinocerebellar ataxia type 1 protein)	ATXN1 ATX1 SCA1	Homo sapiens (Human)	815	SUBCELLULAR LOCATION: Cytoplasm {ECO:0000269|PubMed:7647801}. Nucleus {ECO:0000269|PubMed:12093161, ECO:0000269|PubMed:7647801}. Note=Colocalizes with USP7 in the nucleus. {ECO:0000269|PubMed:12093161}.	POLYMORPHISM: The poly-Gln region of ATXN1 is highly polymorphic (4 to 39 repeats) in the normal population and is expanded to about 40-83 repeats in spinocerebellar ataxia 1 (SCA1) patients. {ECO:0000269|PubMed:8634720}.
ATXN2	Q99700	reviewed	ATX2_HUMAN	Ataxin-2 (Spinocerebellar ataxia type 2 protein) (Trinucleotide repeat-containing gene 13 protein)	ATXN2 ATX2 SCA2 TNRC13	Homo sapiens (Human)	1313	SUBCELLULAR LOCATION: Cytoplasm {ECO:0000250}.	POLYMORPHISM: The poly-Gln region of ATXN2 is polymorphic: 17 to 29 repeats are found in the normal population. Higher numbers of repeats result in different disease phenotypes depending on the length of the expansion. {ECO:0000269|PubMed:20740007, ECO:0000269|PubMed:8896555, ECO:0000269|PubMed:8896556, ECO:0000269|PubMed:8896557}.
ATXN8OS	P0DMR3	reviewed	AT8OS_HUMAN	Putative protein ATXN8OS (ATXN8 opposite strand) (Spinocerebellar ataxia 8) (kelch-like 1 antisense)	ATXN8OS KLHL1AS SCA8	Homo sapiens (Human)	200	SUBCELLULAR LOCATION: Cytoplasm {ECO:0000269|PubMed:24040107}.
BDNF	P23560	reviewed	BDNF_HUMAN	Brain-derived neurotrophic factor (BDNF) (Abrineurin) [Cleaved into: BDNF precursor form (ProBDNF)]	BDNF	Homo sapiens (Human)	247	SUBCELLULAR LOCATION: Secreted {ECO:0000269|PubMed:11152678, ECO:0000269|PubMed:19467646, ECO:0000269|PubMed:8527932}.; SUBCELLULAR LOCATION: [BDNF precursor form]: Secreted {ECO:0000269|PubMed:11152678, ECO:0000269|PubMed:19467646}. Note=A proportion of BDNF is secreted as immature precursor (proBDNF). {ECO:0000269|PubMed:11152678, ECO:0000269|PubMed:19467646}.
BICD2	Q8TD16	reviewed	BICD2_HUMAN	Protein bicaudal D homolog 2 (Bic-D 2)	BICD2 KIAA0699	Homo sapiens (Human)	824	SUBCELLULAR LOCATION: Golgi apparatus {ECO:0000269|PubMed:23664116, ECO:0000269|PubMed:23664119}. Cytoplasm, cytoskeleton {ECO:0000269|PubMed:11864968}. Cytoplasm {ECO:0000269|PubMed:23664116, ECO:0000269|PubMed:23664120}. Nucleus envelope {ECO:0000269|PubMed:20386726}. Nucleus, nuclear pore complex {ECO:0000269|PubMed:20386726}. Note=In interphase cells mainly localizes to the Golgi complex and …
C19orf12	Q9NSK7	reviewed	CS012_HUMAN	Protein C19orf12	C19orf12	Homo sapiens (Human)	141	SUBCELLULAR LOCATION: Mitochondrion {ECO:0000269|PubMed:21981780, ECO:0000269|PubMed:22508347, ECO:0000269|PubMed:26136767}. Mitochondrion membrane {ECO:0000269|PubMed:21981780, ECO:0000269|PubMed:26136767}; Single-pass membrane protein {ECO:0000255}. Endoplasmic reticulum {ECO:0000269|PubMed:22508347}. Cytoplasm, cytosol {ECO:0000269|PubMed:26136767}. Note=In response to oxidative stress, reloca…
C7	P10643	reviewed	CO7_HUMAN	Complement component C7	C7	Homo sapiens (Human)	843	SUBCELLULAR LOCATION: Secreted.
C9orf72	Q96LT7	reviewed	CI072_HUMAN	Guanine nucleotide exchange factor C9orf72	C9orf72 DENND9 DENNL72	Homo sapiens (Human)	481	SUBCELLULAR LOCATION: Nucleus {ECO:0000269|PubMed:21944779, ECO:0000269|PubMed:27037575}. Cytoplasm {ECO:0000269|PubMed:21944778, ECO:0000269|PubMed:27037575, ECO:0000269|PubMed:27193190}. Cytoplasm, P-body {ECO:0000269|PubMed:27037575}. Cytoplasm, Stress granule {ECO:0000269|PubMed:27037575}. Endosome {ECO:0000269|PubMed:24549040}. Lysosome {ECO:0000269|PubMed:24549040, ECO:0000269|PubMed:275591…
CACNA1H	O95180	reviewed	CAC1H_HUMAN	Voltage-dependent T-type calcium channel subunit alpha-1H (Low-voltage-activated calcium channel alpha1 3.2 subunit) (Voltage-gated calcium channel subunit alpha Cav3.2)	CACNA1H	Homo sapiens (Human)	2353	SUBCELLULAR LOCATION: Cell membrane {ECO:0000269|PubMed:25907736, ECO:0000269|PubMed:27149520, ECO:0000269|PubMed:27729216, ECO:0000269|PubMed:9670923, ECO:0000269|PubMed:9930755}; Multi-pass membrane protein {ECO:0000305}. Note=Interaction with STAC increases expression at the cell membrane. {ECO:0000269|PubMed:27149520}.
CAMK1G	Q96NX5	reviewed	KCC1G_HUMAN	Calcium/calmodulin-dependent protein kinase type 1G (EC 2.7.11.17) (CaM kinase I gamma) (CaM kinase IG) (CaM-KI gamma) (CaMKI gamma) (CaMKIG) (CaMK-like CREB kinase III) (CLICK III)	CAMK1G CLICK3 VWS1	Homo sapiens (Human)	476	SUBCELLULAR LOCATION: Cytoplasm {ECO:0000250}. Golgi apparatus membrane {ECO:0000250}; Peripheral membrane protein {ECO:0000250}. Cell membrane {ECO:0000250}; Peripheral membrane protein {ECO:0000250}.
CAMTA1	Q9Y6Y1	reviewed	CMTA1_HUMAN	Calmodulin-binding transcription activator 1	CAMTA1 KIAA0833 MSTP023	Homo sapiens (Human)	1673	SUBCELLULAR LOCATION: Nucleus {ECO:0000305|PubMed:11925432}. Cytoplasm {ECO:0000305|PubMed:15138581}.
CAPG	P40121	reviewed	CAPG_HUMAN	Macrophage-capping protein (Actin regulatory protein CAP-G)	CAPG AFCP MCP	Homo sapiens (Human)	348	SUBCELLULAR LOCATION: Nucleus {ECO:0000269|PubMed:17081065, ECO:0000269|PubMed:18266911}. Cytoplasm {ECO:0000269|PubMed:17081065}. Melanosome {ECO:0000269|PubMed:17081065}. Cell projection, lamellipodium {ECO:0000250|UniProtKB:P24452}. Cell projection, ruffle {ECO:0000250|UniProtKB:P24452}. Note=In macrophages, may be predominantly cytoplasmic. Nuclear localization was observed in fibroblasts. In…
CAPG	Q9BPX3	reviewed	CND3_HUMAN	Condensin complex subunit 3 (Chromosome-associated protein G) (Condensin subunit CAP-G) (hCAP-G) (Melanoma antigen NY-MEL-3) (Non-SMC condensin I complex subunit G) (XCAP-G homolog)	NCAPG CAPG NYMEL3	Homo sapiens (Human)	1015	SUBCELLULAR LOCATION: Nucleus. Cytoplasm. Chromosome. Note=In interphase cells, the majority of the condensin complex is found in the cytoplasm, while a minority of the complex is associated with chromatin. A subpopulation of the complex however remains associated with chromosome foci in interphase cells. During mitosis, most of the condensin complex is associated with the chromatin. At the onset…
CAPZA1	P52907	reviewed	CAZA1_HUMAN	F-actin-capping protein subunit alpha-1 (CapZ alpha-1)	CAPZA1	Homo sapiens (Human)	286	SUBCELLULAR LOCATION: Cytoplasm, cytoskeleton {ECO:0000250|UniProtKB:A0PFK5}.
CAT	P04040	reviewed	CATA_HUMAN	Catalase (EC 1.11.1.6)	CAT	Homo sapiens (Human)	527	SUBCELLULAR LOCATION: Peroxisome matrix {ECO:0000269|PubMed:21976670, ECO:0000269|PubMed:8769411}.
CAT	Q6IB77	reviewed	GLYAT_HUMAN	Glycine N-acyltransferase (EC 2.3.1.13) (Acyl-CoA:glycine N-acyltransferase) (AAc) (Aralkyl acyl-CoA N-acyltransferase) (Aralkyl acyl-CoA:amino acid N-acyltransferase) (Benzoyl-coenzyme A:glycine N-acyltransferase) (Glycine N-benzoyltransferase) (EC 2.3.1.71) (HRP-1(CLP))	GLYAT ACGNAT CAT GAT	Homo sapiens (Human)	296	SUBCELLULAR LOCATION: Mitochondrion {ECO:0000269|PubMed:22475485}.
CAV1	Q03135	reviewed	CAV1_HUMAN	Caveolin-1	CAV1 CAV	Homo sapiens (Human)	178	SUBCELLULAR LOCATION: Golgi apparatus membrane; Peripheral membrane protein. Cell membrane; Peripheral membrane protein. Membrane, caveola {ECO:0000269|PubMed:19262564, ECO:0000269|PubMed:25588833}; Peripheral membrane protein. Membrane raft {ECO:0000269|PubMed:25893292}. Golgi apparatus, trans-Golgi network {ECO:0000250|UniProtKB:P33724}. Note=Colocalized with DPP4 in membrane rafts. Potential h…
CCL2	P13500	reviewed	CCL2_HUMAN	C-C motif chemokine 2 (HC11) (Monocyte chemoattractant protein 1) (Monocyte chemotactic and activating factor) (MCAF) (Monocyte chemotactic protein 1) (MCP-1) (Monocyte secretory protein JE) (Small-inducible cytokine A2)	CCL2 MCP1 SCYA2	Homo sapiens (Human)	99	SUBCELLULAR LOCATION: Secreted {ECO:0000269|PubMed:23955712, ECO:0000269|PubMed:2513477}.	POLYMORPHISM: Genetic variations in CCL2 determine Mycobacterium tuberculosis susceptibility [MIM:607948]. {ECO:0000269|PubMed:16352737}.
CCNF	P41002	reviewed	CCNF_HUMAN	Cyclin-F (F-box only protein 1)	CCNF FBX1 FBXO1	Homo sapiens (Human)	786	SUBCELLULAR LOCATION: Nucleus {ECO:0000269|PubMed:10716937, ECO:0000269|PubMed:22632967, ECO:0000269|PubMed:26818844, ECO:0000269|PubMed:7813445}. Cytoplasm, perinuclear region {ECO:0000269|PubMed:7813445}. Cytoplasm, cytoskeleton, microtubule organizing center, centrosome, centriole {ECO:0000269|PubMed:20596027}. Note=Localization to the centrosome is rare in S phase cells and increases in G2 ce…
CD34	P28906	reviewed	CD34_HUMAN	Hematopoietic progenitor cell antigen CD34 (CD antigen CD34)	CD34	Homo sapiens (Human)	385	SUBCELLULAR LOCATION: Membrane; Single-pass type I membrane protein.
CEBPD	P49716	reviewed	CEBPD_HUMAN	CCAAT/enhancer-binding protein delta (C/EBP delta) (Nuclear factor NF-IL6-beta) (NF-IL6-beta)	CEBPD	Homo sapiens (Human)	269	SUBCELLULAR LOCATION: Nucleus {ECO:0000305|PubMed:16397300}.
CFAP410	O43822	reviewed	CF410_HUMAN	Cilia- and flagella-associated protein 410 (C21orf-HUMF09G8.5) (Leucine-rich repeat-containing protein 76) (YF5/A2)	CFAP410 C21orf2 LRRC76	Homo sapiens (Human)	256	SUBCELLULAR LOCATION: Mitochondrion {ECO:0000269|PubMed:9325172}. Cytoplasm, cytoskeleton, cilium basal body {ECO:0000269|PubMed:26167768, ECO:0000269|PubMed:26294103}. Cell projection, cilium, photoreceptor outer segment {ECO:0000269|PubMed:27548899}. Cytoplasm {ECO:0000269|PubMed:26290490}. Note=Colocalizes with NEK1 and SPATA7 at the basal body. {ECO:0000269|PubMed:26167768}.
CHCHD10	Q8WYQ3	reviewed	CHC10_HUMAN	Coiled-coil-helix-coiled-coil-helix domain-containing protein 10, mitochondrial (Protein N27C7-4)	CHCHD10 C22orf16	Homo sapiens (Human)	142	SUBCELLULAR LOCATION: Mitochondrion intermembrane space {ECO:0000269|PubMed:24934289}. Note=Enriched at the cristae junctions. {ECO:0000269|PubMed:24934289}.
CHI3L1	P36222	reviewed	CH3L1_HUMAN	Chitinase-3-like protein 1 (39 kDa synovial protein) (Cartilage glycoprotein 39) (CGP-39) (GP-39) (hCGP-39) (YKL-40)	CHI3L1	Homo sapiens (Human)	383	SUBCELLULAR LOCATION: Secreted, extracellular space {ECO:0000269|PubMed:9492324}. Cytoplasm {ECO:0000250}. Cytoplasm, perinuclear region {ECO:0000250}. Endoplasmic reticulum {ECO:0000250}.
CHI3L2	Q15782	reviewed	CH3L2_HUMAN	Chitinase-3-like protein 2 (Chondrocyte protein 39) (YKL-39)	CHI3L2	Homo sapiens (Human)	390	SUBCELLULAR LOCATION: Secreted {ECO:0000305}.
CHIT1	Q13231	reviewed	CHIT1_HUMAN	Chitotriosidase-1 (EC 3.2.1.14) (Chitinase-1)	CHIT1	Homo sapiens (Human)	466	SUBCELLULAR LOCATION: Secreted. Lysosome. Note=A small proportion is lysosomal.	POLYMORPHISM: A 24 bp duplication in exon 10 leads to the activation of an alternative splice site and the production of an inactive protein resulting in chitotriosidase deficiency [MIM:614122]. About 6% of the population are deficient for CHIT1 activity, while 35% are carriers and show reduced enzyme levels. People with CHIT1 deficiency appear perfectly healthy. {ECO:0000269|PubMed:9748235}.
CHMP2B	Q9UQN3	reviewed	CHM2B_HUMAN	Charged multivesicular body protein 2b (CHMP2.5) (Chromatin-modifying protein 2b) (CHMP2b) (Vacuolar protein sorting-associated protein 2-2) (Vps2-2) (hVps2-2)	CHMP2B CGI-84	Homo sapiens (Human)	213	SUBCELLULAR LOCATION: Cytoplasm, cytosol {ECO:0000269|PubMed:16041373}. Late endosome membrane {ECO:0000305|PubMed:16041373}; Peripheral membrane protein {ECO:0000305|PubMed:16041373}.
CHRNA3	P32297	reviewed	ACHA3_HUMAN	Neuronal acetylcholine receptor subunit alpha-3	CHRNA3 NACHRA3	Homo sapiens (Human)	505	SUBCELLULAR LOCATION: Postsynaptic cell membrane; Multi-pass membrane protein. Cell membrane {ECO:0000269|PubMed:31708116}; Multi-pass membrane protein. Endoplasmic reticulum {ECO:0000250|UniProtKB:P04757}. Golgi apparatus {ECO:0000250|UniProtKB:P04757}. Note=Interaction with UBXN2A/UBXD4 promotes translocation to the plasma membrane. {ECO:0000250|UniProtKB:P04757}.	POLYMORPHISM: Genetic variations in CHRNA3 have been associated with susceptibility to smoking-related behavioral traits and lung cancer, contributing to the smoking quantitative trait locus 3 (SQTL3) [MIM:612052]. {ECO:0000269|PubMed:18385676, ECO:0000269|PubMed:18385720, ECO:0000269|PubMed:18385738, ECO:0000269|PubMed:18385739}.
CHRNA4	P43681	reviewed	ACHA4_HUMAN	Neuronal acetylcholine receptor subunit alpha-4	CHRNA4 NACRA4	Homo sapiens (Human)	627	SUBCELLULAR LOCATION: Postsynaptic cell membrane; Multi-pass membrane protein. Cell membrane; Multi-pass membrane protein. Cell membrane {ECO:0000250}; Lipid-anchor {ECO:0000250}.
CLCN3	P51790	reviewed	CLCN3_HUMAN	H(+)/Cl(-) exchange transporter 3 (Chloride channel protein 3) (ClC-3) (Chloride transporter ClC-3)	CLCN3	Homo sapiens (Human)	818	SUBCELLULAR LOCATION: [Isoform 1]: Early endosome membrane {ECO:0000269|PubMed:12471024}; Multi-pass membrane protein {ECO:0000255}. Late endosome membrane {ECO:0000269|PubMed:12471024}; Multi-pass membrane protein {ECO:0000255}. Lysosome membrane {ECO:0000250|UniProtKB:P51791}; Multi-pass membrane protein {ECO:0000255}. Cell membrane {ECO:0000250|UniProtKB:P51792}; Multi-pass membrane protein {E…
CNTN4	Q8IWV2	reviewed	CNTN4_HUMAN	Contactin-4 (Brain-derived immunoglobulin superfamily protein 2) (BIG-2)	CNTN4	Homo sapiens (Human)	1026	SUBCELLULAR LOCATION: Cell membrane; Lipid-anchor, GPI-anchor. Secreted {ECO:0000250}.
CRP	P02741	reviewed	CRP_HUMAN	C-reactive protein [Cleaved into: C-reactive protein(1-205)]	CRP PTX1	Homo sapiens (Human)	224	SUBCELLULAR LOCATION: Secreted.
CS	O75390	reviewed	CISY_HUMAN	Citrate synthase, mitochondrial (EC 2.3.3.1) (Citrate (Si)-synthase)	CS	Homo sapiens (Human)	466	SUBCELLULAR LOCATION: Mitochondrion matrix.
CTNND2	Q9UQB3	reviewed	CTND2_HUMAN	Catenin delta-2 (Delta-catenin) (GT24) (Neural plakophilin-related ARM-repeat protein) (NPRAP) (Neurojungin)	CTNND2 NPRAP	Homo sapiens (Human)	1225	SUBCELLULAR LOCATION: Nucleus {ECO:0000250|UniProtKB:O35927}. Cell junction, adherens junction {ECO:0000250|UniProtKB:O35927}. Cell projection, dendrite {ECO:0000250|UniProtKB:O35116}. Perikaryon {ECO:0000269|PubMed:22022388}.
CX3CR1	P49238	reviewed	CX3C1_HUMAN	CX3C chemokine receptor 1 (C-X3-C CKR-1) (CX3CR1) (Beta chemokine receptor-like 1) (CMK-BRL-1) (CMK-BRL1) (Fractalkine receptor) (G-protein coupled receptor 13) (V28)	CX3CR1 CMKBRL1 GPR13	Homo sapiens (Human)	355	SUBCELLULAR LOCATION: Cell membrane {ECO:0000269|PubMed:12055230, ECO:0000269|PubMed:28791023, ECO:0000269|PubMed:9390561}; Multi-pass membrane protein {ECO:0000255}.	POLYMORPHISM: Variations in CX3CR1 are associated with rapid progression to AIDS [MIM:609423]. Increased susceptibility to HIV infection and rapid progression to AIDS are associated with the Ile-249/Met-280 haplotype. {ECO:0000269|PubMed:10731151}.
CXCL12	P48061	reviewed	SDF1_HUMAN	Stromal cell-derived factor 1 (SDF-1) (hSDF-1) (C-X-C motif chemokine 12) (Intercrine reduced in hepatomas) (IRH) (hIRH) (Pre-B cell growth-stimulating factor) (PBSF) [Cleaved into: SDF-1-beta(3-72); SDF-1-alpha(3-67)]	CXCL12 SDF1 SDF1A SDF1B	Homo sapiens (Human)	93	SUBCELLULAR LOCATION: Secreted.
CXCR4	P61073	reviewed	CXCR4_HUMAN	C-X-C chemokine receptor type 4 (CXC-R4) (CXCR-4) (FB22) (Fusin) (HM89) (LCR1) (Leukocyte-derived seven transmembrane domain receptor) (LESTR) (Lipopolysaccharide-associated protein 3) (LAP-3) (LPS-associated protein 3) (NPYRL) (Stromal cell-derived factor 1 receptor) (SDF-1 receptor) (CD antigen CD184)	CXCR4	Homo sapiens (Human)	352	SUBCELLULAR LOCATION: Cell membrane {ECO:0000269|PubMed:10452968, ECO:0000305|PubMed:20929726}; Multi-pass membrane protein {ECO:0000269|PubMed:20929726}. Cell junction. Early endosome. Late endosome. Lysosome. Note=In unstimulated cells, diffuse pattern on plasma membrane. On agonist stimulation, colocalizes with ITCH at the plasma membrane where it becomes ubiquitinated. In the presence of anti…
CYLD	Q9NQC7	reviewed	CYLD_HUMAN	Ubiquitin carboxyl-terminal hydrolase CYLD (EC 3.4.19.12) (Deubiquitinating enzyme CYLD) (Ubiquitin thioesterase CYLD) (Ubiquitin-specific-processing protease CYLD)	CYLD CYLD1 KIAA0849 HSPC057	Homo sapiens (Human)	956	SUBCELLULAR LOCATION: Cytoplasm {ECO:0000269|PubMed:18313383, ECO:0000269|PubMed:32185393}. Cytoplasm, perinuclear region. Cytoplasm, cytoskeleton. Cell membrane; Peripheral membrane protein; Cytoplasmic side. Cytoplasm, cytoskeleton, microtubule organizing center, centrosome {ECO:0000269|PubMed:25134987}. Cytoplasm, cytoskeleton, spindle {ECO:0000269|PubMed:25134987}. Cytoplasm, cytoskeleton, ci…
CYP1A2	P05177	reviewed	CP1A2_HUMAN	Cytochrome P450 1A2 (EC 1.14.14.1) (CYPIA2) (Cholesterol 25-hydroxylase) (Cytochrome P(3)450) (Cytochrome P450 4) (Cytochrome P450-P3) (Hydroperoxy icosatetraenoate dehydratase) (EC 4.2.1.152)	CYP1A2	Homo sapiens (Human)	516	SUBCELLULAR LOCATION: Endoplasmic reticulum membrane; Peripheral membrane protein. Microsome membrane {ECO:0000269|PubMed:21576599}; Peripheral membrane protein.	POLYMORPHISM: The CYP1A2*1F allele which is quite common (40 to 50%) is due to a substitution of a base in the non-coding region of the CYP1A2 gene and has the effect of decreasing the enzyme inducibility. Individuals who are homozygous for the CYP1A2*1F allele are 'slow' caffeine metabolizers. Thus for these individual increased intake of caffeine seems to be associated with a concomitant increa…
DAO	P14920	reviewed	OXDA_HUMAN	D-amino-acid oxidase (DAAO) (DAMOX) (DAO) (EC 1.4.3.3)	DAO DAMOX	Homo sapiens (Human)	347	SUBCELLULAR LOCATION: Peroxisome matrix {ECO:0000269|PubMed:17684499, ECO:0000269|PubMed:18544534, ECO:0000269|PubMed:20368421, ECO:0000269|PubMed:21679769, ECO:0000269|PubMed:23219954, ECO:0000269|PubMed:31799256, ECO:0000305|PubMed:17880399, ECO:0000305|PubMed:29274788}. Cytoplasm, cytosol {ECO:0000269|PubMed:18544534, ECO:0000269|PubMed:21679769, ECO:0000269|PubMed:31799256}. Presynaptic activ…
DAO	P19801	reviewed	AOC1_HUMAN	Diamine oxidase [copper-containing] (Diamine oxidase) (EC 1.4.3.22) (Amiloride-binding protein) (Amiloride-binding protein 1) (Amine oxidase copper domain-containing protein 1) (Histaminase) (Kidney amine oxidase) (KAO) (KDAO)	AOC1 ABP ABP1 DAO	Homo sapiens (Human)	751	SUBCELLULAR LOCATION: Secreted, extracellular space {ECO:0000269|PubMed:8144586}. Cell membrane {ECO:0000269|PubMed:8144586}; Peripheral membrane protein {ECO:0000305|PubMed:8144586}; Extracellular side {ECO:0000305|PubMed:8144586}.
DCTN1	Q14203	reviewed	DCTN1_HUMAN	Dynactin subunit 1 (150 kDa dynein-associated polypeptide) (DAP-150) (DP-150) (p135) (p150-glued)	DCTN1	Homo sapiens (Human)	1278	SUBCELLULAR LOCATION: Cytoplasm {ECO:0000269|PubMed:17828277}. Cytoplasm, cytoskeleton {ECO:0000269|PubMed:17828277, ECO:0000269|PubMed:22777741, ECO:0000269|PubMed:25774020, ECO:0000269|PubMed:26972003}. Cytoplasm, cytoskeleton, microtubule organizing center, centrosome {ECO:0000269|PubMed:14654843, ECO:0000269|PubMed:20719959, ECO:0000269|PubMed:23985322, ECO:0000269|PubMed:25774020}. Cytoplasm…
DDHD1	Q8NEL9	reviewed	DDHD1_HUMAN	Phospholipase DDHD1 (EC 3.1.1.111) (EC 3.1.1.32) (DDHD domain-containing protein 1) (Phosphatidic acid-preferring phospholipase A1 homolog) (PA-PLA1) (EC 3.1.1.118) (Phospholipid sn-1 acylhydrolase)	DDHD1 KIAA1705	Homo sapiens (Human)	900	SUBCELLULAR LOCATION: Cytoplasm {ECO:0000269|PubMed:15623529}.
DPP6	P42658	reviewed	DPP6_HUMAN	A-type potassium channel modulatory protein DPP6 (DPPX) (Dipeptidyl aminopeptidase-like protein 6) (Dipeptidyl aminopeptidase-related protein) (Dipeptidyl peptidase 6) (Dipeptidyl peptidase IV-like protein) (Dipeptidyl peptidase VI) (DPP VI)	DPP6	Homo sapiens (Human)	865	SUBCELLULAR LOCATION: Cell membrane {ECO:0000269|PubMed:18364354, ECO:0000269|PubMed:19441798}; Single-pass type II membrane protein {ECO:0000305}.
ELP3	Q9H9T3	reviewed	ELP3_HUMAN	Elongator complex protein 3 (hELP3) (EC 2.3.1.311) (tRNA uridine(34) acetyltransferase)	ELP3	Homo sapiens (Human)	547	SUBCELLULAR LOCATION: Cytoplasm {ECO:0000269|PubMed:11818576, ECO:0000269|PubMed:19185337, ECO:0000269|PubMed:22854966}. Nucleus {ECO:0000269|PubMed:11714725, ECO:0000269|PubMed:11818576, ECO:0000269|PubMed:22854966}.; SUBCELLULAR LOCATION: [Isoform 1]: Nucleus {ECO:0000269|PubMed:22002106}.; SUBCELLULAR LOCATION: [Isoform 2]: Cytoplasm {ECO:0000269|PubMed:22002106}. Nucleus {ECO:0000269|PubMed:2…
ENO2	P09104	reviewed	ENOG_HUMAN	Gamma-enolase (EC 4.2.1.11) (2-phospho-D-glycerate hydro-lyase) (Enolase 2) (Neural enolase) (Neuron-specific enolase) (NSE)	ENO2	Homo sapiens (Human)	434	SUBCELLULAR LOCATION: Cytoplasm {ECO:0000250}. Cell membrane {ECO:0000250}. Note=Can translocate to the plasma membrane in either the homodimeric (alpha/alpha) or heterodimeric (alpha/gamma) form. {ECO:0000250}.
ERBB4	Q15303	reviewed	ERBB4_HUMAN	Receptor tyrosine-protein kinase erbB-4 (EC 2.7.10.1) (Proto-oncogene-like protein c-ErbB-4) (Tyrosine kinase-type cell surface receptor HER4) (p180erbB4) [Cleaved into: ERBB4 intracellular domain (4ICD) (E4ICD) (s80HER4)]	ERBB4 HER4	Homo sapiens (Human)	1308	SUBCELLULAR LOCATION: Cell membrane {ECO:0000269|PubMed:10348342, ECO:0000269|PubMed:12807903, ECO:0000269|PubMed:15534001, ECO:0000269|PubMed:16251361, ECO:0000269|PubMed:16778220, ECO:0000269|PubMed:16837552, ECO:0000269|PubMed:17486069, ECO:0000269|PubMed:17638867, ECO:0000269|PubMed:19193720, ECO:0000269|PubMed:20858735, ECO:0000269|PubMed:8383326, ECO:0000269|PubMed:9334263}; Single-pass typ…
ERGIC1	Q969X5	reviewed	ERGI1_HUMAN	Endoplasmic reticulum-Golgi intermediate compartment protein 1 (ER-Golgi intermediate compartment 32 kDa protein) (ERGIC-32)	ERGIC1 ERGIC32 KIAA1181 HT034	Homo sapiens (Human)	290	SUBCELLULAR LOCATION: Endoplasmic reticulum membrane {ECO:0000269|PubMed:15308636}; Multi-pass membrane protein {ECO:0000269|PubMed:15308636}. Endoplasmic reticulum-Golgi intermediate compartment membrane {ECO:0000269|PubMed:15308636}; Multi-pass membrane protein {ECO:0000269|PubMed:15308636}. Golgi apparatus membrane {ECO:0000269|PubMed:15308636}; Multi-pass membrane protein {ECO:0000269|PubMed:…
ERICH6B	Q5W0A0	reviewed	ERI6B_HUMAN	Glutamate-rich protein 6B (Protein FAM194B)	ERICH6B FAM194B	Homo sapiens (Human)	696
ERLIN1	O75477	reviewed	ERLN1_HUMAN	Erlin-1 (Endoplasmic reticulum lipid raft-associated protein 1) (Protein KE04) (Stomatin-prohibitin-flotillin-HflC/K domain-containing protein 1) (SPFH domain-containing protein 1)	ERLIN1 C10orf69 KE04 KEO4 SPFH1	Homo sapiens (Human)	348	SUBCELLULAR LOCATION: Endoplasmic reticulum membrane {ECO:0000269|PubMed:11118313, ECO:0000269|PubMed:16835267, ECO:0000269|PubMed:19240031}; Single-pass type II membrane protein {ECO:0000269|PubMed:11118313, ECO:0000269|PubMed:16835267, ECO:0000269|PubMed:19240031}. Note=Associated with lipid raft-like domains of the endoplasmic reticulum membrane.
FCGR3A	P08637	reviewed	FCG3A_HUMAN	Low affinity immunoglobulin gamma Fc region receptor III-A (IgG Fc receptor III-A) (CD16-II) (CD16a antigen) (Fc-gamma RIII-alpha) (Fc-gamma RIII) (Fc-gamma RIIIa) (FcRIII) (FcRIIIa) (FcgammaRIIIA) (FcR-10) (IgG Fc receptor III-2) (CD antigen CD16a)	FCGR3A CD16A FCG3 FCGR3 IGFR3	Homo sapiens (Human)	254	SUBCELLULAR LOCATION: Cell membrane {ECO:0000269|PubMed:1825220, ECO:0000269|PubMed:23006327, ECO:0000269|PubMed:24337742, ECO:0000269|PubMed:2532305, ECO:0000269|PubMed:28652325, ECO:0000269|PubMed:29967280}; Single-pass type I membrane protein {ECO:0000255}. Secreted {ECO:0000269|PubMed:25816339, ECO:0000269|PubMed:29967280}. Note=Exists also as a soluble receptor. {ECO:0000269|PubMed:25816339,…
FGB	P02675	reviewed	FIBB_HUMAN	Fibrinogen beta chain [Cleaved into: Fibrinopeptide B; Fibrinogen beta chain]	FGB	Homo sapiens (Human)	491	SUBCELLULAR LOCATION: Secreted {ECO:0000269|PubMed:10074346, ECO:0000269|PubMed:19296670, ECO:0000269|PubMed:9628725}.
FGF21	Q9NSA1	reviewed	FGF21_HUMAN	Fibroblast growth factor 21 (FGF-21)	FGF21 UNQ3115/PRO10196	Homo sapiens (Human)	209	SUBCELLULAR LOCATION: Secreted {ECO:0000250|UniProtKB:Q9JJN1}.
FIG4	Q92562	reviewed	FIG4_HUMAN	Polyphosphoinositide phosphatase (EC 3.1.3.-) (EC 3.1.3.36) (EC 3.1.3.86) (Phosphatidylinositol 3,5-bisphosphate 5-phosphatase) (SAC domain-containing protein 3) (Serine-protein phosphatase FIG4) (EC 3.1.3.16)	FIG4 KIAA0274 SAC3	Homo sapiens (Human)	907	SUBCELLULAR LOCATION: Endosome membrane {ECO:0000269|PubMed:17556371}. Note=Localization requires VAC14 and PIKFYVE. {ECO:0000269|PubMed:17556371}.
FMO1	Q01740	reviewed	FMO1_HUMAN	Flavin-containing monooxygenase 1 (EC 1.14.13.148) (EC 1.14.13.8) (Dimethylaniline monooxygenase [N-oxide-forming] 1) (Dimethylaniline oxidase 1) (Fetal hepatic flavin-containing monooxygenase 1) (FMO 1) (Trimethylamine monooxygenase)	FMO1	Homo sapiens (Human)	532	SUBCELLULAR LOCATION: Endoplasmic reticulum membrane {ECO:0000250|UniProtKB:P36365}; Single-pass membrane protein {ECO:0000255}.
FNBP1	Q96RU3	reviewed	FNBP1_HUMAN	Formin-binding protein 1 (Formin-binding protein 17) (hFBP17)	FNBP1 FBP17 KIAA0554	Homo sapiens (Human)	617	SUBCELLULAR LOCATION: Cytoplasm. Cytoplasm, cytoskeleton. Cytoplasm, cell cortex. Lysosome. Cytoplasmic vesicle. Cell membrane; Peripheral membrane protein; Cytoplasmic side. Membrane, clathrin-coated pit. Note=Enriched in cortical regions coincident with F-actin. Also localizes to endocytic vesicles and lysosomes.
FUS	P35637	reviewed	FUS_HUMAN	RNA-binding protein FUS (75 kDa DNA-pairing protein) (Oncogene FUS) (Oncogene TLS) (POMp75) (Translocated in liposarcoma protein)	FUS TLS	Homo sapiens (Human)	526	SUBCELLULAR LOCATION: Nucleus {ECO:0000269|PubMed:19251627, ECO:0000269|PubMed:19251628, ECO:0000269|PubMed:24204307, ECO:0000269|PubMed:25453086, ECO:0000269|PubMed:30354839}. Note=Displays a punctate pattern inside the nucleus and is excluded from nucleoli. {ECO:0000269|PubMed:25453086}.
G2E3	Q7L622	reviewed	G2E3_HUMAN	G2/M phase-specific E3 ubiquitin-protein ligase (EC 2.3.2.26) (G2/M phase-specific HECT-type E3 ubiquitin transferase)	G2E3 KIAA1333	Homo sapiens (Human)	706	SUBCELLULAR LOCATION: Nucleus, nucleolus {ECO:0000269|PubMed:17239372}. Cytoplasm {ECO:0000269|PubMed:17239372}. Note=Shuttles between the nucleus and the cytoplasm. In the nucleus, delocalizes from the nucleolus to the nucleoplasm in response to DNA damage. {ECO:0000269|PubMed:17239372}.
GARS1	P41250	reviewed	GARS_HUMAN	Glycine--tRNA ligase (EC 6.1.1.14) (Diadenosine tetraphosphate synthetase) (Ap4A synthetase) (EC 2.7.7.-) (Glycyl-tRNA synthetase) (GlyRS) (Glycyl-tRNA synthetase 1)	GARS1 GARS	Homo sapiens (Human)	739	SUBCELLULAR LOCATION: Cytoplasm {ECO:0000269|PubMed:17035524}. Cell projection, axon {ECO:0000269|PubMed:17035524}. Secreted {ECO:0000250|UniProtKB:Q9CZD3}. Secreted, extracellular exosome {ECO:0000250|UniProtKB:Q9CZD3}. Note=In transfected COS7 cells, not detected in mitochondria, nor in Golgi apparatus (PubMed:17035524). Secreted by motor neuron, possibly through the exosome pathway (By similar…
GBA	P04062	reviewed	GBA1_HUMAN	Lysosomal acid glucosylceramidase (Lysosomal acid GCase) (EC 3.2.1.45) (Acid beta-glucosidase) (Alglucerase) (Beta-glucocerebrosidase) (Beta-GC) (Beta-glucosylceramidase 1) (Cholesterol glucosyltransferase) (SGTase) (EC 2.4.1.-) (Cholesteryl-beta-glucosidase) (EC 3.2.1.-) (D-glucosyl-N-acylsphingosine glucohydrolase) (Glucosylceramidase beta 1) (Imiglucerase) (Lysosomal cholesterol glycosyltransf…	GBA1 GBA GC GLUC	Homo sapiens (Human)	536	SUBCELLULAR LOCATION: Lysosome membrane {ECO:0000269|PubMed:17187079, ECO:0000269|PubMed:17897319, ECO:0000269|PubMed:18022370}; Peripheral membrane protein {ECO:0000269|PubMed:10781797, ECO:0000269|PubMed:18022370, ECO:0000269|PubMed:1848227}; Lumenal side {ECO:0000269|PubMed:18022370}. Note=Interaction with saposin-C promotes membrane association (PubMed:10781797). Targeting to lysosomes occurs…
GBE1	Q04446	reviewed	GLGB_HUMAN	1,4-alpha-glucan-branching enzyme (EC 2.4.1.18) (Brancher enzyme) (Glycogen-branching enzyme)	GBE1	Homo sapiens (Human)	702
GC	P02774	reviewed	VTDB_HUMAN	Vitamin D-binding protein (DBP) (VDB) (Gc protein-derived macrophage activating factor) (Gc-MAF) (GcMAF) (Gc-globulin) (Group-specific component) (Gc) (Vitamin D-binding protein-macrophage activating factor) (DBP-maf)	GC	Homo sapiens (Human)	474	SUBCELLULAR LOCATION: Secreted {ECO:0000269|PubMed:2423133}.	POLYMORPHISM: Over 80 variants of human DBP have been identified. The three most common alleles are called GC*1F, GC*1S, and GC*2. The sequence shown is that of the GC*1A1 allele.
GC	P04062	reviewed	GBA1_HUMAN	Lysosomal acid glucosylceramidase (Lysosomal acid GCase) (EC 3.2.1.45) (Acid beta-glucosidase) (Alglucerase) (Beta-glucocerebrosidase) (Beta-GC) (Beta-glucosylceramidase 1) (Cholesterol glucosyltransferase) (SGTase) (EC 2.4.1.-) (Cholesteryl-beta-glucosidase) (EC 3.2.1.-) (D-glucosyl-N-acylsphingosine glucohydrolase) (Glucosylceramidase beta 1) (Imiglucerase) (Lysosomal cholesterol glycosyltransf…	GBA1 GBA GC GLUC	Homo sapiens (Human)	536	SUBCELLULAR LOCATION: Lysosome membrane {ECO:0000269|PubMed:17187079, ECO:0000269|PubMed:17897319, ECO:0000269|PubMed:18022370}; Peripheral membrane protein {ECO:0000269|PubMed:10781797, ECO:0000269|PubMed:18022370, ECO:0000269|PubMed:1848227}; Lumenal side {ECO:0000269|PubMed:18022370}. Note=Interaction with saposin-C promotes membrane association (PubMed:10781797). Targeting to lysosomes occurs…
GC	P38435	reviewed	VKGC_HUMAN	Vitamin K-dependent gamma-carboxylase (EC 4.1.1.90) (Gamma-glutamyl carboxylase) (Peptidyl-glutamate 4-carboxylase) (Vitamin K gamma glutamyl carboxylase)	GGCX GC	Homo sapiens (Human)	758	SUBCELLULAR LOCATION: Endoplasmic reticulum membrane {ECO:0000269|PubMed:10910912}; Multi-pass membrane protein {ECO:0000269|PubMed:10910912}.
GDF15	Q99988	reviewed	GDF15_HUMAN	Growth/differentiation factor 15 (GDF-15) (Macrophage inhibitory cytokine 1) (MIC-1) (NSAID-activated gene 1 protein) (NAG-1) (NSAID-regulated gene 1 protein) (NRG-1) (Placental TGF-beta) (Placental bone morphogenetic protein) (Prostate differentiation factor)	GDF15 MIC1 PDF PLAB PTGFB	Homo sapiens (Human)	308	SUBCELLULAR LOCATION: Secreted {ECO:0000269|PubMed:28572090, ECO:0000269|PubMed:29046435, ECO:0000269|PubMed:31875646, ECO:0000269|PubMed:32694673, ECO:0000269|PubMed:38092039}. Note=Secreted in the plasma. {ECO:0000269|PubMed:28572090, ECO:0000269|PubMed:29046435}.
GGNBP2	Q9H3C7	reviewed	GGNB2_HUMAN	Gametogenetin-binding protein 2 (Laryngeal carcinoma-related protein 1) (Protein ZNF403)	GGNBP2 LCRG1 LZK1 ZNF403	Homo sapiens (Human)	697	SUBCELLULAR LOCATION: Cytoplasmic vesicle {ECO:0000250}. Note=Associated with vesicular structures. {ECO:0000250}.
GLA	P06280	reviewed	AGAL_HUMAN	Alpha-galactosidase A (EC 3.2.1.22) (Alpha-D-galactosidase A) (Alpha-D-galactoside galactohydrolase) (Galactosylgalactosylglucosylceramidase GLA) (Melibiase) (Agalsidase)	GLA	Homo sapiens (Human)	429	SUBCELLULAR LOCATION: Lysosome.
GLA	Q9UHE5	reviewed	NAT8_HUMAN	N-acetyltransferase 8 (EC 2.3.1.-) (Acetyltransferase 2) (ATase2) (Camello-like protein 1) (Cysteinyl-conjugate N-acetyltransferase) (CCNAT) (EC 2.3.1.80)	NAT8 CML1 GLA TSC501	Homo sapiens (Human)	227	SUBCELLULAR LOCATION: Endoplasmic reticulum-Golgi intermediate compartment membrane; Single-pass type II membrane protein. Endoplasmic reticulum membrane; Single-pass type II membrane protein.
GLB1	P16278	reviewed	BGAL_HUMAN	Beta-galactosidase (EC 3.2.1.23) (Acid beta-galactosidase) (Lactase) (Elastin receptor 1)	GLB1 ELNR1	Homo sapiens (Human)	677	SUBCELLULAR LOCATION: [Isoform 1]: Lysosome {ECO:0000269|PubMed:2511208, ECO:0000269|PubMed:3084261}.; SUBCELLULAR LOCATION: [Isoform 2]: Cytoplasm, perinuclear region {ECO:0000269|PubMed:2511208}. Note=Localized to the perinuclear area of the cytoplasm but not to lysosomes. {ECO:0000269|PubMed:2511208}.
GLE1	Q53GS7	reviewed	GLE1_HUMAN	mRNA export factor GLE1 (hGLE1) (GLE1 RNA export mediator) (GLE1-like protein) (Nucleoporin GLE1)	GLE1 GLE1L	Homo sapiens (Human)	698	SUBCELLULAR LOCATION: Nucleus {ECO:0000269|PubMed:12668658}. Cytoplasm {ECO:0000269|PubMed:12668658}. Note=Shuttles between the nucleus and the cytoplasm (PubMed:12668658). Shuttling is essential for its mRNA export function (PubMed:12668658). {ECO:0000269|PubMed:12668658}.; SUBCELLULAR LOCATION: [Isoform 1]: Cytoplasm {ECO:0000269|PubMed:12668658}. Nucleus, nuclear pore complex {ECO:0000269|PubM…
GNE	Q9Y223	reviewed	GLCNE_HUMAN	Bifunctional UDP-N-acetylglucosamine 2-epimerase/N-acetylmannosamine kinase (UDP-GlcNAc-2-epimerase/ManAc kinase) [Includes: UDP-N-acetylglucosamine 2-epimerase (hydrolyzing) (EC 3.2.1.183) (UDP-GlcNAc-2-epimerase) (Uridine diphosphate-N-acetylglucosamine-2-epimerase); N-acetylmannosamine kinase (EC 2.7.1.60) (ManAc kinase)]	GNE GLCNE IBM2	Homo sapiens (Human)	722	SUBCELLULAR LOCATION: Cytoplasm, cytosol {ECO:0000250|UniProtKB:O35826}.
GPNMB	Q14956	reviewed	GPNMB_HUMAN	Transmembrane glycoprotein NMB (Hematopoietic growth factor inducible neurokinin-1 type)	GPNMB HGFIN NMB UNQ1725/PRO9925	Homo sapiens (Human)	572	SUBCELLULAR LOCATION: Cell membrane; Single-pass type I membrane protein {ECO:0000269|PubMed:16489096, ECO:0000269|PubMed:16609006}. Melanosome membrane {ECO:0000269|PubMed:12643545, ECO:0000269|PubMed:17081065}; Single-pass type I membrane protein {ECO:0000305}. Early endosome membrane {ECO:0000269|PubMed:29336782}; Single-pass type I membrane protein {ECO:0000305}. Note=Identified by mass spect…
GPT	P24298	reviewed	ALAT1_HUMAN	Alanine aminotransferase 1 (ALT1) (EC 2.6.1.2) (Glutamate pyruvate transaminase 1) (GPT 1) (Glutamic--alanine transaminase 1) (Glutamic--pyruvic transaminase 1)	GPT AAT1 GPT1	Homo sapiens (Human)	496	SUBCELLULAR LOCATION: Cytoplasm.
GPT2	Q8TD30	reviewed	ALAT2_HUMAN	Alanine aminotransferase 2 (ALT2) (EC 2.6.1.2) (Glutamate pyruvate transaminase 2) (GPT 2) (Glutamic--alanine transaminase 2) (Glutamic--pyruvic transaminase 2)	GPT2 AAT2 ALT2	Homo sapiens (Human)	523
GPX3	P22352	reviewed	GPX3_HUMAN	Glutathione peroxidase 3 (GPx-3) (GSHPx-3) (EC 1.11.1.9) (Extracellular glutathione peroxidase) (Plasma glutathione peroxidase) (GPx-P) (GSHPx-P)	GPX3 GPXP	Homo sapiens (Human)	226	SUBCELLULAR LOCATION: Secreted.
GRN	P28799	reviewed	GRN_HUMAN	Progranulin (PGRN) (Acrogranin) (Epithelin precursor) (Glycoprotein of 88 Kda) (GP88) (Glycoprotein 88) (Granulin precursor) (PC cell-derived growth factor) (PCDGF) (Proepithelin) (PEPI) [Cleaved into: Paragranulin; Granulin-1 (Granulin G); Granulin-2 (Granulin F); Granulin-3 (Epithelin-2) (Granulin B); Granulin-4 (Epithelin-1) (Granulin A); Granulin-5 (Granulin C); Granulin-6 (Granulin D); Granu…	GRN	Homo sapiens (Human)	593	SUBCELLULAR LOCATION: Secreted {ECO:0000269|PubMed:21092856, ECO:0000269|PubMed:26370502}. Lysosome {ECO:0000269|PubMed:21092856, ECO:0000269|PubMed:26370502, ECO:0000269|PubMed:28073925, ECO:0000269|PubMed:28541286, ECO:0000269|PubMed:28743268}. Note=Endocytosed by SORT1 and delivred to lysosomes (PubMed:21092856, PubMed:28073925). Targeted to lysosome by PSAP via M6PR and LRP1, in both biosynth…
GSTO2	Q9H4Y5	reviewed	GSTO2_HUMAN	Glutathione S-transferase omega-2 (GSTO-2) (EC 2.5.1.18) (Glutathione S-transferase omega 2-2) (GSTO 2-2) (Glutathione-dependent dehydroascorbate reductase) (EC 1.8.5.1) (Monomethylarsonic acid reductase) (MMA(V) reductase) (EC 1.20.4.2)	GSTO2	Homo sapiens (Human)	243
GZMB	P10144	reviewed	GRAB_HUMAN	Granzyme B (EC 3.4.21.79) (C11) (CTLA-1) (Cathepsin G-like 1) (CTSGL1) (Cytotoxic T-lymphocyte proteinase 2) (Lymphocyte protease) (Fragmentin-2) (Granzyme-2) (Human lymphocyte protein) (HLP) (SECT) (T-cell serine protease 1-3E)	GZMB CGL1 CSPB CTLA1 GRB	Homo sapiens (Human)	247	SUBCELLULAR LOCATION: Secreted {ECO:0000269|PubMed:20038786, ECO:0000269|PubMed:8258716}. Cytolytic granule {ECO:0000269|PubMed:1985927, ECO:0000269|PubMed:24088571, ECO:0000269|PubMed:8258716}. Note=Delivered into the target cell by perforin (PubMed:20038786). {ECO:0000269|PubMed:20038786, ECO:0000269|PubMed:8258716}.
H1-9P	P60008	reviewed	HILS1_HUMAN	Putative histone H1.9 (H1.9 linker histone pseudogene) (Putative spermatid-specific linker histone H1-like protein)	H1-9P H1-9 HILS1	Homo sapiens (Human)	231	SUBCELLULAR LOCATION: Nucleus {ECO:0000255|PROSITE-ProRule:PRU00837}. Chromosome {ECO:0000255|PROSITE-ProRule:PRU00837}.
H4C1	P62805	reviewed	H4_HUMAN	Histone H4	H4C1 H4/A H4FA HIST1H4A; H4C2 H4/I H4FI HIST1H4B; H4C3 H4/G H4FG HIST1H4C; H4C4 H4/B H4FB HIST1H4D; H4C5 H4/J H4FJ HIST1H4E; H4C6 H4/C H4FC HIST1H4F; H4C8 H4/H H4FH HIST1H4H; H4C9 H4/M H4FM HIST1H4I; H4C11 H4/E H4FE HIST1H4J; H4C12 H4/D H4FD HIST1H4K; H4C13 H4/K H4FK HIST1H4L; H4C14 H4/N H4F2 H4FN HIST2H4 HIST2H4A; H4C15 H4/O H4FO HIST2H4B; H4C16 H4-16 HIST4H4	Homo sapiens (Human)	103	SUBCELLULAR LOCATION: Nucleus. Chromosome.
HFE	Q30201	reviewed	HFE_HUMAN	Hereditary hemochromatosis protein (HLA-H)	HFE HLAH	Homo sapiens (Human)	348	SUBCELLULAR LOCATION: Cell membrane {ECO:0000269|PubMed:9465039}; Single-pass type I membrane protein {ECO:0000305|PubMed:8696333}.	POLYMORPHISM: Genetic variations in HFE may influence the transferrin serum levels. Iron is essential for biochemical functions such as oxygen transport and oxidative phosphorylation. Excessive iron can cause iron-overload-related liver diseases, whereas iron deficiency can lead to anemia. Iron status can be assessed by measuring the levels of serum iron, serum transferrin, transferrin saturation…
HGF	P14210	reviewed	HGF_HUMAN	Hepatocyte growth factor (Hepatopoietin-A) (Scatter factor) (SF) [Cleaved into: Hepatocyte growth factor alpha chain; Hepatocyte growth factor beta chain]	HGF HPTA	Homo sapiens (Human)	728
HLA-DQB1	P01920	reviewed	DQB1_HUMAN	HLA class II histocompatibility antigen, DQ beta 1 chain (MHC class II antigen DQB1)	HLA-DQB1 HLA-DQB	Homo sapiens (Human)	261	SUBCELLULAR LOCATION: Cell membrane; Single-pass type I membrane protein. Endoplasmic reticulum membrane; Single-pass type I membrane protein. Golgi apparatus, trans-Golgi network membrane; Single-pass type I membrane protein. Endosome membrane; Single-pass type I membrane protein. Lysosome membrane; Single-pass type I membrane protein. Note=The MHC class II complex transits through a number of i…	POLYMORPHISM: The following alleles of HLA-DQB1 are known: DQB1*02:01, DQB1*02:02, DQB1*02:03, DQB1*02:04, DQB1*02:05, DQB1*03:01, DQB1*03:02, DQB1*03:03, DQB1*03:04, DQB1*03:05, DQB1*03:06, DQB1*03:07, DQB1*03:08, DQB1*03:09, DQB1*03:10, DQB1*03:11, DQB1*03:12, DQB1*03:13, DQB1*03:14, DQB1*03:15, DQB1*03:16, DQB1*03:17, DQB1*03:18, DQB1*03:19, DQB1*03:20, DQB1*03:21, DQB1*03:22, DQB1*03:23, DQB1…
HLA-DRA	P01903	reviewed	DRA_HUMAN	HLA class II histocompatibility antigen, DR alpha chain (MHC class II antigen DRA)	HLA-DRA HLA-DRA1	Homo sapiens (Human)	254	SUBCELLULAR LOCATION: Cell membrane {ECO:0000269|PubMed:15322540, ECO:0000269|PubMed:18305173, ECO:0000269|PubMed:29884618}; Single-pass type I membrane protein {ECO:0000255}. Endoplasmic reticulum membrane {ECO:0000269|PubMed:18305173}; Single-pass type I membrane protein {ECO:0000255}. Early endosome membrane {ECO:0000269|PubMed:19117940}; Single-pass type I membrane protein {ECO:0000255}. Late…	POLYMORPHISM: The following alleles of DRA are known: DRA*01:01 and DRA*01:02. The sequence shown is that of DRA*01:02.
HLA-DRB1	P01911	reviewed	DRB1_HUMAN	HLA class II histocompatibility antigen, DRB1 beta chain (Human leukocyte antigen DRB1) (HLA-DRB1)	HLA-DRB1	Homo sapiens (Human)	266	SUBCELLULAR LOCATION: Cell membrane {ECO:0000269|PubMed:18305173, ECO:0000269|PubMed:19830726, ECO:0000269|PubMed:29884618}; Single-pass type I membrane protein {ECO:0000255}. Endoplasmic reticulum membrane {ECO:0000269|PubMed:18305173}; Single-pass type I membrane protein {ECO:0000255}. Lysosome membrane {ECO:0000269|PubMed:18305173, ECO:0000269|PubMed:9075930}; Single-pass type I membrane prote…	POLYMORPHISM: Highly polymorphic. Polymorphic residues encode for the beta-1 domain of the peptide-binding cleft, where they contribute to variations in peptide binding and TCR recognition among different alleles. The sequence shown is that of DRB1*15:01. The sequences of common representative alleles of serologically distinct allele groups as defined in the catalog of common and well-documented …
HLA-DRB5	Q30154	reviewed	DRB5_HUMAN	HLA class II histocompatibility antigen, DR beta 5 chain (DR beta-5) (DR2-beta-2) (Dw2) (MHC class II antigen DRB5)	HLA-DRB5	Homo sapiens (Human)	266	SUBCELLULAR LOCATION: Cell membrane {ECO:0000269|PubMed:18305173}; Single-pass type I membrane protein {ECO:0000269|PubMed:18305173, ECO:0000305}. Endoplasmic reticulum membrane {ECO:0000269|PubMed:18305173}; Single-pass type I membrane protein {ECO:0000269|PubMed:18305173, ECO:0000305}. Golgi apparatus, trans-Golgi network membrane {ECO:0000269|PubMed:18305173}; Single-pass type I membrane prote…	POLYMORPHISM: The following alleles of DRB5 are known: DRB5*01:01, DRB5*01:02, DRB5*01:03, DRB5*01:04, DRB5*01:05, DRB5*01:06, DRB5*01:07, DRB5*01:09, DRB5*01:11, DRB5*01:12 DRB5*01:13, DRB5*01:14, DRB5*02:02, DRB5*02:03, DRB5*02:04, DRB5*02:05. The sequence shown is that of DRB5*01:01.
HMOX1	P09601	reviewed	HMOX1_HUMAN	Heme oxygenase 1 (HO-1) (EC 1.14.14.18) [Cleaved into: Heme oxygenase 1 soluble form]	HMOX1 HO HO1	Homo sapiens (Human)	288	SUBCELLULAR LOCATION: Endoplasmic reticulum membrane {ECO:0000269|PubMed:19556236, ECO:0000269|PubMed:22419571, ECO:0000269|PubMed:27184847}; Single-pass type IV membrane protein {ECO:0000255}; Cytoplasmic side {ECO:0000269|PubMed:22419571}.
HNMT	P50135	reviewed	HNMT_HUMAN	Histamine N-methyltransferase (HMT) (EC 2.1.1.8)	HNMT	Homo sapiens (Human)	292	SUBCELLULAR LOCATION: Cytoplasm {ECO:0000269|PubMed:26206890}.	POLYMORPHISM: Variant Ile-105 has a reduced activity and seems to be linked with a predisposition to asthma. {ECO:0000269|PubMed:10803682, ECO:0000269|PubMed:9547362}.
HNRNPA1	P09651	reviewed	ROA1_HUMAN	Heterogeneous nuclear ribonucleoprotein A1 (hnRNP A1) (Helix-destabilizing protein) (Single-strand RNA-binding protein) (hnRNP core protein A1) [Cleaved into: Heterogeneous nuclear ribonucleoprotein A1, N-terminally processed]	HNRNPA1 HNRPA1	Homo sapiens (Human)	372	SUBCELLULAR LOCATION: Nucleus {ECO:0000269|PubMed:17289661, ECO:0000269|PubMed:27694260}. Cytoplasm {ECO:0000269|PubMed:17289661}. Note=Localized in cytoplasmic mRNP granules containing untranslated mRNAs. Shuttles continuously between the nucleus and the cytoplasm along with mRNA. Component of ribonucleosomes (PubMed:17289661). {ECO:0000269|PubMed:17289661, ECO:0000269|PubMed:27694260}.; SUBCELL…
HNRNPA2B1	P22626	reviewed	ROA2_HUMAN	Heterogeneous nuclear ribonucleoproteins A2/B1 (hnRNP A2/B1)	HNRNPA2B1 HNRPA2B1	Homo sapiens (Human)	353	SUBCELLULAR LOCATION: Nucleus {ECO:0000269|PubMed:31320558}. Nucleus, nucleoplasm {ECO:0000269|PubMed:17289661}. Cytoplasm {ECO:0000269|PubMed:31320558}. Cytoplasmic granule {ECO:0000269|PubMed:17289661, ECO:0000269|PubMed:24356509}. Secreted, extracellular exosome {ECO:0000269|PubMed:24356509}. Note=Localized in cytoplasmic mRNP granules containing untranslated mRNAs (PubMed:17289661). Component…
HNRNPK	P61978	reviewed	HNRPK_HUMAN	Heterogeneous nuclear ribonucleoprotein K (hnRNP K) (Transformation up-regulated nuclear protein) (TUNP)	HNRNPK HNRPK	Homo sapiens (Human)	463	SUBCELLULAR LOCATION: Cytoplasm {ECO:0000269|PubMed:1729596}. Nucleus, nucleoplasm {ECO:0000269|PubMed:16360036, ECO:0000269|PubMed:1729596, ECO:0000269|PubMed:18775702, ECO:0000269|PubMed:22721921}. Cell projection, podosome {ECO:0000269|PubMed:22721921}. Note=Recruited to p53/TP53-responsive promoters, in the presence of functional p53/TP53 (PubMed:16360036). In case of ASFV infection, there is…
HSPA5	P11021	reviewed	BIP_HUMAN	Endoplasmic reticulum chaperone BiP (EC 3.6.4.10) (78 kDa glucose-regulated protein) (GRP-78) (Binding-immunoglobulin protein) (BiP) (Heat shock protein 70 family protein 5) (HSP70 family protein 5) (Heat shock protein family A member 5) (Immunoglobulin heavy chain-binding protein)	HSPA5 GRP78	Homo sapiens (Human)	654	SUBCELLULAR LOCATION: Endoplasmic reticulum lumen {ECO:0000269|PubMed:21080038, ECO:0000269|PubMed:21289099, ECO:0000269|PubMed:23990668, ECO:0000269|PubMed:29497057}. Melanosome {ECO:0000269|PubMed:12643545}. Cytoplasm {ECO:0000250|UniProtKB:P20029}. Cell surface {ECO:0000269|PubMed:15098107, ECO:0000269|PubMed:20484814, ECO:0000269|PubMed:24355926, ECO:0000269|PubMed:27159390, ECO:0000269|PubMe…
HSPB1	P04792	reviewed	HSPB1_HUMAN	Heat shock protein beta-1 (HspB1) (28 kDa heat shock protein) (Estrogen-regulated 24 kDa protein) (Heat shock 27 kDa protein) (HSP 27) (Heat shock protein family B member 1) (Stress-responsive protein 27) (SRP27)	HSPB1 HSP27 HSP28	Homo sapiens (Human)	205	SUBCELLULAR LOCATION: Cytoplasm {ECO:0000269|PubMed:10777697, ECO:0000269|PubMed:28144995}. Nucleus {ECO:0000269|PubMed:19464326}. Cytoplasm, cytoskeleton, spindle {ECO:0000269|PubMed:10777697}. Note=Cytoplasmic in interphase cells. Colocalizes with mitotic spindles in mitotic cells. Translocates to the nucleus during heat shock and resides in sub-nuclear structures known as SC35 speckles or nucl…
IDE	P14735	reviewed	IDE_HUMAN	Insulin-degrading enzyme (EC 3.4.24.56) (Abeta-degrading protease) (Insulin protease) (Insulinase) (Insulysin)	IDE	Homo sapiens (Human)	1019	SUBCELLULAR LOCATION: Cytoplasm, cytosol {ECO:0000269|PubMed:20364150, ECO:0000269|PubMed:9830016}. Cell membrane {ECO:0000250|UniProtKB:P35559}. Secreted {ECO:0000269|PubMed:9830016}. Note=Present at the cell surface of neuron cells. The membrane-associated isoform is approximately 5 kDa larger than the known cytosolic isoform.
IGHMBP2	P38935	reviewed	SMBP2_HUMAN	DNA-binding protein SMUBP-2 (EC 3.6.4.12) (EC 3.6.4.13) (ATP-dependent helicase IGHMBP2) (Glial factor 1) (GF-1) (Immunoglobulin mu-binding protein 2)	IGHMBP2 SMBP2 SMUBP2	Homo sapiens (Human)	993	SUBCELLULAR LOCATION: Nucleus {ECO:0000269|PubMed:19299493}. Cytoplasm {ECO:0000269|PubMed:19299493}. Cell projection, axon {ECO:0000250|UniProtKB:P40694}.
IGKV3D-20	A0A0C4DH25	reviewed	KVD20_HUMAN	Immunoglobulin kappa variable 3D-20	IGKV3D-20	Homo sapiens (Human)	116	SUBCELLULAR LOCATION: Secreted {ECO:0000303|PubMed:20176268, ECO:0000303|PubMed:22158414}. Cell membrane {ECO:0000303|PubMed:20176268, ECO:0000303|PubMed:22158414}.	POLYMORPHISM: There are several alleles. The sequence shown is that of IMGT allele IGKV3D-20*01.
IL10	P22301	reviewed	IL10_HUMAN	Interleukin-10 (IL-10) (Cytokine synthesis inhibitory factor) (CSIF)	IL10	Homo sapiens (Human)	178	SUBCELLULAR LOCATION: Secreted.	POLYMORPHISM: A polymorphism in IL10 promoter region is associated with resistance to graft-versus-host disease (GVHDS) [MIM:614395]. GVHDS is a major complication of allogeneic bone marrow transplantation, in which mature donor T-cells that contaminate the allogeneic bone marrow recognize the tissues of the recipient as foreign, causing a severe inflammatory disease. {ECO:0000269|PubMed:14657427…
IL17A	Q16552	reviewed	IL17_HUMAN	Interleukin-17A (IL-17) (IL-17A) (Cytotoxic T-lymphocyte-associated antigen 8) (CTLA-8)	IL17A CTLA8 IL17	Homo sapiens (Human)	155	SUBCELLULAR LOCATION: Secreted {ECO:0000269|PubMed:17763419, ECO:0000269|PubMed:8676080}.
IL18	Q14116	reviewed	IL18_HUMAN	Interleukin-18 (IL-18) (Iboctadekin) (Interferon gamma-inducing factor) (IFN-gamma-inducing factor) (Interleukin-1 gamma) (IL-1 gamma)	IL18 IGIF IL1F4	Homo sapiens (Human)	193	SUBCELLULAR LOCATION: Cytoplasm, cytosol {ECO:0000269|PubMed:32272059, ECO:0000269|PubMed:33883744, ECO:0000269|PubMed:9334240}. Secreted {ECO:0000269|PubMed:23955712, ECO:0000269|PubMed:32272059, ECO:0000269|PubMed:33883744, ECO:0000269|PubMed:37993712, ECO:0000269|PubMed:37993714}. Note=The precursor is cytosolic (PubMed:33883744). In response to inflammasome-activating signals, cleaved and sec…
IL18RAP	O95256	reviewed	I18RA_HUMAN	Interleukin-18 receptor accessory protein (IL-18 receptor accessory protein) (IL-18RAcP) (EC 3.2.2.6) (Accessory protein-like) (AcPL) (CD218 antigen-like family member B) (CDw218b) (IL-1R accessory protein-like) (IL-1RAcPL) (Interleukin-1 receptor 7) (IL-1R-7) (IL-1R7) (Interleukin-18 receptor accessory protein-like) (Interleukin-18 receptor beta) (IL-18R-beta) (IL-18Rbeta) (CD antigen CD218b)	IL18RAP IL1R7	Homo sapiens (Human)	599	SUBCELLULAR LOCATION: Cell membrane {ECO:0000269|PubMed:14528293}; Single-pass type I membrane protein {ECO:0000305}.
IL1B	P01584	reviewed	IL1B_HUMAN	Interleukin-1 beta (IL-1 beta) (Catabolin)	IL1B IL1F2	Homo sapiens (Human)	269	SUBCELLULAR LOCATION: Cytoplasm, cytosol {ECO:0000269|PubMed:15192144}. Secreted {ECO:0000269|PubMed:11728343, ECO:0000269|PubMed:15192144, ECO:0000269|PubMed:33883744}. Lysosome {ECO:0000269|PubMed:15192144}. Secreted, extracellular exosome {ECO:0000250|UniProtKB:P10749}. Note=The precursor is cytosolic (PubMed:15192144). In response to inflammasome-activating signals, such as ATP for NLRP3 infl…
IL6	P05231	reviewed	IL6_HUMAN	Interleukin-6 (IL-6) (B-cell stimulatory factor 2) (BSF-2) (CTL differentiation factor) (CDF) (Hybridoma growth factor) (Interferon beta-2) (IFN-beta-2)	IL6 IFNB2	Homo sapiens (Human)	212	SUBCELLULAR LOCATION: Secreted {ECO:0000269|PubMed:11080265}.	POLYMORPHISM: Genetic variations in IL6 may be correlated with bone mineral density (BMD). Low BMD is a risk factor for osteoporotic fracture. Osteoporosis is characterized by reduced bone mineral density, disruption of bone microarchitecture, and the alteration of the amount and variety of non-collagenous proteins in bone. Osteoporotic bones are more at risk of fracture. {ECO:0000269|PubMed:1135…
IL6R	P08887	reviewed	IL6RA_HUMAN	Interleukin-6 receptor subunit alpha (IL-6 receptor subunit alpha) (IL-6R subunit alpha) (IL-6R-alpha) (IL-6RA) (IL-6R 1) (Membrane glycoprotein 80) (gp80) (CD antigen CD126) [Cleaved into: Soluble interleukin-6 receptor subunit alpha (sIL6R)]	IL6R	Homo sapiens (Human)	468	SUBCELLULAR LOCATION: [Isoform 1]: Cell membrane {ECO:0000250|UniProtKB:P22272}; Single-pass type I membrane protein {ECO:0000255}.; SUBCELLULAR LOCATION: [Isoform 2]: Secreted {ECO:0000269|PubMed:28060820}.; SUBCELLULAR LOCATION: [Soluble interleukin-6 receptor subunit alpha]: Secreted {ECO:0000269|PubMed:28060820}.	POLYMORPHISM: Genetic variations in IL6R determine soluble IL6R serum levels [MIM:614689]. {ECO:0000269|PubMed:17357077}.; POLYMORPHISM: Genetic variations in IL6R define the IL6 serum level quantitative trait locus [MIM:614752]. {ECO:0000269|PubMed:17357077}.
INPP5B	P32019	reviewed	I5P2_HUMAN	Type II inositol 1,4,5-trisphosphate 5-phosphatase (EC 3.1.3.36) (75 kDa inositol polyphosphate-5-phosphatase) (Phosphoinositide 5-phosphatase) (5PTase)	INPP5B OCRL2	Homo sapiens (Human)	993	SUBCELLULAR LOCATION: Cytoplasm, cytosol {ECO:0000269|PubMed:7721860}. Endoplasmic reticulum-Golgi intermediate compartment {ECO:0000269|PubMed:17956944}. Early endosome membrane {ECO:0000269|PubMed:17956944}. Membrane {ECO:0000269|PubMed:7721860}; Peripheral membrane protein {ECO:0000305|PubMed:7721860}; Cytoplasmic side {ECO:0000305|PubMed:7721860}. Cytoplasmic vesicle, phagosome membrane {ECO:…
IQCF1	Q8N6M8	reviewed	IQCF1_HUMAN	IQ domain-containing protein F1	IQCF1	Homo sapiens (Human)	205	SUBCELLULAR LOCATION: Cytoplasmic vesicle, secretory vesicle, acrosome {ECO:0000269|PubMed:25380116}.
ITGA9	Q13797	reviewed	ITA9_HUMAN	Integrin alpha-9 (Integrin alpha-RLC)	ITGA9	Homo sapiens (Human)	1035	SUBCELLULAR LOCATION: Membrane {ECO:0000255}; Single-pass type I membrane protein {ECO:0000255}.
ITGB2	P05107	reviewed	ITB2_HUMAN	Integrin beta-2 (Cell surface adhesion glycoproteins LFA-1/CR3/p150,95 subunit beta) (Complement receptor C3 subunit beta) (CD antigen CD18)	ITGB2 CD18 MFI7	Homo sapiens (Human)	769	SUBCELLULAR LOCATION: Cell membrane {ECO:0000269|PubMed:21193407, ECO:0000269|PubMed:28807980}; Single-pass type I membrane protein {ECO:0000305}. Membrane raft {ECO:0000269|PubMed:21193407}; Single-pass type I membrane protein {ECO:0000305}.
ITM2B	Q9Y287	reviewed	ITM2B_HUMAN	Integral membrane protein 2B (Immature BRI2) (imBRI2) (Protein E25B) (Transmembrane protein BRI) (Bri) [Cleaved into: BRI2, membrane form (Mature BRI2) (mBRI2); BRI2 intracellular domain (BRI2 ICD); BRI2C, soluble form; Bri23 peptide (Bri2-23) (ABri23) (C-terminal peptide) (P23 peptide)]	ITM2B BRI BRI2	Homo sapiens (Human)	266	SUBCELLULAR LOCATION: [Integral membrane protein 2B]: Golgi apparatus membrane {ECO:0000269|PubMed:14656991, ECO:0000269|PubMed:19114711}; Single-pass type II membrane protein {ECO:0000269|PubMed:10526337}. Note=Immature BRI2 (imBRI2) is cleaved by furin in the Golgi into mBRI2 and a Bri23 peptide. mBRI2 is transported to the plasma membrane and Bri23 peptide is secreted.; SUBCELLULAR LOCATION: […
JAG2	Q9Y219	reviewed	JAG2_HUMAN	Protein jagged-2 (Jagged2) (hJ2)	JAG2	Homo sapiens (Human)	1238	SUBCELLULAR LOCATION: Membrane; Single-pass type I membrane protein.
KANK1	Q14678	reviewed	KANK1_HUMAN	KN motif and ankyrin repeat domain-containing protein 1 (Ankyrin repeat domain-containing protein 15) (Kidney ankyrin repeat-containing protein)	KANK1 ANKRD15 KANK KIAA0172	Homo sapiens (Human)	1352	SUBCELLULAR LOCATION: Cell projection, ruffle membrane {ECO:0000269|PubMed:19559006}. Cytoplasm {ECO:0000269|PubMed:12133830, ECO:0000269|PubMed:16968744}. Nucleus {ECO:0000269|PubMed:16968744}. Note=Colocalizes with KIF21A in membrane ruffles (PubMed:19559006). Shuttles between the cytoplasm and nucleus (PubMed:16968744). {ECO:0000269|PubMed:16968744, ECO:0000269|PubMed:19559006}.; SUBCELLULAR L…
KCNIP1	Q9NZI2	reviewed	KCIP1_HUMAN	A-type potassium channel modulatory protein KCNIP1 (Kv channel-interacting protein 1) (KChIP1) (Potassium channel-interacting protein 1) (Vesicle APC-binding protein)	KCNIP1 KCHIP1 VABP	Homo sapiens (Human)	227	SUBCELLULAR LOCATION: Cell membrane {ECO:0000269|PubMed:10676964}; Peripheral membrane protein {ECO:0000305|PubMed:10676964}. Cytoplasm {ECO:0000269|PubMed:10676964}. Cell projection, dendrite {ECO:0000250|UniProtKB:Q8R426}.
KCNIP3	Q9Y2W7	reviewed	CSEN_HUMAN	Calsenilin (A-type potassium channel modulatory protein 3) (DRE-antagonist modulator) (DREAM) (Kv channel-interacting protein 3) (KChIP3)	KCNIP3 CSEN DREAM KCHIP3	Homo sapiens (Human)	256	SUBCELLULAR LOCATION: Cytoplasm {ECO:0000269|PubMed:18957440}. Cell membrane {ECO:0000269|PubMed:15485870, ECO:0000269|PubMed:18957440}; Lipid-anchor {ECO:0000250}. Endoplasmic reticulum {ECO:0000269|PubMed:11278424, ECO:0000269|PubMed:18957440}. Golgi apparatus {ECO:0000269|PubMed:11278424}. Nucleus {ECO:0000269|PubMed:21070824}. Note=Also membrane-bound, associated with the plasma membrane (Pub…
KCNJ11	Q14654	reviewed	KCJ11_HUMAN	ATP-sensitive inward rectifier potassium channel 11 (IKATP) (Inward rectifier K(+) channel Kir6.2) (Potassium channel, inwardly rectifying subfamily J member 11)	KCNJ11	Homo sapiens (Human)	390	SUBCELLULAR LOCATION: Membrane; Multi-pass membrane protein.
KIF5A	Q12840	reviewed	KIF5A_HUMAN	Kinesin heavy chain isoform 5A (Kinesin heavy chain neuron-specific 1) (Neuronal kinesin heavy chain) (NKHC)	KIF5A NKHC1	Homo sapiens (Human)	1032	SUBCELLULAR LOCATION: Cytoplasm, perinuclear region {ECO:0000250|UniProtKB:Q6QLM7}. Cytoplasm, cytoskeleton {ECO:0000250|UniProtKB:Q6QLM7}. Perikaryon {ECO:0000250|UniProtKB:Q6QLM7}. Note=Concentrated in the cell body of the neurons, particularly in the perinuclear region. {ECO:0000250|UniProtKB:Q6QLM7}.
KIFAP3	Q92845	reviewed	KIFA3_HUMAN	Kinesin-associated protein 3 (KAP-3) (KAP3) (Smg GDS-associated protein)	KIFAP3 KIF3AP SMAP	Homo sapiens (Human)	792
LCT	P09848	reviewed	LPH_HUMAN	Lactase/phlorizin hydrolase (Lactase/glycosylceramidase) [Includes: Lactase (EC 3.2.1.108); Glycosylceramidase (EC 3.2.1.62) (Phlorizin hydrolase)]	LCT LPH	Homo sapiens (Human)	1927	SUBCELLULAR LOCATION: Apical cell membrane {ECO:0000269|PubMed:9593732}; Single-pass type I membrane protein {ECO:0000305|PubMed:9593732}. Note=Brush border. {ECO:0000250|UniProtKB:P09849}.
LEP	P41159	reviewed	LEP_HUMAN	Leptin (Obese protein) (Obesity factor)	LEP OB OBS	Homo sapiens (Human)	167	SUBCELLULAR LOCATION: Secreted {ECO:0000305|PubMed:25232147}.
LHX8	Q68G74	reviewed	LHX8_HUMAN	LIM/homeobox protein Lhx8 (LIM homeobox protein 8)	LHX8	Homo sapiens (Human)	356	SUBCELLULAR LOCATION: Nucleus {ECO:0000305}.
LILRA2	Q8N149	reviewed	LIRA2_HUMAN	Leukocyte immunoglobulin-like receptor subfamily A member 2 (CD85 antigen-like family member H) (Immunoglobulin-like transcript 1) (ILT-1) (Leukocyte immunoglobulin-like receptor 7) (LIR-7) (CD antigen CD85h)	LILRA2 ILT1 LIR7	Homo sapiens (Human)	483	SUBCELLULAR LOCATION: Cell membrane {ECO:0000269|PubMed:12529506, ECO:0000269|PubMed:22479404, ECO:0000269|PubMed:27572839}; Single-pass type I membrane protein {ECO:0000305|PubMed:12529506, ECO:0000305|PubMed:22479404}.; SUBCELLULAR LOCATION: [Isoform 4]: Secreted {ECO:0000303|PubMed:19658091}.
LIPC	P11150	reviewed	LIPC_HUMAN	Hepatic triacylglycerol lipase (HL) (Hepatic lipase) (EC 3.1.1.3) (Lipase member C) (Lysophospholipase) (EC 3.1.1.5) (Phospholipase A1) (EC 3.1.1.32)	LIPC HTGL	Homo sapiens (Human)	499	SUBCELLULAR LOCATION: Secreted {ECO:0000269|PubMed:2828141}.	POLYMORPHISM: Genetic variations in LIPC define the high density lipoprotein cholesterol level quantitative trait locus 12 (HDLCQ12) [MIM:612797]. {ECO:0000269|PubMed:18364377}.; POLYMORPHISM: Genetic variations in LIPC are associated with susceptibility to type 2 diabetes mellitus (T2D) [MIM:125853]. {ECO:0000269|PubMed:15126514}.
LMNA	P02545	reviewed	LMNA_HUMAN	Prelamin-A/C [Cleaved into: Lamin-A/C (70 kDa lamin) (Renal carcinoma antigen NY-REN-32)]	LMNA LMN1	Homo sapiens (Human)	664	SUBCELLULAR LOCATION: Nucleus lamina {ECO:0000269|PubMed:2188730, ECO:0000269|PubMed:2344612, ECO:0000269|PubMed:24741066, ECO:0000269|PubMed:37788673, ECO:0000269|PubMed:37832547, ECO:0000305|PubMed:10080180}. Nucleus envelope {ECO:0000269|PubMed:29599122, ECO:0000269|PubMed:37788673, ECO:0000269|PubMed:37832547}. Nucleus, nucleoplasm {ECO:0000269|PubMed:15372542, ECO:0000269|PubMed:24741066, EC…
LRP10	O75096	reviewed	LRP4_HUMAN	Low-density lipoprotein receptor-related protein 4 (LRP-4) (Multiple epidermal growth factor-like domains 7)	LRP4 KIAA0816 LRP10 MEGF7	Homo sapiens (Human)	1905	SUBCELLULAR LOCATION: Cell membrane {ECO:0000250|UniProtKB:Q8VI56}; Single-pass type I membrane protein {ECO:0000255}.
LRP10	Q7Z4F1	reviewed	LRP10_HUMAN	Low-density lipoprotein receptor-related protein 10 (LRP-10)	LRP10 MSTP087 SP220 UNQ389/PRO724	Homo sapiens (Human)	713	SUBCELLULAR LOCATION: Membrane {ECO:0000305}; Single-pass type I membrane protein {ECO:0000305}. Membrane, coated pit {ECO:0000250}.
MACIR	Q96GV9	reviewed	MACIR_HUMAN	Macrophage immunometabolism regulator	MACIR C5orf30	Homo sapiens (Human)	206	SUBCELLULAR LOCATION: Cytoplasm {ECO:0000269|PubMed:22085962, ECO:0000269|PubMed:30659109}. Cell projection, cilium {ECO:0000269|PubMed:22085962}. Note=Localizes to the transition zone and proximal cilium in addition to being found throughout the cytoplasm. {ECO:0000269|PubMed:22085962}.
MAOB	P27338	reviewed	AOFB_HUMAN	Amine oxidase [flavin-containing] B (EC 1.4.3.21) (EC 1.4.3.4) (Monoamine oxidase type B) (MAO-B)	MAOB	Homo sapiens (Human)	520	SUBCELLULAR LOCATION: Mitochondrion outer membrane; Single-pass type IV membrane protein; Cytoplasmic side.
MAP2	P11137	reviewed	MTAP2_HUMAN	Microtubule-associated protein 2 (MAP-2)	MAP2	Homo sapiens (Human)	1827	SUBCELLULAR LOCATION: Cytoplasm, cytoskeleton {ECO:0000305}. Cell projection, dendrite {ECO:0000250|UniProtKB:P20357}.
MAP3K4	Q9Y6R4	reviewed	M3K4_HUMAN	Mitogen-activated protein kinase kinase kinase 4 (EC 2.7.11.25) (MAP three kinase 1) (MAPK/ERK kinase kinase 4) (MEK kinase 4) (MEKK 4)	MAP3K4 KIAA0213 MAPKKK4 MEKK4 MTK1	Homo sapiens (Human)	1608	SUBCELLULAR LOCATION: Cytoplasm, perinuclear region {ECO:0000250}. Note=Localized in perinuclear vesicular-like structures, probably Golgi-associated vesicles. {ECO:0000250}.
MAPK1	P28482	reviewed	MK01_HUMAN	Mitogen-activated protein kinase 1 (MAP kinase 1) (MAPK 1) (EC 2.7.11.24) (ERT1) (Extracellular signal-regulated kinase 2) (ERK-2) (MAP kinase isoform p42) (p42-MAPK) (Mitogen-activated protein kinase 2) (MAP kinase 2) (MAPK 2)	MAPK1 ERK2 PRKM1 PRKM2	Homo sapiens (Human)	360	SUBCELLULAR LOCATION: Cytoplasm, cytoskeleton, spindle {ECO:0000250}. Nucleus {ECO:0000269|PubMed:32721402}. Cytoplasm, cytoskeleton, microtubule organizing center, centrosome. Cytoplasm {ECO:0000269|PubMed:32721402}. Membrane, caveola {ECO:0000250|UniProtKB:P63086}. Cell junction, focal adhesion {ECO:0000250|UniProtKB:P63085}. Note=Associated with the spindle during prometaphase and metaphase (B…
MAPK8	P45983	reviewed	MK08_HUMAN	Mitogen-activated protein kinase 8 (MAP kinase 8) (MAPK 8) (EC 2.7.11.24) (JNK-46) (Stress-activated protein kinase 1c) (SAPK1c) (Stress-activated protein kinase JNK1) (c-Jun N-terminal kinase 1)	MAPK8 JNK1 PRKM8 SAPK1 SAPK1C	Homo sapiens (Human)	427	SUBCELLULAR LOCATION: Cytoplasm {ECO:0000269|PubMed:21148294}. Nucleus {ECO:0000269|PubMed:21148294, ECO:0000269|PubMed:30878395}. Synapse {ECO:0000250|UniProtKB:P49185}. Note=In the cortical neurons, predominantly cytoplasmic and associated with the Golgi apparatus and endosomal fraction. Increased neuronal activity increases phosphorylated form at synapses (By similarity). Colocalizes with POU5…
MAPT	P10636	reviewed	TAU_HUMAN	Microtubule-associated protein tau (Neurofibrillary tangle protein) (Paired helical filament-tau) (PHF-tau)	MAPT MAPTL MTBT1 TAU	Homo sapiens (Human)	758	SUBCELLULAR LOCATION: Cytoplasm, cytosol {ECO:0000269|PubMed:10747907, ECO:0000269|PubMed:23666762, ECO:0000269|PubMed:26014385}. Cell membrane {ECO:0000269|PubMed:10747907}; Peripheral membrane protein {ECO:0000269|PubMed:10747907}; Cytoplasmic side {ECO:0000269|PubMed:10747907}. Cytoplasm, cytoskeleton {ECO:0000269|PubMed:10747907}. Cell projection, axon {ECO:0000269|PubMed:10747907}. Cell proj…
MATR3	P43243	reviewed	MATR3_HUMAN	Matrin-3	MATR3 KIAA0723	Homo sapiens (Human)	847	SUBCELLULAR LOCATION: Nucleus matrix.
MBP	P02686	reviewed	MBP_HUMAN	Myelin basic protein (MBP) (Myelin A1 protein) (Myelin membrane encephalitogenic protein)	MBP	Homo sapiens (Human)	304	SUBCELLULAR LOCATION: Myelin membrane; Peripheral membrane protein; Cytoplasmic side. Note=Cytoplasmic side of myelin.; SUBCELLULAR LOCATION: [Isoform 3]: Nucleus {ECO:0000269|PubMed:22609403}. Note=Targeted to nucleus in oligodendrocytes.
MBP	P13727	reviewed	PRG2_HUMAN	Bone marrow proteoglycan (BMPG) (Proteoglycan 2) [Cleaved into: Eosinophil granule major basic protein (EMBP) (MBP) (Pregnancy-associated major basic protein)]	PRG2 MBP	Homo sapiens (Human)	222	SUBCELLULAR LOCATION: [Bone marrow proteoglycan]: Secreted {ECO:0000269|PubMed:25326458, ECO:0000269|PubMed:36213313, ECO:0000269|PubMed:37453717}. Note=The proform is secreted.; SUBCELLULAR LOCATION: [Eosinophil granule major basic protein]: Cytoplasmic vesicle, secretory vesicle. Note=The proform is secreted. The mature protein is found in the matrix of the eosinophil's large specific granule (…
ME1	P48163	reviewed	MAOX_HUMAN	NADP-dependent malic enzyme (NADP-ME) (EC 1.1.1.40) (Malic enzyme 1)	ME1	Homo sapiens (Human)	572	SUBCELLULAR LOCATION: Cytoplasm {ECO:0000269|PubMed:8187880}.
MEF2C	Q06413	reviewed	MEF2C_HUMAN	Myocyte-specific enhancer factor 2C (Myocyte enhancer factor 2C)	MEF2C	Homo sapiens (Human)	473	SUBCELLULAR LOCATION: Nucleus {ECO:0000250|UniProtKB:A0A096MJY4}. Cytoplasm, sarcoplasm {ECO:0000250|UniProtKB:A0A096MJY4}.
METTL7A	Q9H8H3	reviewed	TMT1A_HUMAN	Thiol S-methyltransferase TMT1A (EC 2.1.1.9) (Methyltransferase-like protein 7A) (N6-adenosine-methyltransferase TMT1A) (EC 2.1.1.348) (Protein AAM-B) (Thiol methyltransferase 1A)	TMT1A METTL7A PRO0066 UNQ1902/PRO4348	Homo sapiens (Human)	244	SUBCELLULAR LOCATION: Lipid droplet {ECO:0000269|PubMed:18477614, ECO:0000269|PubMed:19773358, ECO:0000269|PubMed:26185986}. Endoplasmic reticulum {ECO:0000269|PubMed:19773358}. Membrane {ECO:0000269|PubMed:18477614}. Microsome {ECO:0000269|PubMed:37137720}. Cytoplasm, cytosol {ECO:0000269|PubMed:37137720}. Note=Inserted in the ER membrane and migrates from the inserted site to lipid droplet. {EC…
MFN2	O95140	reviewed	MFN2_HUMAN	Mitofusin-2 (EC 3.6.5.-) (Transmembrane GTPase MFN2)	MFN2 CPRP1 KIAA0214	Homo sapiens (Human)	757	SUBCELLULAR LOCATION: Mitochondrion outer membrane {ECO:0000269|PubMed:11181170, ECO:0000269|PubMed:11950885, ECO:0000269|PubMed:12499352, ECO:0000269|PubMed:23620051, ECO:0000269|PubMed:26214738}; Multi-pass membrane protein {ECO:0000269|PubMed:11181170, ECO:0000269|PubMed:11950885, ECO:0000269|PubMed:12499352, ECO:0000269|PubMed:23620051}. Note=Colocalizes with BAX during apoptosis. {ECO:000026…
MFSD8	Q8NHS3	reviewed	MFSD8_HUMAN	Major facilitator superfamily domain-containing protein 8 (Ceroid-lipofuscinosis neuronal protein 7)	MFSD8 CLN7	Homo sapiens (Human)	518	SUBCELLULAR LOCATION: Endosome membrane {ECO:0000269|PubMed:34910516}; Multi-pass membrane protein {ECO:0000255}. Lysosome membrane {ECO:0000269|PubMed:17564970, ECO:0000269|PubMed:17897319, ECO:0000269|PubMed:20406422, ECO:0000269|PubMed:34910516}; Multi-pass membrane protein {ECO:0000255}. Note=Sorting to lysosomes involves dileucine-based motif.
MIA	Q16674	reviewed	MIA_HUMAN	Melanoma-derived growth regulatory protein (Melanoma inhibitory activity protein)	MIA	Homo sapiens (Human)	131	SUBCELLULAR LOCATION: Secreted.
MMP9	P14780	reviewed	MMP9_HUMAN	Matrix metalloproteinase-9 (MMP-9) (EC 3.4.24.35) (92 kDa gelatinase) (92 kDa type IV collagenase) (Gelatinase B) (GELB) [Cleaved into: 67 kDa matrix metalloproteinase-9; 82 kDa matrix metalloproteinase-9]	MMP9 CLG4B	Homo sapiens (Human)	707	SUBCELLULAR LOCATION: Secreted, extracellular space, extracellular matrix {ECO:0000269|PubMed:2551898}.
MMRN1	Q13201	reviewed	MMRN1_HUMAN	Multimerin-1 (EMILIN-4) (Elastin microfibril interface located protein 4) (Elastin microfibril interfacer 4) (Endothelial cell multimerin) [Cleaved into: Platelet glycoprotein Ia*; 155 kDa platelet multimerin (p-155) (p155)]	MMRN1 ECM EMILIN4 GPIA* MMRN	Homo sapiens (Human)	1228	SUBCELLULAR LOCATION: Secreted {ECO:0000305}.
MOB3B	Q86TA1	reviewed	MOB3B_HUMAN	MOB kinase activator 3B (Mob1 homolog 2b) (Mps one binder kinase activator-like 2B) (MOB kinase activator-like 2B)	MOB3B C9orf35 MOBKL2B	Homo sapiens (Human)	216
MOBP	Q13875	reviewed	MOBP_HUMAN	Myelin-associated oligodendrocyte basic protein	MOBP	Homo sapiens (Human)	183	SUBCELLULAR LOCATION: Cytoplasm, perinuclear region. Note=Present in the major dense line of CNS myelin. {ECO:0000250}.
MTF1	Q01538	reviewed	MYT1_HUMAN	Myelin transcription factor 1 (MyT1) (Myelin transcription factor I) (MyTI) (PLPB1) (Proteolipid protein-binding protein)	MYT1 KIAA0835 KIAA1050 MTF1 MYTI PLPB1	Homo sapiens (Human)	1121	SUBCELLULAR LOCATION: Nucleus.
MTF1	Q14872	reviewed	MTF1_HUMAN	Metal regulatory transcription factor 1 (MRE-binding transcription factor) (Transcription factor MTF-1)	MTF1	Homo sapiens (Human)	753	SUBCELLULAR LOCATION: Nucleus {ECO:0000269|PubMed:8065932}. Cytoplasm {ECO:0000250|UniProtKB:Q07243}. Note=Translocation to the nucleus is induced by metals. {ECO:0000250|UniProtKB:Q07243}.
MTHFSD	Q2M296	reviewed	MTHSD_HUMAN	Methenyltetrahydrofolate synthase domain-containing protein	MTHFSD	Homo sapiens (Human)	383
MYH9	P35579	reviewed	MYH9_HUMAN	Myosin-9 (Cellular myosin heavy chain, type A) (Myosin heavy chain 9) (Myosin heavy chain, non-muscle IIa) (Non-muscle myosin heavy chain A) (NMMHC-A) (Non-muscle myosin heavy chain IIa) (NMMHC II-a) (NMMHC-IIA)	MYH9	Homo sapiens (Human)	1960	SUBCELLULAR LOCATION: Cytoplasm, cytoskeleton {ECO:0000269|PubMed:22693546}. Cytoplasm, cell cortex {ECO:0000250|UniProtKB:Q8VDD5}. Cytoplasmic vesicle, secretory vesicle, Cortical granule {ECO:0000250|UniProtKB:Q8VDD5}. Note=Colocalizes with actin filaments at lamellipodia margins and at the leading edge of migrating cells (PubMed:20052411). In retinal pigment epithelial cells, predominantly loc…
NEFH	P12036	reviewed	NFH_HUMAN	Neurofilament heavy polypeptide (NF-H) (200 kDa neurofilament protein) (Neurofilament triplet H protein)	NEFH KIAA0845 NFH	Homo sapiens (Human)	1020	SUBCELLULAR LOCATION: Cytoplasm, cytoskeleton {ECO:0000269|PubMed:27040688}. Cell projection, axon {ECO:0000250|UniProtKB:P19246}.	POLYMORPHISM: The number of repeats is shown to vary between 29 and 30.
NEFL	P07196	reviewed	NFL_HUMAN	Neurofilament light polypeptide (NF-L) (68 kDa neurofilament protein) (Neurofilament triplet L protein)	NEFL NF68 NFL	Homo sapiens (Human)	543	SUBCELLULAR LOCATION: Cell projection, axon {ECO:0000250|UniProtKB:P08551}. Cytoplasm, cytoskeleton {ECO:0000250|UniProtKB:P08551}.
NEFM	P07197	reviewed	NFM_HUMAN	Neurofilament medium polypeptide (NF-M) (160 kDa neurofilament protein) (Neurofilament 3) (Neurofilament triplet M protein)	NEFM NEF3 NFM	Homo sapiens (Human)	916	SUBCELLULAR LOCATION: Cytoplasm, cytoskeleton {ECO:0000250|UniProtKB:P08553}. Cell projection, axon {ECO:0000250|UniProtKB:P08553}.
NEK1	Q96PY6	reviewed	NEK1_HUMAN	Serine/threonine-protein kinase Nek1 (EC 2.7.11.1) (Never in mitosis A-related kinase 1) (NimA-related protein kinase 1) (Renal carcinoma antigen NY-REN-55)	NEK1 KIAA1901	Homo sapiens (Human)	1258	SUBCELLULAR LOCATION: Nucleus {ECO:0000269|PubMed:15604234, ECO:0000305|PubMed:21211617}. Cytoplasm, cytoskeleton, microtubule organizing center, centrosome {ECO:0000250|UniProtKB:P51954}. Cytoplasm {ECO:0000269|PubMed:18843199}. Note=Associated with the pericentriolar material (PubMed:21211617). Localizes to centrosome during interphase and mitosis (By similarity). Translocated from cytoplasm to…
NIPA1	Q7RTP0	reviewed	NIPA1_HUMAN	Magnesium transporter NIPA1 (Non-imprinted in Prader-Willi/Angelman syndrome region protein 1) (Spastic paraplegia 6 protein)	NIPA1 SPG6	Homo sapiens (Human)	329	SUBCELLULAR LOCATION: Cell membrane {ECO:0000250|UniProtKB:Q8BHK1}; Multi-pass membrane protein {ECO:0000255}. Early endosome {ECO:0000250|UniProtKB:Q8BHK1}. Note=Recruited to the cell membrane in response to low extracellular magnesium. {ECO:0000250|UniProtKB:Q8BHK1}.
NOS3	P29474	reviewed	NOS3_HUMAN	Nitric oxide synthase 3 (EC 1.14.13.39) (Constitutive NOS) (cNOS) (EC-NOS) (NOS type III) (NOSIII) (Nitric oxide synthase, endothelial) (Endothelial NOS) (eNOS)	NOS3	Homo sapiens (Human)	1203	SUBCELLULAR LOCATION: Cell membrane. Membrane, caveola. Cytoplasm, cytoskeleton. Golgi apparatus. Note=Specifically associates with actin cytoskeleton in the G2 phase of the cell cycle; which is favored by interaction with NOSIP and results in a reduced enzymatic activity.
NOS3	P60323	reviewed	NANO3_HUMAN	Nanos homolog 3 (NOS-3)	NANOS3 NOS3	Homo sapiens (Human)	173	SUBCELLULAR LOCATION: Nucleus {ECO:0000269|PubMed:21421998}. Cytoplasm {ECO:0000269|PubMed:21421998}. Cytoplasm, Stress granule {ECO:0000250|UniProtKB:P60324}. Cytoplasm, P-body {ECO:0000250|UniProtKB:P60324}. Note=Co-localizes with PUM2, EIF2S1 and TIAL1 in the stress granules. Co-localizes with DCP1A in the P-body. {ECO:0000250|UniProtKB:P60324}.
NPY	P01303	reviewed	NPY_HUMAN	Pro-neuropeptide Y [Cleaved into: Neuropeptide Y (Neuropeptide tyrosine) (NPY); C-flanking peptide of NPY (CPON)]	NPY	Homo sapiens (Human)	97	SUBCELLULAR LOCATION: Secreted. Cytoplasmic vesicle, secretory vesicle, neuronal dense core vesicle {ECO:0000250|UniProtKB:P07808}.
NQO1	P15559	reviewed	NQO1_HUMAN	NAD(P)H dehydrogenase [quinone] 1 (EC 1.6.5.2) (Azoreductase) (DT-diaphorase) (DTD) (Menadione reductase) (NAD(P)H:quinone oxidoreductase 1) (Phylloquinone reductase) (Quinone reductase 1) (QR1)	NQO1 DIA4 NMOR1	Homo sapiens (Human)	274	SUBCELLULAR LOCATION: Cytoplasm, cytosol {ECO:0000250|UniProtKB:P05982}.	POLYMORPHISM: The Ser-187 polymorphism may be linked to susceptibility to forms of cancers.
NRXN3	Q9HDB5	reviewed	NRX3B_HUMAN	Neurexin-3-beta (Neurexin III-beta) [Cleaved into: Neurexin-3-beta, soluble form; Neurexin-3-beta, C-terminal fragment (NRXN3-CTF)]	NRXN3 KIAA0743	Homo sapiens (Human)	637	SUBCELLULAR LOCATION: Presynaptic cell membrane {ECO:0000305}; Single-pass type I membrane protein {ECO:0000305}.
NRXN3	Q9Y4C0	reviewed	NRX3A_HUMAN	Neurexin-3 (Neurexin III-alpha) (Neurexin-3-alpha)	NRXN3 C14orf60 KIAA0743	Homo sapiens (Human)	1643	SUBCELLULAR LOCATION: Presynaptic cell membrane {ECO:0000250|UniProtKB:Q9CS84}; Single-pass type I membrane protein {ECO:0000255}.
NT5C3B	Q969T7	reviewed	5NT3B_HUMAN	7-methylguanosine phosphate-specific 5'-nucleotidase (7-methylguanosine nucleotidase) (EC 3.1.3.91) (Cytosolic 5'-nucleotidase 3B) (Cytosolic 5'-nucleotidase III-like protein) (cN-III-like protein) (EC 3.1.3.5) (N(7)-methylguanylate 5'-phosphatase)	NT5C3B NT5C3L	Homo sapiens (Human)	300	SUBCELLULAR LOCATION: Cytoplasm {ECO:0000305}.
ODAD2	Q5T2S8	reviewed	ODAD2_HUMAN	Outer dynein arm-docking complex subunit 2 (Armadillo repeat-containing protein 4)	ODAD2 ARMC4	Homo sapiens (Human)	1044	SUBCELLULAR LOCATION: Cytoplasm, cytoskeleton, cilium axoneme {ECO:0000269|PubMed:23849778}. Cytoplasm, cytoskeleton, cilium basal body {ECO:0000269|PubMed:23849778}.
OGG1	O15527	reviewed	OGG1_HUMAN	N-glycosylase/DNA lyase [Includes: 8-oxoguanine DNA glycosylase (EC 3.2.2.-); DNA-(apurinic or apyrimidinic site) lyase (AP lyase) (EC 4.2.99.18)]	OGG1 MMH MUTM OGH1	Homo sapiens (Human)	345	SUBCELLULAR LOCATION: Nucleus, nucleoplasm {ECO:0000269|PubMed:17148573}. Nucleus speckle {ECO:0000269|PubMed:17148573}. Nucleus matrix {ECO:0000269|PubMed:17148573}. Note=Together with APEX1 is recruited to nuclear speckles in UVA-irradiated cells.; SUBCELLULAR LOCATION: [Isoform 1A]: Nucleus.; SUBCELLULAR LOCATION: [Isoform 2A]: Mitochondrion.
OPCML	Q14982	reviewed	OPCM_HUMAN	Opioid-binding protein/cell adhesion molecule (OBCAM) (OPCML) (Opioid-binding cell adhesion molecule) (IgLON family member 1)	OPCML IGLON1 OBCAM	Homo sapiens (Human)	345	SUBCELLULAR LOCATION: Cell membrane {ECO:0000250}; Lipid-anchor, GPI-anchor {ECO:0000250}.
OPTN	Q96CV9	reviewed	OPTN_HUMAN	Optineurin (E3-14.7K-interacting protein) (FIP-2) (Huntingtin yeast partner L) (Huntingtin-interacting protein 7) (HIP-7) (Huntingtin-interacting protein L) (NEMO-related protein) (Optic neuropathy-inducing protein) (Transcription factor IIIA-interacting protein) (TFIIIA-IntP)	OPTN FIP2 GLC1E HIP7 HYPL NRP	Homo sapiens (Human)	577	SUBCELLULAR LOCATION: Cytoplasm, perinuclear region. Golgi apparatus {ECO:0000269|PubMed:10807909, ECO:0000269|PubMed:20085643, ECO:0000269|PubMed:20174559, ECO:0000269|PubMed:27534431, ECO:0000269|PubMed:27538435}. Golgi apparatus, trans-Golgi network. Cytoplasmic vesicle, autophagosome. Cytoplasmic vesicle. Recycling endosome {ECO:0000269|PubMed:20085643}. Note=Found in the perinuclear region a…
OXR1	Q8N573	reviewed	OXR1_HUMAN	Oxidation resistance protein 1	OXR1 Nbla00307	Homo sapiens (Human)	874	SUBCELLULAR LOCATION: Mitochondrion {ECO:0000269|PubMed:15060142}.
P4HB	P07237	reviewed	PDIA1_HUMAN	Protein disulfide-isomerase (PDI) (EC 5.3.4.1) (Cellular thyroid hormone-binding protein) (Prolyl 4-hydroxylase subunit beta) (p55)	P4HB ERBA2L PDI PDIA1 PO4DB	Homo sapiens (Human)	508	SUBCELLULAR LOCATION: Endoplasmic reticulum {ECO:0000269|PubMed:23475612, ECO:0000269|PubMed:32149426}. Endoplasmic reticulum lumen {ECO:0000269|PubMed:10636893, ECO:0000269|PubMed:23475612}. Melanosome {ECO:0000269|PubMed:12643545, ECO:0000269|PubMed:17081065}. Cell membrane {ECO:0000269|PubMed:21670307}; Peripheral membrane protein {ECO:0000305}. Note=Highly abundant. In some cell types, seems …
PABPC1	P11940	reviewed	PABP1_HUMAN	Polyadenylate-binding protein 1 (PABP-1) (Poly(A)-binding protein 1)	PABPC1 PAB1 PABP PABP1 PABPC2	Homo sapiens (Human)	636	SUBCELLULAR LOCATION: Cytoplasm {ECO:0000269|PubMed:20573744, ECO:0000269|PubMed:21883093, ECO:0000269|PubMed:23077296, ECO:0000269|PubMed:28733330, ECO:0000269|PubMed:31649314, ECO:0000269|PubMed:7908267, ECO:0000269|PubMed:9582337}. Cytoplasm, Stress granule {ECO:0000269|PubMed:21883093, ECO:0000269|PubMed:22872150, ECO:0000269|PubMed:27573237}. Nucleus {ECO:0000269|PubMed:18799579, ECO:0000269…
PAH	P00439	reviewed	PH4H_HUMAN	Phenylalanine-4-hydroxylase (PAH) (EC 1.14.16.1) (Phe-4-monooxygenase)	PAH	Homo sapiens (Human)	452		POLYMORPHISM: The Glu-274 variant occurs on approximately 4% of African-American PAH alleles. The enzyme activity of the variant protein is indistinguishable from that of the wild-type form.
PARK7	Q99497	reviewed	PARK7_HUMAN	Parkinson disease protein 7 (Maillard deglycase) (Oncogene DJ1) (Parkinsonism-associated deglycase) (Protein DJ-1) (DJ-1) (Protein/nucleic acid deglycase DJ-1) (EC 3.1.2.-, EC 3.5.1.-, EC 3.5.1.124)	PARK7	Homo sapiens (Human)	189	SUBCELLULAR LOCATION: Cell membrane {ECO:0000250|UniProtKB:Q99LX0}; Lipid-anchor {ECO:0000250|UniProtKB:Q99LX0}. Cytoplasm {ECO:0000269|PubMed:12851414, ECO:0000269|PubMed:14579415, ECO:0000269|PubMed:15976810, ECO:0000269|PubMed:19229105, ECO:0000269|PubMed:28596309}. Nucleus {ECO:0000269|PubMed:12851414, ECO:0000269|PubMed:14579415, ECO:0000269|PubMed:15976810, ECO:0000269|PubMed:16390825, ECO:…
PCNX1	Q96RV3	reviewed	PCX1_HUMAN	Pecanex-like protein 1 (Pecanex homolog protein 1)	PCNX1 KIAA0805 KIAA0995 PCNX PCNXL1	Homo sapiens (Human)	2341	SUBCELLULAR LOCATION: Membrane {ECO:0000305}; Multi-pass membrane protein {ECO:0000255}.
PCSK2	P16519	reviewed	NEC2_HUMAN	Neuroendocrine convertase 2 (NEC 2) (EC 3.4.21.94) (KEX2-like endoprotease 2) (Prohormone convertase 2) (Proprotein convertase 2) (PC2)	PCSK2 NEC2	Homo sapiens (Human)	638	SUBCELLULAR LOCATION: Cytoplasmic vesicle, secretory vesicle. Secreted {ECO:0000269|PubMed:28719828}. Note=Localized in the secretion granules.
PDIA2	Q13087	reviewed	PDIA2_HUMAN	Protein disulfide-isomerase A2 (EC 5.3.4.1) (Pancreas-specific protein disulfide isomerase) (PDIp)	PDIA2 PDIP	Homo sapiens (Human)	525	SUBCELLULAR LOCATION: Endoplasmic reticulum lumen {ECO:0000255|PROSITE-ProRule:PRU10138}.
PDYN	P01213	reviewed	PDYN_HUMAN	Proenkephalin-B (Beta-neoendorphin-dynorphin) (Preprodynorphin) [Cleaved into: Alpha-neoendorphin; Beta-neoendorphin; Big dynorphin (Big Dyn); Dynorphin A(1-17) (Dyn-A17) (Dynorphin A); Dynorphin A(1-13); Dynorphin A(1-8); Leu-enkephalin; Rimorphin (Dynorphin B) (Dyn-B) (Dynorphin B(1-13)); Leumorphin (Dynorphin B-29)]	PDYN	Homo sapiens (Human)	254	SUBCELLULAR LOCATION: Secreted.
PFN1	P07737	reviewed	PROF1_HUMAN	Profilin-1 (Epididymis tissue protein Li 184a) (Profilin I)	PFN1	Homo sapiens (Human)	140	SUBCELLULAR LOCATION: Cytoplasm, cytoskeleton.
PLEC	Q15149	reviewed	PLEC_HUMAN	Plectin (PCN) (PLTN) (Hemidesmosomal protein 1) (HD1) (Plectin-1)	PLEC PLEC1	Homo sapiens (Human)	4684	SUBCELLULAR LOCATION: Cytoplasm, cytoskeleton {ECO:0000269|PubMed:12482924}. Cell junction, hemidesmosome {ECO:0000269|PubMed:12482924}.
PLEKHG5	O94827	reviewed	PKHG5_HUMAN	Pleckstrin homology domain-containing family G member 5 (PH domain-containing family G member 5) (Guanine nucleotide exchange factor 720) (GEF720)	PLEKHG5 KIAA0720	Homo sapiens (Human)	1006	SUBCELLULAR LOCATION: Cytoplasm {ECO:0000250|UniProtKB:Q66T02}. Cytoplasm, perinuclear region {ECO:0000250|UniProtKB:Q66T02}. Cell membrane {ECO:0000250|UniProtKB:Q66T02}. Cell junction {ECO:0000250|UniProtKB:Q66T02}. Cell projection, lamellipodium {ECO:0000250|UniProtKB:Q66T02}. Note=Predominantly cytoplasmic, however when endothelial cells are stimulated with lysophosphatidic acid, PLEKHG5 is f…
PON3	Q15166	reviewed	PON3_HUMAN	Serum paraoxonase/lactonase 3 (EC 3.1.1.2) (EC 3.1.1.81) (EC 3.1.8.1)	PON3	Homo sapiens (Human)	354	SUBCELLULAR LOCATION: Secreted, extracellular space {ECO:0000250}.
PPARGC1A	Q9UBK2	reviewed	PRGC1_HUMAN	Peroxisome proliferator-activated receptor gamma coactivator 1-alpha (PGC-1-alpha) (PPAR-gamma coactivator 1-alpha) (PPARGC-1-alpha) (Ligand effect modulator 6)	PPARGC1A LEM6 PGC1 PGC1A PPARGC1	Homo sapiens (Human)	798	SUBCELLULAR LOCATION: [Isoform 1]: Nucleus {ECO:0000269|PubMed:10713165}. Nucleus, PML body {ECO:0000250|UniProtKB:O70343}.; SUBCELLULAR LOCATION: [Isoform B4]: Nucleus {ECO:0000269|PubMed:22589246}.; SUBCELLULAR LOCATION: [Isoform B4-8a]: Cytoplasm {ECO:0000269|PubMed:22589246}. Nucleus {ECO:0000269|PubMed:22589246}.; SUBCELLULAR LOCATION: [Isoform B5]: Nucleus {ECO:0000269|PubMed:22589246}. Nuc…
PRPH	P23942	reviewed	PRPH2_HUMAN	Peripherin-2 (Retinal degeneration slow protein) (Tetraspanin-22) (Tspan-22)	PRPH2 PRPH RDS TSPAN22	Homo sapiens (Human)	346	SUBCELLULAR LOCATION: Membrane {ECO:0000250|UniProtKB:P17810}; Multi-pass membrane protein {ECO:0000255}. Cell projection, cilium, photoreceptor outer segment {ECO:0000250|UniProtKB:P15499}. Photoreceptor inner segment {ECO:0000250|UniProtKB:P15499}.
PRPH	P41219	reviewed	PERI_HUMAN	Peripherin (Neurofilament 4)	PRPH NEF4 PRPH1	Homo sapiens (Human)	470	SUBCELLULAR LOCATION: Cytoplasm, cytoskeleton {ECO:0000269|PubMed:15322088, ECO:0000269|PubMed:15446584, ECO:0000269|PubMed:18408015}. Cell projection, axon {ECO:0000250|UniProtKB:P15331}. Perikaryon {ECO:0000250|UniProtKB:P15331}.
PTPRN2	Q92932	reviewed	PTPR2_HUMAN	Receptor-type tyrosine-protein phosphatase N2 (R-PTP-N2) (EC 3.1.3.-) (EC 3.1.3.48) (Islet cell autoantigen-related protein) (IAR) (ICAAR) (Phogrin) [Cleaved into: IA-2beta60]	PTPRN2 KIAA0387	Homo sapiens (Human)	1015	SUBCELLULAR LOCATION: Cytoplasmic vesicle, secretory vesicle membrane {ECO:0000250|UniProtKB:P80560}; Single-pass type I membrane protein {ECO:0000250|UniProtKB:P80560}. Cytoplasmic vesicle, secretory vesicle, synaptic vesicle membrane {ECO:0000250|UniProtKB:P80560}; Single-pass type I membrane protein {ECO:0000250|UniProtKB:P80560}. Note=Predominantly found on dense-core secretory granules. Sort…
PTPRT	O14522	reviewed	PTPRT_HUMAN	Receptor-type tyrosine-protein phosphatase T (R-PTP-T) (EC 3.1.3.48) (Receptor-type tyrosine-protein phosphatase rho) (RPTP-rho)	PTPRT KIAA0283	Homo sapiens (Human)	1441	SUBCELLULAR LOCATION: Membrane; Single-pass type I membrane protein.
PVR	P15151	reviewed	PVR_HUMAN	Poliovirus receptor (Nectin-like protein 5) (NECL-5) (CD antigen CD155)	PVR PVS	Homo sapiens (Human)	417	SUBCELLULAR LOCATION: [Isoform Alpha]: Cell membrane; Single-pass type I membrane protein.; SUBCELLULAR LOCATION: [Isoform Delta]: Cell membrane; Single-pass type I membrane protein.; SUBCELLULAR LOCATION: [Isoform Beta]: Secreted.; SUBCELLULAR LOCATION: [Isoform Gamma]: Secreted.
PXK	Q7Z7A4	reviewed	PXK_HUMAN	PX domain-containing protein kinase-like protein (Modulator of Na,K-ATPase) (MONaKA)	PXK	Homo sapiens (Human)	578	SUBCELLULAR LOCATION: Cytoplasm {ECO:0000269|PubMed:16142408}. Cell membrane {ECO:0000269|PubMed:16142408}; Peripheral membrane protein {ECO:0000269|PubMed:16142408}. Note=Also associates with the plasma membrane. Isoform 3 is present throughout the cell.
PYY	P10082	reviewed	PYY_HUMAN	Peptide YY (PYY) (PYY-I) (Peptide tyrosine tyrosine) [Cleaved into: Peptide YY(3-36) (PYY-II)]	PYY	Homo sapiens (Human)	97	SUBCELLULAR LOCATION: Secreted.
RAB29	O14966	reviewed	RAB7L_HUMAN	Ras-related protein Rab-7L1 (Rab-7-like protein 1) (Ras-related protein Rab-29)	RAB29 RAB7L1	Homo sapiens (Human)	203	SUBCELLULAR LOCATION: Cell membrane {ECO:0000305}; Lipid-anchor {ECO:0000305}; Cytoplasmic side {ECO:0000305}. Cytoplasm {ECO:0000269|PubMed:24788816, ECO:0000269|PubMed:29212815}. Cytoplasm, perinuclear region {ECO:0000269|PubMed:24788816}. Golgi apparatus {ECO:0000269|PubMed:22042847}. Golgi apparatus, trans-Golgi network {ECO:0000269|PubMed:24788816, ECO:0000269|PubMed:29212815}. Vacuole {ECO:…
RAB38	P57729	reviewed	RAB38_HUMAN	Ras-related protein Rab-38 (Melanoma antigen NY-MEL-1)	RAB38	Homo sapiens (Human)	211	SUBCELLULAR LOCATION: Cell membrane {ECO:0000305}; Lipid-anchor {ECO:0000305}; Cytoplasmic side {ECO:0000305}. Melanosome {ECO:0000269|PubMed:12643545}. Cytoplasmic vesicle, phagosome {ECO:0000269|PubMed:21255211}. Cytoplasmic vesicle, phagosome membrane {ECO:0000305}; Lipid-anchor {ECO:0000305}; Cytoplasmic side {ECO:0000305}. Melanosome membrane {ECO:0000269|PubMed:23084991}. Note=Recruited to …
RAPGEF2	Q9Y4G8	reviewed	RPGF2_HUMAN	Rap guanine nucleotide exchange factor 2 (Cyclic nucleotide ras GEF) (CNrasGEF) (Neural RAP guanine nucleotide exchange protein) (nRap GEP) (PDZ domain-containing guanine nucleotide exchange factor 1) (PDZ-GEF1) (RA-GEF-1) (Ras/Rap1-associating GEF-1)	RAPGEF2 KIAA0313 NRAPGEP PDZGEF1	Homo sapiens (Human)	1499	SUBCELLULAR LOCATION: Cytoplasm. Cytoplasm, perinuclear region. Cell membrane. Late endosome. Cell junction {ECO:0000250}. Note=Associated with the synaptic plasma membrane. Colocalizes with ADRB1 at the plasma membrane. Synaptosome. Enriched in synaptic plasma membrane and neuronal cell body. Colocalized with CTNNB1 at cell-cell contacts (By similarity). Localized diffusely in the cytoplasm befo…
RAPGEF5	Q92565	reviewed	RPGF5_HUMAN	Rap guanine nucleotide exchange factor 5 (Guanine nucleotide exchange factor for Rap1) (M-Ras-regulated Rap GEF) (MR-GEF) (Related to Epac) (Repac)	RAPGEF5 GFR KIAA0277 MRGEF	Homo sapiens (Human)	580	SUBCELLULAR LOCATION: Nucleus.
RBM45	Q8IUH3	reviewed	RBM45_HUMAN	RNA-binding protein 45 (Developmentally-regulated RNA-binding protein 1) (RB-1) (RNA-binding motif protein 45)	RBM45 DRB1 DRBP1	Homo sapiens (Human)	476	SUBCELLULAR LOCATION: Cytoplasm {ECO:0000269|PubMed:12220514}. Nucleus {ECO:0000269|PubMed:12220514}. Note=Predominantly cytoplasmic. May shuttle between cytoplasm and nucleus.
RNASE4	P34096	reviewed	RNAS4_HUMAN	Ribonuclease 4 (RNase 4) (EC 3.1.27.-)	RNASE4 RNS4	Homo sapiens (Human)	147	SUBCELLULAR LOCATION: Secreted {ECO:0000269|PubMed:33818125}. Note=Detected in urine. {ECO:0000269|PubMed:33818125}.
RNF13	O43567	reviewed	RNF13_HUMAN	E3 ubiquitin-protein ligase RNF13 (EC 2.3.2.27) (RING finger protein 13)	RNF13 RZF	Homo sapiens (Human)	381	SUBCELLULAR LOCATION: Endoplasmic reticulum membrane {ECO:0000269|PubMed:18794910, ECO:0000269|PubMed:23378536, ECO:0000269|PubMed:24387786}; Single-pass type I membrane protein {ECO:0000255}. Late endosome membrane {ECO:0000305|PubMed:24387786}; Single-pass type I membrane protein {ECO:0000255}. Lysosome membrane {ECO:0000269|PubMed:17897319}; Single-pass type I membrane protein {ECO:0000255}. N…
RTN4R	Q9BZR6	reviewed	RTN4R_HUMAN	Reticulon-4 receptor (Nogo receptor) (NgR) (Nogo-66 receptor)	RTN4R NOGOR UNQ330/PRO526	Homo sapiens (Human)	473	SUBCELLULAR LOCATION: Cell membrane {ECO:0000269|PubMed:12426574, ECO:0000269|PubMed:12694398, ECO:0000269|PubMed:12839991, ECO:0000269|PubMed:16712417, ECO:0000269|PubMed:18411262}; Lipid-anchor, GPI-anchor {ECO:0000269|PubMed:12694398}. Membrane raft {ECO:0000269|PubMed:12694398}. Cell projection, dendrite {ECO:0000250|UniProtKB:Q99PI8}. Cell projection, axon {ECO:0000250|UniProtKB:Q99PI8}. Per…
RUNX2	Q13950	reviewed	RUNX2_HUMAN	Runt-related transcription factor 2 (Acute myeloid leukemia 3 protein) (Core-binding factor subunit alpha-1) (CBF-alpha-1) (Oncogene AML-3) (Osteoblast-specific transcription factor 2) (OSF-2) (Polyomavirus enhancer-binding protein 2 alpha A subunit) (PEA2-alpha A) (PEBP2-alpha A) (SL3-3 enhancer factor 1 alpha A subunit) (SL3/AKV core-binding factor alpha A subunit)	RUNX2 AML3 CBFA1 OSF2 PEBP2A	Homo sapiens (Human)	521	SUBCELLULAR LOCATION: Nucleus {ECO:0000269|PubMed:28505335, ECO:0000269|PubMed:28738062}. Cytoplasm {ECO:0000250|UniProtKB:Q08775}.
SARM1	Q6SZW1	reviewed	SARM1_HUMAN	NAD(+) hydrolase SARM1 (NADase SARM1) (hSARM1) (EC 3.2.2.6) (NADP(+) hydrolase SARM1) (EC 3.2.2.-) (Sterile alpha and Armadillo repeat protein) (Sterile alpha and TIR motif-containing protein 1) (Sterile alpha motif domain-containing protein 2) (MyD88-5) (SAM domain-containing protein 2) (Tir-1 homolog) (HsTIR)	SARM1 KIAA0524 SAMD2 SARM	Homo sapiens (Human)	724	SUBCELLULAR LOCATION: Cytoplasm {ECO:0000269|PubMed:20306472}. Cell projection, axon {ECO:0000250|UniProtKB:Q6PDS3}. Cell projection, dendrite {ECO:0000250|UniProtKB:Q6PDS3}. Synapse {ECO:0000250|UniProtKB:Q6PDS3}. Mitochondrion {ECO:0000269|PubMed:20306472, ECO:0000269|PubMed:22145856}. Note=Associated with microtubules. {ECO:0000250|UniProtKB:Q6PDS3}.
SCAF4	O95104	reviewed	SCAF4_HUMAN	SR-related and CTD-associated factor 4 (CTD-binding SR-like protein RA4) (Splicing factor, arginine/serine-rich 15)	SCAF4 KIAA1172 SFRS15	Homo sapiens (Human)	1147	SUBCELLULAR LOCATION: Nucleus {ECO:0000269|PubMed:31104839}.
SCFD1	Q8WVM8	reviewed	SCFD1_HUMAN	Sec1 family domain-containing protein 1 (SLY1 homolog) (Sly1p) (Syntaxin-binding protein 1-like 2)	SCFD1 C14orf163 KIAA0917 STXBP1L2 FKSG23	Homo sapiens (Human)	642	SUBCELLULAR LOCATION: Cytoplasm {ECO:0000250}. Endoplasmic reticulum membrane {ECO:0000250}; Peripheral membrane protein {ECO:0000250}. Golgi apparatus, Golgi stack membrane {ECO:0000250}; Peripheral membrane protein {ECO:0000250}.
SCN4A	P35499	reviewed	SCN4A_HUMAN	Sodium channel protein type 4 subunit alpha (SkM1) (Sodium channel protein skeletal muscle subunit alpha) (Sodium channel protein type IV subunit alpha) (Voltage-gated sodium channel subunit alpha Nav1.4)	SCN4A	Homo sapiens (Human)	1836	SUBCELLULAR LOCATION: Cell membrane {ECO:0000269|PubMed:12766226, ECO:0000269|PubMed:15318338, ECO:0000269|PubMed:16890191, ECO:0000269|PubMed:17898326, ECO:0000269|PubMed:18690054, ECO:0000269|PubMed:19347921, ECO:0000269|PubMed:25707578, ECO:0000269|PubMed:26659129, ECO:0000269|PubMed:26700687, ECO:0000269|PubMed:29992740, ECO:0000269|PubMed:30190309}; Multi-pass membrane protein {ECO:0000269|P…
SCN7A	Q01118	reviewed	SCN7A_HUMAN	Sodium channel protein type 7 subunit alpha (Atypical sodium channel Nav2.1) (Nax channel) (Sodium channel protein type VII subunit alpha)	SCN7A SCN6A	Homo sapiens (Human)	1682	SUBCELLULAR LOCATION: Cell membrane {ECO:0000305|PubMed:35301303}; Multi-pass membrane protein {ECO:0000255}.
SCNN1A	P37088	reviewed	SCNNA_HUMAN	Amiloride-sensitive sodium channel subunit alpha (Alpha-NaCH) (Epithelial Na(+) channel subunit alpha) (Alpha-ENaC) (ENaCA) (Nonvoltage-gated sodium channel 1 subunit alpha) (SCNEA)	SCNN1A SCNN1	Homo sapiens (Human)	669	SUBCELLULAR LOCATION: Apical cell membrane {ECO:0000269|PubMed:22207244, ECO:0000269|PubMed:28130590}; Multi-pass membrane protein {ECO:0000250|UniProtKB:P37089}. Cell projection, cilium {ECO:0000269|PubMed:22207244}. Cytoplasmic granule {ECO:0000269|PubMed:28130590}. Cytoplasm {ECO:0000269|PubMed:28130590}. Cytoplasmic vesicle, secretory vesicle, acrosome {ECO:0000250|UniProtKB:P37089}. Cell pro…
SCUBE2	Q9NQ36	reviewed	SCUB2_HUMAN	Signal peptide, CUB and EGF-like domain-containing protein 2 (Protein CEGP1) (Scube/You)	SCUBE2 CEGP1	Homo sapiens (Human)	999	SUBCELLULAR LOCATION: Secreted. Cell surface {ECO:0000269|PubMed:19480626}. Note=Secreted and tethered at the cell surface (PubMed:19480626). {ECO:0000269|PubMed:19480626}.
SELE	P16581	reviewed	LYAM2_HUMAN	E-selectin (CD62 antigen-like family member E) (Endothelial leukocyte adhesion molecule 1) (ELAM-1) (Leukocyte-endothelial cell adhesion molecule 2) (LECAM2) (CD antigen CD62E)	SELE ELAM1	Homo sapiens (Human)	610	SUBCELLULAR LOCATION: Cell membrane {ECO:0000269|PubMed:12649084, ECO:0000269|PubMed:28011641}; Single-pass type I membrane protein.	POLYMORPHISM: A polymorphism in position 149 is associated with a higher risk of coronary artery disease (CAD). A significantly higher mutation frequency (Arg-149) is observed in patients with angiographically proven severe atherosclerosis compared with an unselected population (Ser-149). {ECO:0000269|PubMed:12649084, ECO:0000269|PubMed:7533025}.
SETX	Q7Z333	reviewed	SETX_HUMAN	Probable helicase senataxin (EC 3.6.4.-) (Amyotrophic lateral sclerosis 4 protein) (SEN1 homolog) (Senataxin)	SETX ALS4 KIAA0625 SCAR1	Homo sapiens (Human)	2677	SUBCELLULAR LOCATION: Nucleus {ECO:0000269|PubMed:17562789, ECO:0000269|PubMed:21576111, ECO:0000269|PubMed:24105744}. Nucleus, nucleoplasm {ECO:0000269|PubMed:17562789}. Nucleus, nucleolus {ECO:0000269|PubMed:17562789}. Cytoplasm {ECO:0000269|PubMed:17562789, ECO:0000269|PubMed:21576111}. Chromosome {ECO:0000269|PubMed:23149945}. Chromosome, telomere {ECO:0000269|PubMed:21112256}. Cell projectio…
SFPQ	P23246	reviewed	SFPQ_HUMAN	Splicing factor, proline- and glutamine-rich (100 kDa DNA-pairing protein) (hPOMp100) (DNA-binding p52/p100 complex, 100 kDa subunit) (Polypyrimidine tract-binding protein-associated-splicing factor) (PSF) (PTB-associated-splicing factor)	SFPQ PSF	Homo sapiens (Human)	707	SUBCELLULAR LOCATION: Nucleus speckle {ECO:0000269|PubMed:25765647}. Nucleus matrix {ECO:0000269|PubMed:10653975, ECO:0000269|PubMed:19439179, ECO:0000269|PubMed:9848648}. Cytoplasm {ECO:0000269|PubMed:19439179}. Note=Predominantly in nuclear matrix. {ECO:0000269|PubMed:19439179}.
SH3TC2	Q8TF17	reviewed	S3TC2_HUMAN	SH3 domain and tetratricopeptide repeat-containing protein 2	SH3TC2 KIAA1985 PP12494	Homo sapiens (Human)	1288
SIGMAR1	Q99720	reviewed	SGMR1_HUMAN	Sigma non-opioid intracellular receptor 1 (Aging-associated gene 8 protein) (SR31747-binding protein) (SR-BP) (Sigma 1-type opioid receptor) (SIG-1R) (Sigma1-receptor) (Sigma1R) (hSigmaR1)	SIGMAR1 OPRS1 SRBP AAG8	Homo sapiens (Human)	223	SUBCELLULAR LOCATION: Nucleus inner membrane {ECO:0000269|PubMed:10406945}. Nucleus outer membrane {ECO:0000269|PubMed:10406945}. Nucleus envelope {ECO:0000269|PubMed:11476895, ECO:0000269|PubMed:9341151}. Cytoplasmic vesicle {ECO:0000269|PubMed:10406945}. Endoplasmic reticulum membrane {ECO:0000269|PubMed:10406945}. Membrane {ECO:0000269|PubMed:11476895, ECO:0000269|PubMed:27042935, ECO:0000269|…
SIRT3	Q9NTG7	reviewed	SIR3_HUMAN	NAD-dependent protein deacetylase sirtuin-3, mitochondrial (hSIRT3) (EC 2.3.1.286) (Regulatory protein SIR2 homolog 3) (SIR2-like protein 3)	SIRT3 SIR2L3	Homo sapiens (Human)	399	SUBCELLULAR LOCATION: Mitochondrion matrix {ECO:0000269|PubMed:12186850, ECO:0000269|PubMed:12374852, ECO:0000269|PubMed:16079181, ECO:0000269|PubMed:18215119, ECO:0000269|PubMed:23283301, ECO:0000269|PubMed:29445193}.
SLC11A2	P49281	reviewed	NRAM2_HUMAN	Natural resistance-associated macrophage protein 2 (NRAMP 2) (Divalent cation transporter 1) (Divalent metal transporter 1) (DMT-1) (Solute carrier family 11 member 2)	SLC11A2 DCT1 DMT1 NRAMP2 OK/SW-cl.20	Homo sapiens (Human)	568	SUBCELLULAR LOCATION: [Isoform 1]: Early endosome membrane {ECO:0000269|PubMed:12475959}; Multi-pass membrane protein {ECO:0000255}. Apical cell membrane {ECO:0000269|PubMed:12475959}; Multi-pass membrane protein {ECO:0000255}. Note=Predominantly localizes in early endosomes that underlie the apical membrane of polarized epithelia. {ECO:0000269|PubMed:12475959}.; SUBCELLULAR LOCATION: [Isoform 2]…
SLC18A2	Q05940	reviewed	VMAT2_HUMAN	Synaptic vesicular amine transporter (Monoamine transporter) (Solute carrier family 18 member 2) (Vesicular amine transporter 2) (VAT2)	SLC18A2 SVMT VMAT2	Homo sapiens (Human)	514	SUBCELLULAR LOCATION: Cytoplasmic vesicle, secretory vesicle, synaptic vesicle membrane {ECO:0000250|UniProtKB:Q01827}; Multi-pass membrane protein {ECO:0000255}. Cytoplasmic vesicle, secretory vesicle membrane {ECO:0000250|UniProtKB:Q01827}; Multi-pass membrane protein {ECO:0000255}. Cell projection, axon {ECO:0000250|UniProtKB:Q01827}. Cell projection, dendrite {ECO:0000250|UniProtKB:Q01827}. N…
SLC39A6	Q13433	reviewed	S39A6_HUMAN	Zinc transporter ZIP6 (Estrogen-regulated protein LIV-1) (Solute carrier family 39 member 6) (Zrt- and Irt-like protein 6) (ZIP-6)	SLC39A6 LIV1 ZIP6	Homo sapiens (Human)	755	SUBCELLULAR LOCATION: Cell membrane {ECO:0000269|PubMed:18272141}; Multi-pass membrane protein {ECO:0000255}. Cell projection, lamellipodium membrane {ECO:0000269|PubMed:12839489}; Multi-pass membrane protein {ECO:0000269|PubMed:12839489}. Membrane raft {ECO:0000269|PubMed:34394081}; Multi-pass membrane protein {ECO:0000255}. Apical cell membrane {ECO:0000250|UniProtKB:Q4V887}. Note=Localizes to …
SLC52A2	Q9HAB3	reviewed	S52A2_HUMAN	Solute carrier family 52, riboflavin transporter, member 2 (Porcine endogenous retrovirus A receptor 1) (PERV-A receptor 1) (Protein GPR172A) (Riboflavin transporter 3) (hRFT3)	SLC52A2 GPR172A PAR1 RFT3	Homo sapiens (Human)	445	SUBCELLULAR LOCATION: Cell membrane {ECO:0000269|PubMed:17197387, ECO:0000269|PubMed:20463145, ECO:0000269|PubMed:24253200, ECO:0000269|PubMed:27702554}; Multi-pass membrane protein {ECO:0000255}.
SLC52A3	Q9NQ40	reviewed	S52A3_HUMAN	Solute carrier family 52, riboflavin transporter, member 3 (Riboflavin transporter 2) (hRFT2)	SLC52A3 C20orf54 RFT2 RFVT3	Homo sapiens (Human)	469	SUBCELLULAR LOCATION: Apical cell membrane {ECO:0000269|PubMed:20463145, ECO:0000269|PubMed:21512156, ECO:0000269|PubMed:24264046}; Multi-pass membrane protein {ECO:0000269|PubMed:20463145}. Cell membrane {ECO:0000269|PubMed:22273710, ECO:0000269|PubMed:27702554}.; SUBCELLULAR LOCATION: [Isoform 1]: Cell membrane {ECO:0000269|PubMed:29428966}; Multi-pass membrane protein {ECO:0000255}. Nucleus me…
SLC9A8	Q9Y2E8	reviewed	SL9A8_HUMAN	Sodium/hydrogen exchanger 8 (Na(+)/H(+) exchanger 8) (NHE-8) (Solute carrier family 9 member 8)	SLC9A8 KIAA0939 NHE8	Homo sapiens (Human)	581	SUBCELLULAR LOCATION: Golgi apparatus membrane {ECO:0000269|PubMed:15522866}; Multi-pass membrane protein {ECO:0000255}. Golgi apparatus, trans-Golgi network membrane {ECO:0000269|PubMed:15522866, ECO:0000269|PubMed:20719963}; Multi-pass membrane protein {ECO:0000255}. Endosome, multivesicular body membrane {ECO:0000269|PubMed:20719963}; Multi-pass membrane protein {ECO:0000255}. Apical cell memb…
SLCO1A2	P46721	reviewed	SO1A2_HUMAN	Solute carrier organic anion transporter family member 1A2 (OATP1A2) (OATP-A) (Organic anion-transporting polypeptide 1) (OATP-1) (Sodium-independent organic anion transporter) (Solute carrier family 21 member 3)	SLCO1A2 OATP OATP1 OATP1A2 SLC21A3	Homo sapiens (Human)	670	SUBCELLULAR LOCATION: Cell membrane {ECO:0000269|PubMed:15632119, ECO:0000269|PubMed:25132355}; Multi-pass membrane protein {ECO:0000305}. Basal cell membrane {ECO:0000269|PubMed:35307651}; Multi-pass membrane protein {ECO:0000305}. Note=Localized to the basal membrane of Sertoli cells. {ECO:0000269|PubMed:35307651}.
SMARCA5	O60264	reviewed	SMCA5_HUMAN	SWI/SNF-related matrix-associated actin-dependent regulator of chromatin subfamily A member 5 (SWI/SNF-related matrix-associated actin-dependent regulator of chromatin A5) (EC 3.6.4.-) (Sucrose nonfermenting protein 2 homolog) (hSNF2H)	SMARCA5 SNF2H WCRF135	Homo sapiens (Human)	1052	SUBCELLULAR LOCATION: Nucleus {ECO:0000255|PROSITE-ProRule:PRU00624, ECO:0000269|PubMed:12434153, ECO:0000269|PubMed:12972596, ECO:0000269|PubMed:15543136, ECO:0000269|PubMed:33092197}. Chromosome {ECO:0000269|PubMed:12972596, ECO:0000269|PubMed:23911928}. Note=Localizes to mitotic chromosomes (PubMed:12972596). Co-localizes with RSF1 in the nucleus (PubMed:12972596). Co-localizes with PCNA at re…
SOD1	P00441	reviewed	SODC_HUMAN	Superoxide dismutase [Cu-Zn] (EC 1.15.1.1) (Superoxide dismutase 1) (hSod1)	SOD1	Homo sapiens (Human)	154	SUBCELLULAR LOCATION: Cytoplasm {ECO:0000269|PubMed:19741096}. Nucleus {ECO:0000269|PubMed:22496122}. Note=Predominantly cytoplasmic; the pathogenic variants ALS1 Arg-86 and Ala-94 gradually aggregates and accumulates in mitochondria. {ECO:0000269|PubMed:19741096}.
SPAST	Q9UBP0	reviewed	SPAST_HUMAN	Spastin (EC 5.6.1.1) (Spastic paraplegia 4 protein)	SPAST ADPSP FSP2 KIAA1083 SPG4	Homo sapiens (Human)	616	SUBCELLULAR LOCATION: Membrane {ECO:0000255|HAMAP-Rule:MF_03021, ECO:0000269|PubMed:19000169}; Peripheral membrane protein {ECO:0000255|HAMAP-Rule:MF_03021, ECO:0000305|PubMed:20200447}. Endoplasmic reticulum {ECO:0000255|HAMAP-Rule:MF_03021, ECO:0000269|PubMed:16602018}. Midbody {ECO:0000255|HAMAP-Rule:MF_03021, ECO:0000269|PubMed:18997780, ECO:0000269|PubMed:21310966, ECO:0000269|PubMed:2539064…
SPG11	Q96JI7	reviewed	SPTCS_HUMAN	Spatacsin (Colorectal carcinoma-associated protein) (Spastic paraplegia 11 protein)	SPG11 KIAA1840	Homo sapiens (Human)	2443	SUBCELLULAR LOCATION: Cytoplasm, cytosol {ECO:0000269|PubMed:17322883}. Nucleus {ECO:0000269|PubMed:17322883}. Cell projection, axon {ECO:0000269|PubMed:24794856}. Cell projection, dendrite {ECO:0000269|PubMed:24794856}. Note=Mainly cytoplasmic. {ECO:0000269|PubMed:17322883}.
SPG7	Q9UQ90	reviewed	SPG7_HUMAN	Mitochondrial inner membrane m-AAA protease component paraplegin (EC 3.4.24.-) (EC 3.6.-.-) (Cell matrix adhesion regulator) (Paraplegin) (Spastic paraplegia 7 protein)	SPG7 CAR CMAR PGN	Homo sapiens (Human)	795	SUBCELLULAR LOCATION: Mitochondrion inner membrane {ECO:0000269|PubMed:9635427}; Multi-pass membrane protein {ECO:0000255}.
SPTLC1	O15269	reviewed	SPTC1_HUMAN	Serine palmitoyltransferase 1 (EC 2.3.1.50) (Long chain base biosynthesis protein 1) (LCB 1) (Serine-palmitoyl-CoA transferase 1) (SPT 1) (SPT1)	SPTLC1 LCB1	Homo sapiens (Human)	473	SUBCELLULAR LOCATION: Endoplasmic reticulum membrane {ECO:0000269|PubMed:21618344}; Single-pass membrane protein {ECO:0000250|UniProtKB:O35704}.
SQSTM1	Q13501	reviewed	SQSTM_HUMAN	Sequestosome-1 (EBI3-associated protein of 60 kDa) (EBIAP) (p60) (Phosphotyrosine-independent ligand for the Lck SH2 domain of 62 kDa) (Ubiquitin-binding protein p62)	SQSTM1 ORCA OSIL	Homo sapiens (Human)	440	SUBCELLULAR LOCATION: Cytoplasmic vesicle, autophagosome {ECO:0000269|PubMed:15953362, ECO:0000269|PubMed:16286508, ECO:0000269|PubMed:17580304, ECO:0000269|PubMed:20168092, ECO:0000269|PubMed:37802024}. Preautophagosomal structure {ECO:0000269|PubMed:34471133}. Cytoplasm, cytosol {ECO:0000269|PubMed:11786419, ECO:0000269|PubMed:11981755, ECO:0000269|PubMed:20168092, ECO:0000269|PubMed:20357094, …
SREBF1	P36956	reviewed	SRBP1_HUMAN	Sterol regulatory element-binding protein 1 (SREBP-1) (Class D basic helix-loop-helix protein 1) (bHLHd1) (Sterol regulatory element-binding transcription factor 1) [Cleaved into: Processed sterol regulatory element-binding protein 1 (Transcription factor SREBF1)]	SREBF1 BHLHD1 SREBP1	Homo sapiens (Human)	1147	SUBCELLULAR LOCATION: [Sterol regulatory element-binding protein 1]: Endoplasmic reticulum membrane {ECO:0000269|PubMed:12202038}; Multi-pass membrane protein {ECO:0000255}. Golgi apparatus membrane {ECO:0000250|UniProtKB:Q9WTN3}; Multi-pass membrane protein {ECO:0000255}. Cytoplasmic vesicle, COPII-coated vesicle membrane {ECO:0000250|UniProtKB:Q9WTN3}; Multi-pass membrane protein {ECO:0000255}.…
SS18L1	O75177	reviewed	CREST_HUMAN	Calcium-responsive transactivator (SS18-like protein 1) (SYT homolog 1)	SS18L1 CREST KIAA0693	Homo sapiens (Human)	396	SUBCELLULAR LOCATION: Nucleus {ECO:0000250}. Chromosome, centromere, kinetochore {ECO:0000250}. Note=Localizes to nuclear bodies. Colocalizes with SGO1 at kinetochore (By similarity). {ECO:0000250}.
ST3GAL6	Q9Y274	reviewed	SIA10_HUMAN	Type 2 lactosamine alpha-2,3-sialyltransferase (EC 2.4.99.-) (CMP-NeuAc:beta-galactoside alpha-2,3-sialyltransferase VI) (ST3Gal VI) (ST3GalVI) (Sialyltransferase 10)	ST3GAL6 SIAT10	Homo sapiens (Human)	331	SUBCELLULAR LOCATION: Golgi apparatus membrane {ECO:0000305}; Single-pass type II membrane protein {ECO:0000305}.
STK39	Q9UEW8	reviewed	STK39_HUMAN	STE20/SPS1-related proline-alanine-rich protein kinase (Ste-20-related kinase) (EC 2.7.11.1) (DCHT) (Serine/threonine-protein kinase 39)	STK39 PASK SPAK	Homo sapiens (Human)	545	SUBCELLULAR LOCATION: Cytoplasm {ECO:0000305}. Nucleus {ECO:0000305}. Note=Nucleus when caspase-cleaved. {ECO:0000305}.
STMN2	Q93045	reviewed	STMN2_HUMAN	Stathmin-2 (Superior cervical ganglion-10 protein) (Protein SCG10)	STMN2 SCG10 SCGN10	Homo sapiens (Human)	179	SUBCELLULAR LOCATION: Cytoplasm {ECO:0000250}. Cytoplasm, perinuclear region {ECO:0000250}. Cell projection, growth cone. Membrane {ECO:0000305}; Peripheral membrane protein {ECO:0000305}; Cytoplasmic side {ECO:0000305}. Cell projection, axon. Golgi apparatus. Endosome {ECO:0000250}. Cell projection, lamellipodium. Note=Associated with punctate structures in the perinuclear cytoplasm, axons, and …
STN1	Q9H668	reviewed	STN1_HUMAN	CST complex subunit STN1 (Oligonucleotide/oligosaccharide-binding fold-containing protein 1) (Suppressor of cdc thirteen homolog)	STN1 OBFC1	Homo sapiens (Human)	368	SUBCELLULAR LOCATION: Nucleus {ECO:0000269|PubMed:19854130}. Chromosome, telomere {ECO:0000269|PubMed:19648609, ECO:0000269|PubMed:19854130, ECO:0000269|PubMed:22763445}.
STN1	Q9Y6Q2	reviewed	STON1_HUMAN	Stonin-1 (Stoned B-like factor)	STON1 SALF SBLF STN1	Homo sapiens (Human)	735	SUBCELLULAR LOCATION: Cytoplasm {ECO:0000269|PubMed:11381094}. Membrane {ECO:0000269|PubMed:11381094}. Note=Some fraction is membrane-associated.
SUMO4	Q6EEV6	reviewed	SUMO4_HUMAN	Small ubiquitin-related modifier 4 (SUMO-4) (Small ubiquitin-like protein 4)	SUMO4 SMT3H4	Homo sapiens (Human)	95
SUN3	Q8TAQ9	reviewed	SUN3_HUMAN	SUN domain-containing protein 3 (Sad1/unc-84 domain-containing protein 1)	SUN3 SUNC1	Homo sapiens (Human)	357	SUBCELLULAR LOCATION: Membrane {ECO:0000305}; Single-pass membrane protein {ECO:0000305}. Nucleus envelope {ECO:0000250|UniProtKB:Q5SS91}. Nucleus inner membrane {ECO:0000305}.
SUSD2	Q9UGT4	reviewed	SUSD2_HUMAN	Sushi domain-containing protein 2	SUSD2	Homo sapiens (Human)	822	SUBCELLULAR LOCATION: Cell membrane {ECO:0000269|PubMed:23131994, ECO:0000269|PubMed:25351403}; Single-pass type I membrane protein {ECO:0000305}. Note=SUSD2 and LGALS1 co-localized in very specific, punctate regions along the cell membrane of breast cancer cells. {ECO:0000269|PubMed:23131994}.
SYNE1	Q8NF91	reviewed	SYNE1_HUMAN	Nesprin-1 (Enaptin) (KASH domain-containing protein 1) (KASH1) (Myocyte nuclear envelope protein 1) (Myne-1) (Nuclear envelope spectrin repeat protein 1) (Synaptic nuclear envelope protein 1) (Syne-1)	SYNE1 C6orf98 KIAA0796 KIAA1262 KIAA1756 MYNE1	Homo sapiens (Human)	8797	SUBCELLULAR LOCATION: Nucleus outer membrane {ECO:0000305}; Single-pass type IV membrane protein {ECO:0000305}; Cytoplasmic side {ECO:0000305}. Nucleus. Nucleus envelope. Cytoplasm, cytoskeleton. Cytoplasm, myofibril, sarcomere. Note=The largest part of the protein is cytoplasmic, while its C-terminal part is associated with the nuclear envelope, most probably the outer nuclear membrane. In skele…
TAF15	Q16514	reviewed	TAF12_HUMAN	Transcription initiation factor TFIID subunit 12 (Transcription initiation factor TFIID 20/15 kDa subunits) (TAFII-20/TAFII-15) (TAFII20/TAFII15)	TAF12 TAF15 TAF2J TAFII20	Homo sapiens (Human)	161	SUBCELLULAR LOCATION: Nucleus {ECO:0000269|PubMed:11564863, ECO:0000269|PubMed:9674425}.
TAF15	Q92804	reviewed	RBP56_HUMAN	TATA-binding protein-associated factor 2N (68 kDa TATA-binding protein-associated factor) (TAF(II)68) (TAFII68) (RNA-binding protein 56)	TAF15 RBP56 TAF2N	Homo sapiens (Human)	592	SUBCELLULAR LOCATION: Nucleus {ECO:0000269|PubMed:19124016}. Cytoplasm {ECO:0000269|PubMed:19124016}. Note=Shuttles from the nucleus to the cytoplasm.
TARDBP	Q13148	reviewed	TADBP_HUMAN	TAR DNA-binding protein 43 (TDP-43)	TARDBP TDP43	Homo sapiens (Human)	414	SUBCELLULAR LOCATION: Nucleus {ECO:0000269|PubMed:17023659, ECO:0000269|PubMed:17481916, ECO:0000269|PubMed:18957508, ECO:0000269|PubMed:19765185, ECO:0000269|PubMed:25678563, ECO:0000269|PubMed:28663553, ECO:0000269|PubMed:29438978}. Cytoplasm {ECO:0000269|PubMed:18957508, ECO:0000269|PubMed:23398327, ECO:0000269|PubMed:30464263}. Cytoplasm, Stress granule {ECO:0000269|PubMed:19765185, ECO:00002…
TBK1	Q9UHD2	reviewed	TBK1_HUMAN	Serine/threonine-protein kinase TBK1 (EC 2.7.11.1) (NF-kappa-B-activating kinase) (T2K) (TANK-binding kinase 1)	TBK1 NAK	Homo sapiens (Human)	729	SUBCELLULAR LOCATION: Cytoplasm {ECO:0000269|PubMed:15485837, ECO:0000269|PubMed:21813773, ECO:0000269|PubMed:29251827}. Note=Upon mitogen stimulation or triggering of the immune system, TBK1 is recruited to the exocyst by EXOC2. {ECO:0000269|PubMed:17018283}.
TFAM	Q00059	reviewed	TFAM_HUMAN	Transcription factor A, mitochondrial (mtTFA) (Mitochondrial transcription factor 1) (MtTF1) (Transcription factor 6) (TCF-6) (Transcription factor 6-like 2)	TFAM TCF6 TCF6L2	Homo sapiens (Human)	246	SUBCELLULAR LOCATION: Mitochondrion {ECO:0000269|PubMed:1737790, ECO:0000269|PubMed:18063578, ECO:0000269|PubMed:22841477, ECO:0000269|PubMed:29445193}. Mitochondrion matrix, mitochondrion nucleoid {ECO:0000269|PubMed:18063578}.
TFG	Q92734	reviewed	TFG_HUMAN	Protein TFG (TRK-fused gene protein)	TFG	Homo sapiens (Human)	400	SUBCELLULAR LOCATION: Endoplasmic reticulum {ECO:0000269|PubMed:27813252}. Note=Localizes to endoplasmic reticulum exit site (ERES), also known as transitional endoplasmic reticulum (tER) (PubMed:21478858, PubMed:27813252). {ECO:0000269|PubMed:21478858, ECO:0000269|PubMed:27813252}.
TIA1	P31483	reviewed	TIA1_HUMAN	Cytotoxic granule associated RNA binding protein TIA1 (Nucleolysin TIA-1 isoform p40) (RNA-binding protein TIA-1) (T-cell-restricted intracellular antigen-1) (TIA-1) (p40-TIA-1)	TIA1	Homo sapiens (Human)	386	SUBCELLULAR LOCATION: Nucleus {ECO:0000269|PubMed:10613902, ECO:0000269|PubMed:15371533, ECO:0000269|PubMed:17984221, ECO:0000305|PubMed:18201561}. Cytoplasm {ECO:0000269|PubMed:17488725}. Cytoplasm, Stress granule {ECO:0000269|PubMed:10613902, ECO:0000269|PubMed:15371533, ECO:0000269|PubMed:17984221}. Note=Accumulates in cytoplasmic stress granules (SG) following cellular damage (PubMed:10613902…
TIAM1	Q13009	reviewed	TIAM1_HUMAN	Rho guanine nucleotide exchange factor TIAM1 (T-lymphoma invasion and metastasis-inducing protein 1) (TIAM-1)	TIAM1	Homo sapiens (Human)	1591	SUBCELLULAR LOCATION: Cell junction. Cell membrane; Peripheral membrane protein; Cytoplasmic side. Note=Detected at the boundary between cells with actin-rich protrusions (By similarity). Presence of KRIT1, CDH5 and RAP1B is required for its localization to the cell junction. {ECO:0000250}.
TMEM106B	Q9NUM4	reviewed	T106B_HUMAN	Transmembrane protein 106B	TMEM106B	Homo sapiens (Human)	274	SUBCELLULAR LOCATION: Late endosome membrane {ECO:0000269|PubMed:22511793, ECO:0000269|PubMed:23136129, ECO:0000269|PubMed:25066864}; Single-pass type II membrane protein {ECO:0000269|PubMed:22511793, ECO:0000269|PubMed:23136129, ECO:0000269|PubMed:25066864}. Lysosome membrane {ECO:0000269|PubMed:22511793, ECO:0000269|PubMed:25066864, ECO:0000269|PubMed:37421949}; Single-pass type II membrane pro…
TNF	P01375	reviewed	TNFA_HUMAN	Tumor necrosis factor (Cachectin) (TNF-alpha) (Tumor necrosis factor ligand superfamily member 2) (TNF-a) [Cleaved into: Tumor necrosis factor, membrane form (N-terminal fragment) (NTF); Intracellular domain 1 (ICD1); Intracellular domain 2 (ICD2); C-domain 1; C-domain 2; Tumor necrosis factor, soluble form]	TNF TNFA TNFSF2	Homo sapiens (Human)	233	SUBCELLULAR LOCATION: Cell membrane {ECO:0000269|PubMed:16829952}; Single-pass type II membrane protein {ECO:0000269|PubMed:16829952}.; SUBCELLULAR LOCATION: [Tumor necrosis factor, membrane form]: Membrane; Single-pass type II membrane protein.; SUBCELLULAR LOCATION: [Tumor necrosis factor, soluble form]: Secreted {ECO:0000269|PubMed:23552949}.; SUBCELLULAR LOCATION: [C-domain 1]: Secreted.; SUB…	POLYMORPHISM: Genetic variations in TNF influence susceptibility to hepatitis B virus (HBV) infection [MIM:610424].; POLYMORPHISM: Genetic variations in TNF are involved in susceptibility to malaria [MIM:611162].
TNFAIP1	Q13829	reviewed	BACD2_HUMAN	BTB/POZ domain-containing adapter for CUL3-mediated RhoA degradation protein 2 (hBACURD2) (BTB/POZ domain-containing protein TNFAIP1) (Protein B12) (Tumor necrosis factor, alpha-induced protein 1, endothelial)	TNFAIP1 BACURD2 EDP1	Homo sapiens (Human)	316	SUBCELLULAR LOCATION: Cytoplasm. Nucleus. Endosome. Note=Colocalizes with RHOB in endosomes.
TNFRSF1A	P19438	reviewed	TNR1A_HUMAN	Tumor necrosis factor receptor superfamily member 1A (Tumor necrosis factor receptor 1) (TNF-R1) (Tumor necrosis factor receptor type I) (TNF-RI) (TNFR-I) (p55) (p60) (CD antigen CD120a) [Cleaved into: Tumor necrosis factor receptor superfamily member 1A, membrane form; Tumor necrosis factor-binding protein 1 (TBPI)]	TNFRSF1A TNFAR TNFR1	Homo sapiens (Human)	455	SUBCELLULAR LOCATION: Cell membrane {ECO:0000269|PubMed:22801493}; Single-pass type I membrane protein {ECO:0000269|PubMed:22801493}. Golgi apparatus membrane {ECO:0000269|PubMed:22801493}; Single-pass type I membrane protein {ECO:0000269|PubMed:22801493}. Secreted {ECO:0000269|PubMed:22801493}. Note=A secreted form is produced through proteolytic processing.; SUBCELLULAR LOCATION: [Isoform 4]: S…
TNFRSF1B	P20333	reviewed	TNR1B_HUMAN	Tumor necrosis factor receptor superfamily member 1B (Tumor necrosis factor receptor 2) (TNF-R2) (Tumor necrosis factor receptor type II) (TNF-RII) (TNFR-II) (p75) (p80 TNF-alpha receptor) (CD antigen CD120b) (Etanercept) [Cleaved into: Tumor necrosis factor receptor superfamily member 1b, membrane form; Tumor necrosis factor-binding protein 2 (TBP-2) (TBPII)]	TNFRSF1B TNFBR TNFR2	Homo sapiens (Human)	461	SUBCELLULAR LOCATION: [Isoform 1]: Cell membrane; Single-pass type I membrane protein.; SUBCELLULAR LOCATION: [Isoform 2]: Secreted.; SUBCELLULAR LOCATION: [Tumor necrosis factor-binding protein 2]: Secreted.
TNFSF10	P50591	reviewed	TNF10_HUMAN	Tumor necrosis factor ligand superfamily member 10 (Apo-2 ligand) (Apo-2L) (TNF-related apoptosis-inducing ligand) (Protein TRAIL) (CD antigen CD253)	TNFSF10 APO2L TRAIL	Homo sapiens (Human)	281	SUBCELLULAR LOCATION: Cell membrane {ECO:0000269|PubMed:14609566}; Single-pass type II membrane protein {ECO:0000305}. Secreted {ECO:0000269|PubMed:14609566}. Note=Exists both as membrane-bound and soluble form. {ECO:0000269|PubMed:14609566}.
TNIP1	Q15025	reviewed	TNIP1_HUMAN	TNFAIP3-interacting protein 1 (A20-binding inhibitor of NF-kappa-B activation 1) (ABIN-1) (HIV-1 Nef-interacting protein) (Nef-associated factor 1) (Naf1) (Nip40-1) (Virion-associated nuclear shuttling protein) (VAN) (hVAN)	TNIP1 KIAA0113 NAF1	Homo sapiens (Human)	636	SUBCELLULAR LOCATION: Cytoplasm. Nucleus. Note=Shuttles between the nucleus and cytoplasm in a CRM1-dependent manner.
TPH1	P17752	reviewed	TPH1_HUMAN	Tryptophan 5-hydroxylase 1 (EC 1.14.16.4) (Tryptophan 5-monooxygenase 1)	TPH1 TPH TPRH TRPH	Homo sapiens (Human)	444
TPH2	Q8IWU9	reviewed	TPH2_HUMAN	Tryptophan 5-hydroxylase 2 (EC 1.14.16.4) (Neuronal tryptophan hydroxylase) (Tryptophan 5-monooxygenase 2)	TPH2 NTPH	Homo sapiens (Human)	490
TREM2	Q9NZC2	reviewed	TREM2_HUMAN	Triggering receptor expressed on myeloid cells 2 (TREM-2) (Triggering receptor expressed on monocytes 2)	TREM2	Homo sapiens (Human)	230	SUBCELLULAR LOCATION: [Isoform 1]: Cell membrane {ECO:0000269|PubMed:24078628, ECO:0000269|PubMed:24990881, ECO:0000269|PubMed:25615530, ECO:0000269|PubMed:27589997, ECO:0000269|PubMed:27995897, ECO:0000269|PubMed:28768830, ECO:0000269|PubMed:28855300, ECO:0000269|PubMed:28855301, ECO:0000269|PubMed:28923481}; Single-pass type I membrane protein {ECO:0000255}.; SUBCELLULAR LOCATION: [Isoform 2]: …
TRIP11	Q15643	reviewed	TRIPB_HUMAN	Thyroid receptor-interacting protein 11 (TR-interacting protein 11) (TRIP-11) (Clonal evolution-related gene on chromosome 14 protein) (Golgi-associated microtubule-binding protein 210) (GMAP-210) (Trip230)	TRIP11 CEV14	Homo sapiens (Human)	1979	SUBCELLULAR LOCATION: Golgi apparatus, cis-Golgi network membrane {ECO:0000269|PubMed:10189370, ECO:0000269|PubMed:25473115}; Peripheral membrane protein {ECO:0000269|PubMed:10189370}. Cytoplasm, cytoskeleton {ECO:0000269|PubMed:10189370}. Endoplasmic reticulum-Golgi intermediate compartment membrane {ECO:0000269|PubMed:25473115}. Note=Associates with the ends of centrosome-nucleated microtubules.
TRPM7	Q96QT4	reviewed	TRPM7_HUMAN	Transient receptor potential cation channel subfamily M member 7 (EC 2.7.11.1) (Channel-kinase 1) (Long transient receptor potential channel 7) (LTrpC-7) (LTrpC7)	TRPM7 CHAK1 LTRPC7	Homo sapiens (Human)	1865	SUBCELLULAR LOCATION: Membrane {ECO:0000305}; Multi-pass membrane protein {ECO:0000305}.
TSBP1	Q5SRN2	reviewed	TSBP1_HUMAN	Testis-expressed basic protein 1 (Uncharacterized protein C6orf10)	TSBP1 C6orf10	Homo sapiens (Human)	563	SUBCELLULAR LOCATION: Membrane {ECO:0000305}; Multi-pass membrane protein {ECO:0000305}.
TUBA4A	P68366	reviewed	TBA4A_HUMAN	Tubulin alpha-4A chain (EC 3.6.5.-) (Alpha-tubulin 1) (Testis-specific alpha-tubulin) (Tubulin H2-alpha) (Tubulin alpha-1 chain)	TUBA4A TUBA1	Homo sapiens (Human)	448	SUBCELLULAR LOCATION: Cytoplasm, cytoskeleton.
TYROBP	O43914	reviewed	TYOBP_HUMAN	TYRO protein tyrosine kinase-binding protein (DNAX-activation protein 12) (Killer-activating receptor-associated protein) (KAR-associated protein)	TYROBP DAP12 KARAP	Homo sapiens (Human)	113	SUBCELLULAR LOCATION: Cell membrane {ECO:0000269|PubMed:9655483}; Single-pass type I membrane protein {ECO:0000255}.
TYW3	Q6IPR3	reviewed	TYW3_HUMAN	tRNA wybutosine-synthesizing protein 3 homolog (tRNA-yW-synthesizing protein 3) (EC 2.1.1.282) (tRNA(Phe) 7-((3-amino-3-carboxypropyl)-4-demethylwyosine(37)-N(4))-methyltransferase)	TYW3 C1orf171	Homo sapiens (Human)	259
UBQLN2	Q9UHD9	reviewed	UBQL2_HUMAN	Ubiquilin-2 (Chap1) (DSK2 homolog) (Protein linking IAP with cytoskeleton 2) (PLIC-2) (hPLIC-2) (Ubiquitin-like product Chap1/Dsk2)	UBQLN2 N4BP4 PLIC2 HRIHFB2157	Homo sapiens (Human)	624	SUBCELLULAR LOCATION: Cytoplasm {ECO:0000269|PubMed:18199683}. Nucleus {ECO:0000269|PubMed:9853615}. Membrane {ECO:0000250|UniProtKB:Q9QZM0}. Cytoplasmic vesicle, autophagosome {ECO:0000269|PubMed:19148225}. Note=Colocalizes with a subset of proteasomes, namely those that are cytoskeleton associated or free in the cytosol. Associated with fibers in mitotic cells. {ECO:0000269|PubMed:10983987}.
UBTD2	Q8WUN7	reviewed	UBTD2_HUMAN	Ubiquitin domain-containing protein 2 (Dendritic cell-derived ubiquitin-like protein) (DC-UbP) (Ubiquitin-like protein SB72)	UBTD2 DCUBP SB72	Homo sapiens (Human)	234	SUBCELLULAR LOCATION: Cytoplasm {ECO:0000269|PubMed:12507522}.
UCHL1	P09936	reviewed	UCHL1_HUMAN	Ubiquitin carboxyl-terminal hydrolase isozyme L1 (UCH-L1) (EC 3.4.19.12) (Neuron cytoplasmic protein 9.5) (PGP 9.5) (PGP9.5) (Ubiquitin thioesterase L1)	UCHL1	Homo sapiens (Human)	223	SUBCELLULAR LOCATION: Cytoplasm {ECO:0000269|PubMed:19261853}. Endoplasmic reticulum membrane {ECO:0000269|PubMed:19261853}; Lipid-anchor {ECO:0000269|PubMed:19261853}. Note=About 30% of total UCHL1 is associated with membranes in brain. Localizes near and/or within mitochondria to potentially interact with mitochondrial proteins. {ECO:0000250|UniProtKB:Q9R0P9}.
UNC13A	Q9UPW8	reviewed	UN13A_HUMAN	Protein unc-13 homolog A (Munc13-1)	UNC13A KIAA1032	Homo sapiens (Human)	1703	SUBCELLULAR LOCATION: Cytoplasm {ECO:0000250|UniProtKB:Q62768}. Cell membrane {ECO:0000250|UniProtKB:Q62768}; Peripheral membrane protein {ECO:0000250|UniProtKB:Q62768}. Presynaptic cell membrane {ECO:0000250|UniProtKB:Q62768}; Peripheral membrane protein {ECO:0000250|UniProtKB:Q62768}. Presynaptic active zone {ECO:0000250|UniProtKB:Q62768}. Note=Translocated to the plasma membrane in response to…
UNC13B	O14795	reviewed	UN13B_HUMAN	Protein unc-13 homolog B (Munc13-2) (munc13)	UNC13B UNC13	Homo sapiens (Human)	1591	SUBCELLULAR LOCATION: Cytoplasm {ECO:0000250}. Membrane {ECO:0000250}; Peripheral membrane protein {ECO:0000250}. Cell membrane {ECO:0000250}. Synapse {ECO:0000250}. Note=Localized to synapses. Translocated to the plasma membrane in response to phorbol ester binding (By similarity). {ECO:0000250}.
VAPB	O95292	reviewed	VAPB_HUMAN	Vesicle-associated membrane protein-associated protein B/C (VAMP-B/VAMP-C) (VAMP-associated protein B/C) (VAP-B/VAP-C)	VAPB UNQ484/PRO983	Homo sapiens (Human)	243	SUBCELLULAR LOCATION: Endoplasmic reticulum membrane {ECO:0000269|PubMed:32344433, ECO:0000269|PubMed:33124732}; Single-pass type IV membrane protein {ECO:0000250|UniProtKB:Q9P0L0}. Note=Present in mitochondria-associated membranes that are endoplasmic reticulum membrane regions closely apposed to the outer mitochondrial membrane. {ECO:0000269|PubMed:22131369}.
VCP	P55072	reviewed	TERA_HUMAN	Transitional endoplasmic reticulum ATPase (TER ATPase) (EC 3.6.4.6) (15S Mg(2+)-ATPase p97 subunit) (Valosin-containing protein) (VCP)	VCP HEL-220 HEL-S-70	Homo sapiens (Human)	806	SUBCELLULAR LOCATION: Cytoplasm, cytosol {ECO:0000269|PubMed:15456787}. Endoplasmic reticulum {ECO:0000269|PubMed:15215856}. Nucleus {ECO:0000269|PubMed:23042605, ECO:0000269|PubMed:26842564}. Cytoplasm, Stress granule {ECO:0000269|PubMed:29804830}. Note=Present in the neuronal hyaline inclusion bodies specifically found in motor neurons from amyotrophic lateral sclerosis patients (PubMed:1545678…
VEGFA	P15692	reviewed	VEGFA_HUMAN	Vascular endothelial growth factor A, long form (L-VEGF) (Vascular permeability factor) (VPF) [Cleaved into: N-VEGF; VEGFA]	VEGFA VEGF	Homo sapiens (Human)	395	SUBCELLULAR LOCATION: [N-VEGF]: Cytoplasm {ECO:0000269|PubMed:15896327}. Nucleus {ECO:0000269|PubMed:15896327, ECO:0000269|PubMed:35455969}. Note=Cytoplasmic in normoxic conditions and localizes to the nucleus under hypoxic conditions. {ECO:0000269|PubMed:15896327, ECO:0000269|PubMed:35455969}.; SUBCELLULAR LOCATION: [VEGFA]: Secreted {ECO:0000269|PubMed:11563986, ECO:0000269|PubMed:11731620, ECO…
VRK1	Q99986	reviewed	VRK1_HUMAN	Serine/threonine-protein kinase VRK1 (EC 2.7.11.1) (Vaccinia-related kinase 1)	VRK1	Homo sapiens (Human)	396	SUBCELLULAR LOCATION: Nucleus {ECO:0000269|PubMed:10951572, ECO:0000269|PubMed:14645249, ECO:0000269|PubMed:15105425, ECO:0000269|PubMed:16704422, ECO:0000269|PubMed:18617507, ECO:0000269|PubMed:31090908}. Cytoplasm {ECO:0000269|PubMed:18617507, ECO:0000269|PubMed:31090908}. Nucleus, Cajal body {ECO:0000269|PubMed:21920476}. Note=Enriched on chromatin during mitosis. {ECO:0000269|PubMed:35390161}.
WASHC3	Q9Y3C0	reviewed	WASC3_HUMAN	WASH complex subunit 3 (Coiled-coil domain-containing protein 53)	WASHC3 AD-016 CCDC53 CGI-116 x0009	Homo sapiens (Human)	194	SUBCELLULAR LOCATION: Early endosome {ECO:0000305}.
WASHC5	Q12768	reviewed	WASC5_HUMAN	WASH complex subunit 5 (Strumpellin) (WASH complex subunit strumpellin)	WASHC5 KIAA0196	Homo sapiens (Human)	1159	SUBCELLULAR LOCATION: Cytoplasm, cytosol {ECO:0000269|PubMed:20833645}. Endoplasmic reticulum {ECO:0000269|PubMed:20833645}. Early endosome {ECO:0000269|PubMed:23085491, ECO:0000269|PubMed:23676666}. Note=Colocalizes with SYP/synaptophysin in the external molecular layer of the dentate gyrus and in motoneurons of the ventral horn of spinal cord. {ECO:0000269|PubMed:20833645}.
WDR35	Q9P2L0	reviewed	WDR35_HUMAN	WD repeat-containing protein 35 (Intraflagellar transport protein 121 homolog)	WDR35 IFT121 KIAA1336	Homo sapiens (Human)	1181	SUBCELLULAR LOCATION: Cytoplasm, cytoskeleton, microtubule organizing center, centrosome {ECO:0000250|UniProtKB:Q8BND3}. Cytoplasm, cytoskeleton, cilium axoneme {ECO:0000250|UniProtKB:Q8BND3}. Cytoplasm, cytoskeleton, cilium basal body {ECO:0000250|UniProtKB:Q8BND3}.
XIRP2	A4UGR9	reviewed	XIRP2_HUMAN	Xin actin-binding repeat-containing protein 2 (Beta-xin) (Cardiomyopathy-associated protein 3) (Xeplin)	XIRP2 CMYA3	Homo sapiens (Human)	3374	SUBCELLULAR LOCATION: Cell junction {ECO:0000269|PubMed:15454575}. Note=Colocalizes with actin stress fibers. {ECO:0000250|UniProtKB:Q4U4S6}.
ZDHHC6	Q9H6R6	reviewed	ZDHC6_HUMAN	Palmitoyltransferase ZDHHC6 (EC 2.3.1.225) (Stearoyltransferase ZDHHC6) (EC 2.3.1.-) (Transmembrane protein H4) (Zinc finger DHHC domain-containing protein 6) (DHHC-6) (Zinc finger protein 376)	ZDHHC6 ZNF376	Homo sapiens (Human)	413	SUBCELLULAR LOCATION: Endoplasmic reticulum membrane {ECO:0000269|PubMed:21926431, ECO:0000269|PubMed:22314232, ECO:0000269|PubMed:28826475}; Multi-pass membrane protein {ECO:0000255}. Note=When not palmitoylated, accumulates to dot-like structures in the endoplasmic reticulum (PubMed:28826475). {ECO:0000269|PubMed:28826475}.
ZNF704	Q6ZNC4	reviewed	ZN704_HUMAN	Zinc finger protein 704	ZNF704	Homo sapiens (Human)	412	SUBCELLULAR LOCATION: Nucleus {ECO:0000250|UniProtKB:Q9ERQ3}.
ZNF746	Q6NUN9	reviewed	ZN746_HUMAN	Zinc finger protein 746 (Parkin-interacting substrate) (PARIS)	ZNF746 PARIS	Homo sapiens (Human)	644	SUBCELLULAR LOCATION: Cytoplasm {ECO:0000269|PubMed:21376232}. Nucleus {ECO:0000305|PubMed:21376232}. Note=Mainly localizes to the cytoplasm; probably translocates to the nucleus to repress selected genes.
ZNF767P	Q75MW2	reviewed	ZN767_HUMAN	Protein ZNF767 (Zinc finger protein 767 pseudogene)	ZNF767P ZNF767	Homo sapiens (Human)	155
