# Supplementary material for: A systematic review and functional in-silico analysis of genes and variants associated with amyotrophic lateral sclerosis
Source: Front Neurosci. 2025 Jun 16;19:1598336. doi: 10.3389/fnins.2025.1598336 (PMC12206810; doi:10.3389/fnins.2025.1598336)
Supplement: Supplementary Table 7 — Gene set enrichment analysis using ALS-associated genes. [file Table_7.xlsx]

## Sheet: HP_KEGG_REACTOME_BIOCARTA
Gene-sets	p.value	FDR	-(LOG10(FDR))	Num	Overlapping genes
HP_ABNORMAL_NEURON_MORPHOLOGY	7.13434e-82	1.25636e-77	76.9009	53	ALS2,ANG,ANXA11,ATXN2,C19ORF12,C9ORF72,CCNF,CHCHD10,CHMP2B,CYLD,DAO,DCTN1,ERBB4,FIG4,FUS,GBE1,GLE1,GRN,HNRNPA1,HNRNPA2B1,IGHMBP2,KIF5A,MAPT,MATR3,NEFH,NEK1,OPTN,PFN1,PLEKHG5,PON3,PPARGC1A,PRPH,SETX,SIGMAR1,SOD1,SPG11,SPG7,SQSTM1,TAF15,TARDBP,TBK1,TFG,TIA1,TMEM106B,TREM2,TRPM7,TUBA4A,TYROBP,UBQLN2,UNC13A,VAPB,VCP,VRK1
HP_AMYOTROPHIC_LATERAL_SCLEROSIS	6.37131e-77	1.12192e-72	71.95	43	ALS2,ANG,ANXA11,ATXN2,C9ORF72,CCNF,CHCHD10,CHMP2B,CYLD,DAO,DCTN1,ERBB4,FIG4,FUS,GLE1,HNRNPA1,HNRNPA2B1,KIF5A,MAPT,MATR3,NEFH,NEK1,OPTN,PFN1,PON3,PPARGC1A,PRPH,SETX,SIGMAR1,SOD1,SPG11,SQSTM1,TAF15,TARDBP,TBK1,TIA1,TREM2,TRPM7,TUBA4A,UBQLN2,UNC13A,VAPB,VCP
HP_MOTOR_NEURON_ATROPHY	1.47252e-76	2.59281e-72	71.5862	46	ALS2,ANG,ANXA11,ATXN2,C9ORF72,CCNF,CHCHD10,CHMP2B,CYLD,DAO,DCTN1,ERBB4,FIG4,FUS,GLE1,HNRNPA1,HNRNPA2B1,IGHMBP2,KIF5A,MAPT,MATR3,NEFH,NEK1,OPTN,PFN1,PON3,PPARGC1A,PRPH,SETX,SIGMAR1,SOD1,SPG11,SQSTM1,TAF15,TARDBP,TBK1,TFG,TIA1,TREM2,TRPM7,TUBA4A,UBQLN2,UNC13A,VAPB,VCP,VRK1
HP_FATIGABLE_WEAKNESS_OF_SWALLOWING_MUSCLES	9.61647e-57	1.69317e-52	51.7713	32	ANG,ANXA11,ATXN2,C9ORF72,CCNF,CHCHD10,CHMP2B,DAO,DCTN1,ERBB4,FIG4,FUS,GLE1,HNRNPA1,MATR3,NEFH,NEK1,OPTN,PFN1,PON3,PPARGC1A,PRPH,SOD1,SQSTM1,TAF15,TARDBP,TBK1,TREM2,UBQLN2,UNC13A,VAPB,VCP
HP_ABNORMAL_LARYNX_PHYSIOLOGY	8.32382e-52	1.46549e-47	46.834	33	ANG,ANXA11,ATXN2,C9ORF72,CCNF,CHCHD10,CHMP2B,DAO,DCTN1,ERBB4,FIG4,FUS,GLE1,HNRNPA1,MATR3,NEFH,NEK1,OPTN,PFN1,PON3,PPARGC1A,PRPH,SCN4A,SOD1,SQSTM1,TAF15,TARDBP,TBK1,TREM2,UBQLN2,UNC13A,VAPB,VCP
HP_XEROSTOMIA	3.99976e-51	7.04157e-47	46.1523	34	ANG,ANXA11,ATXN2,C9ORF72,CAV1,CCNF,CHCHD10,CHMP2B,DAO,DCTN1,ERBB4,FIG4,FUS,GLE1,HLA-DRB1,HNRNPA1,MATR3,NEFH,NEK1,OPTN,PFN1,PON3,PPARGC1A,PRPH,SOD1,SQSTM1,TAF15,TARDBP,TBK1,TREM2,UBQLN2,UNC13A,VAPB,VCP
HP_FASCICULATIONS	6.71275e-49	1.18171e-44	43.9275	38	ATXN1,ATXN2,BICD2,C9ORF72,CCNF,CHCHD10,CHMP2B,DCTN1,ERGIC1,FUS,GLA,GRN,HNRNPA1,HNRNPA2B1,HSPB1,MAPT,NEFH,NEFL,OPTN,PFN1,PRPH,SCN4A,SH3TC2,SLC52A2,SLC52A3,SOD1,SPG11,SQSTM1,SYNE1,TARDBP,TBK1,TFG,TMEM106B,TREM2,UCHL1,VAPB,VCP,VRK1
HP_SKELETAL_MUSCLE_ATROPHY	3.78606e-48	6.6646e-44	43.1762	69	ADARB1,ALS2,ANG,ANXA11,ATM,ATP7A,ATXN1,ATXN2,BICD2,C19ORF12,C9ORF72,CCNF,CHCHD10,CHMP2B,DAO,DCTN1,ERBB4,ERGIC1,ERLIN1,FIG4,FUS,GBE1,GLB1,GLE1,GNE,HNRNPA1,HNRNPA2B1,HSPB1,IGHMBP2,KIF5A,LMNA,MATR3,MFN2,NEFH,NEFL,NEK1,NIPA1,OPTN,PFN1,PLEC,PLEKHG5,PON3,PPARGC1A,PRPH,SCN4A,SETX,SH3TC2,SIGMAR1,SLC52A2,SLC52A3,SOD1,SPAST,SPG11,SPTLC1,SQSTM1,SYNE1,TAF15,TARDBP,TBK1,TFG,TIA1,TNFRSF1B,TREM2,UBQLN2,UNC13A,V…
HP_RESTLESSNESS	4.88635e-48	8.60095e-44	43.0655	42	ABCC8,ANG,ANXA11,ATXN2,C9ORF72,CCNF,CHCHD10,CHMP2B,DAO,DCTN1,ERBB4,FIG4,FUS,GBA,GLE1,GRN,HNRNPA1,KCNJ11,MAPT,MATR3,NEFH,NEK1,OPTN,PARK7,PFN1,PON3,PPARGC1A,PRPH,RNF13,SOD1,SPAST,SQSTM1,TAF15,TARDBP,TBK1,TMEM106B,TREM2,UBQLN2,UCHL1,UNC13A,VAPB,VCP
HP_FATIGABLE_WEAKNESS_OF_RESPIRATORY_MUSCLES	4.52097e-47	7.95736e-43	42.0992	33	ANG,ANXA11,ATXN2,C9ORF72,CCNF,CHCHD10,CHMP2B,DAO,DCTN1,ERBB4,FIG4,FUS,GLE1,HNRNPA1,MATR3,NEFH,NEK1,OPTN,PFN1,PON3,PPARGC1A,PRPH,SCN4A,SOD1,SQSTM1,TAF15,TARDBP,TBK1,TREM2,UBQLN2,UNC13A,VAPB,VCP
HP_FATIGABLE_WEAKNESS_OF_BULBAR_MUSCLES	6.052e-47	1.06515e-42	41.9726	32	ANG,ANXA11,ATXN2,C9ORF72,CCNF,CHCHD10,CHMP2B,DAO,DCTN1,ERBB4,FIG4,FUS,GLE1,HNRNPA1,MATR3,NEFH,NEK1,OPTN,PFN1,PON3,PPARGC1A,PRPH,SOD1,SQSTM1,TAF15,TARDBP,TBK1,TREM2,UBQLN2,UNC13A,VAPB,VCP
HP_AGITATION	7.408e-47	1.30373e-42	41.8848	39	ABCC8,ANG,ANXA11,ATXN2,C9ORF72,CCNF,CHCHD10,CHMP2B,DAO,DCTN1,ERBB4,FIG4,FUS,GBA,GLE1,GRN,HNRNPA1,KCNJ11,MATR3,NEFH,NEK1,OPTN,PARK7,PFN1,PON3,PPARGC1A,PRPH,SOD1,SPAST,SQSTM1,TAF15,TARDBP,TBK1,TREM2,UBQLN2,UCHL1,UNC13A,VAPB,VCP
HP_MUSCLE_SPASM	8.71309e-47	1.53333e-42	41.8144	45	ANG,ANXA11,ATXN1,ATXN2,C9ORF72,CCNF,CHCHD10,CHMP2B,DAO,DCTN1,ERBB4,FIG4,FUS,GBA,GLA,GLE1,HNRNPA1,HSPB1,MATR3,MFN2,NEFH,NEFL,NEK1,OPTN,PARK7,PFN1,PON3,PPARGC1A,PRPH,SCN4A,SH3TC2,SOD1,SQSTM1,TAF15,TARDBP,TBK1,TFG,TREM2,TRPM7,UBQLN2,UCHL1,UNC13A,VAPB,VCP,WASHC5
HP_NEURODEGENERATION	4.47225e-46	7.86982e-42	41.104	36	ANG,ANXA11,ATXN2,C19ORF12,C9ORF72,CCNF,CHCHD10,CHMP2B,DAO,DCTN1,ERBB4,FIG4,FUS,GLE1,HNRNPA1,MAPT,MATR3,MFSD8,NEFH,NEK1,OPTN,PFN1,PON3,PPARGC1A,PRPH,SOD1,SQSTM1,TAF15,TARDBP,TBK1,TREM2,UBQLN2,UCHL1,UNC13A,VAPB,VCP
HP_PARALYSIS	7.39803e-46	1.30176e-41	40.8855	43	ANG,ANXA11,ATXN2,C9ORF72,CCNF,CHCHD10,CHMP2B,DAO,DCTN1,ERBB4,FIG4,FUS,GBA,GLE1,HFE,HNRNPA1,HSPB1,IGHMBP2,LMNA,MATR3,MFN2,NEFH,NEK1,OPTN,PFN1,PON3,PPARGC1A,PRPH,SCN4A,SH3TC2,SLC52A3,SOD1,SQSTM1,SYNE1,TAF15,TARDBP,TBK1,TREM2,TRPM7,UBQLN2,UNC13A,VAPB,VCP
HP_ABNORMALITY_OF_MUSCLE_SIZE	2.08381e-45	3.66646e-41	40.4358	74	ABCC8,ABCC9,ADARB1,ALS2,ANG,ANXA11,ATM,ATP7A,ATXN1,ATXN2,BICD2,C19ORF12,C9ORF72,CAV1,CCNF,CHCHD10,CHMP2B,DAO,DCTN1,ERBB4,ERGIC1,ERLIN1,FIG4,FUS,GBE1,GLB1,GLE1,GNE,HNRNPA1,HNRNPA2B1,HNRNPK,HSPB1,IGHMBP2,KCNJ11,KIF5A,LMNA,MATR3,MFN2,NEFH,NEFL,NEK1,NIPA1,OPTN,PFN1,PLEC,PLEKHG5,PON3,PPARGC1A,PRPH,SCN4A,SETX,SH3TC2,SIGMAR1,SLC52A2,SLC52A3,SOD1,SPAST,SPG11,SPTLC1,SQSTM1,SYNE1,TAF15,TARDBP,TBK1,TFG,TIA1…
HP_ABNORMAL_SYNAPTIC_TRANSMISSION_AT_THE_NEUROMUSCULAR_JUNCTION	5.73271e-39	1.00861e-34	33.9963	35	ANG,ANXA11,ATXN2,C9ORF72,CCNF,CHCHD10,CHMP2B,DAO,DCTN1,ERBB4,FIG4,FUS,GLE1,HNRNPA1,MATR3,NEFH,NEK1,OPTN,PFN1,PLEC,PON3,PPARGC1A,PRPH,SCN4A,SOD1,SQSTM1,TAF15,TARDBP,TBK1,TFG,TREM2,UBQLN2,UNC13A,VAPB,VCP
HP_MUSCLE_WEAKNESS	2.50384e-38	4.40501e-34	33.3561	78	ABCC8,ALS2,ANG,ANXA11,ATP13A2,ATP7A,ATXN1,ATXN2,BICD2,C19ORF12,C9ORF72,CAV1,CCNF,CHCHD10,CHMP2B,DAO,DCTN1,DDHD1,ERBB4,ERGIC1,FIG4,FUS,GBE1,GLE1,GNE,HFE,HLA-DQB1,HLA-DRB1,HNRNPA1,HNRNPA2B1,HNRNPK,HSPB1,IGHMBP2,KCNJ11,KIF5A,LMNA,MAPT,MATR3,MFN2,NEFH,NEFL,NEK1,NIPA1,OPTN,PFN1,PLEC,PLEKHG5,PON3,PPARGC1A,PRPH,SCN4A,SCNN1A,SETX,SH3TC2,SIGMAR1,SLC18A2,SLC52A2,SLC52A3,SOD1,SPAST,SPG11,SPG7,SPTLC1,SQSTM1,…
HP_ABNORMAL_LOWER_MOTOR_NEURON_MORPHOLOGY	6.19735e-37	1.09024e-32	31.9625	21	ALS2,C19ORF12,C9ORF72,CHCHD10,CHMP2B,DCTN1,FUS,GRN,MAPT,MATR3,PLEKHG5,SETX,SIGMAR1,SPG11,SQSTM1,TARDBP,TBK1,TMEM106B,TREM2,TRPM7,VCP
HP_GENERALIZED_MUSCLE_WEAKNESS	2.09995e-35	3.69403e-31	30.4325	34	ANG,ANXA11,ATP13A2,ATXN2,C9ORF72,CCNF,CHCHD10,CHMP2B,DAO,DCTN1,ERBB4,FIG4,FUS,GLE1,HNRNPA1,MATR3,NEFH,NEK1,OPTN,PFN1,PLEC,PON3,PPARGC1A,PRPH,SOD1,SQSTM1,TAF15,TARDBP,TBK1,TREM2,UBQLN2,UNC13A,VAPB,VCP
HP_EMOTIONAL_LABILITY	2.29976e-35	4.04528e-31	30.3931	36	ANG,ANXA11,ATXN2,C19ORF12,C9ORF72,CCNF,CHCHD10,CHMP2B,DAO,DCTN1,ERBB4,FIG4,FUS,GLE1,HLA-DQB1,HLA-DRB1,HNRNPA1,MATR3,NEFH,NEK1,OPTN,PFN1,PON3,PPARGC1A,PRPH,SOD1,SPG11,SQSTM1,TAF15,TARDBP,TBK1,TREM2,UBQLN2,UNC13A,VAPB,VCP
HP_SPASTICITY	3.00462e-35	5.28483e-31	30.277	72	ABCC8,ADARB1,ALS2,ANG,ANXA11,ATM,ATP13A2,ATP7A,ATXN1,ATXN2,BICD2,C19ORF12,C9ORF72,CCNF,CHCHD10,CHMP2B,DAO,DCTN1,DDHD1,ERBB4,ERLIN1,FIG4,FUS,GBA,GBE1,GLB1,GLE1,GPT2,HLA-DQB1,HLA-DRB1,HNMT,HNRNPA1,ITM2B,KANK1,KIF5A,MAPT,MATR3,MFN2,NEFH,NEFL,NEK1,NIPA1,OPTN,PARK7,PFN1,PON3,PPARGC1A,PRPH,RNF13,SCN4A,SETX,SIGMAR1,SLC18A2,SOD1,SPAST,SPG11,SPG7,SQSTM1,STN1,SYNE1,TAF15,TARDBP,TBK1,TFG,TREM2,TYROBP,UBQLN2…
HP_DEPRESSION	1.97561e-34	3.47469e-30	29.4591	50	ANG,ANXA11,ATP13A2,ATXN2,C19ORF12,C9ORF72,CACNA1H,CCNF,CHCHD10,CHMP2B,CHRNA4,DAO,DCTN1,ERBB4,FIG4,FUS,GBA,GLA,GLE1,GRN,HLA-DQB1,HLA-DRB1,HNMT,HNRNPA1,MAPK1,MAPT,MATR3,NEFH,NEK1,OPTN,PAH,PARK7,PFN1,PON3,PPARGC1A,PRPH,SLC18A2,SOD1,SPAST,SQSTM1,TAF15,TARDBP,TBK1,TMEM106B,TREM2,UBQLN2,UCHL1,UNC13A,VAPB,VCP
HP_UPPER_MOTOR_NEURON_DYSFUNCTION	4.81158e-34	8.46213e-30	29.0725	81	ABCC8,ADARB1,ALS2,ANG,ANXA11,ATM,ATP13A2,ATP7A,ATXN1,ATXN2,BDNF,BICD2,C19ORF12,C9ORF72,CAMTA1,CAV1,CCNF,CHCHD10,CHMP2B,DAO,DCTN1,DDHD1,ERBB4,ERLIN1,FIG4,FUS,GBA,GBE1,GLB1,GLE1,GPT2,GRN,HLA-DQB1,HLA-DRB1,HNMT,HNRNPA1,HNRNPA2B1,IL10,ITM2B,KANK1,KIF5A,MAPT,MATR3,MFN2,NEFH,NEFL,NEK1,NIPA1,OPTN,PAH,PARK7,PDYN,PFN1,PON3,PPARGC1A,PRPH,RNF13,SCN4A,SETX,SIGMAR1,SLC18A2,SOD1,SPAST,SPG11,SPG7,SQSTM1,STN1,SY…
HP_ABNORMALITY_OF_SALIVATION	1.87913e-33	3.30464e-29	28.4809	37	ALS2,ANG,ANXA11,ATXN2,C9ORF72,CAV1,CCNF,CHCHD10,CHMP2B,DAO,DCTN1,ERBB4,FIG4,FUS,GLE1,GPT2,HLA-DRB1,HNRNPA1,MATR3,NEFH,NEK1,OPTN,PFN1,PON3,PPARGC1A,PRPH,SH3TC2,SOD1,SQSTM1,TAF15,TARDBP,TBK1,TREM2,UBQLN2,UNC13A,VAPB,VCP
HP_CONSTITUTIONAL_SYMPTOM	2.82978e-33	4.97617e-29	28.3031	77	ALS2,ANG,ANXA11,ATM,ATP13A2,ATP7A,ATXN2,C19ORF12,C9ORF72,CACNA1H,CAT,CAV1,CCL2,CCNF,CHCHD10,CHMP2B,CHRNA4,DAO,DCTN1,DPP6,ERBB4,ERLIN1,FIG4,FUS,GBA,GBE1,GLA,GLE1,GNE,HFE,HLA-DQB1,HLA-DRB1,HNRNPA1,HNRNPA2B1,IGHMBP2,IL10,IL6,KIF5A,LMNA,MAPK1,MATR3,MFN2,NEFH,NEFL,NEK1,NIPA1,OPTN,PFN1,PLEC,PON3,PPARGC1A,PRPH,SCN4A,SCNN1A,SH3TC2,SIGMAR1,SLC18A2,SOD1,SPAST,SPG11,SPG7,SPTLC1,SQSTM1,SREBF1,SYNE1,TAF15,TAR…
HP_ABNORMALITY_OF_THE_LARYNX	7.58428e-33	1.33362e-28	27.875	37	ADARB1,ANG,ANXA11,ATXN2,C9ORF72,CAT,CCNF,CHCHD10,CHMP2B,DAO,DCTN1,ERBB4,FIG4,FUS,GLE1,HNRNPA1,LMNA,MATR3,NEFH,NEK1,OPTN,PFN1,PON3,PPARGC1A,PRPH,SCN4A,SOD1,SQSTM1,TAF15,TARDBP,TBK1,TREM2,UBQLN2,UNC13A,VAPB,VCP,WDR35
HP_FRONTOTEMPORAL_DEMENTIA	1.19354e-32	2.09859e-28	27.6781	20	C9ORF72,CCNF,CHCHD10,CHMP2B,CYLD,DCTN1,FUS,GRN,HNRNPA1,HNRNPA2B1,MAPT,SQSTM1,TARDBP,TBK1,TIA1,TMEM106B,TREM2,TUBA4A,UBQLN2,VCP
HP_ABNORMAL_PERIPHERAL_NERVOUS_SYSTEM_MORPHOLOGY	1.34011e-32	2.35618e-28	27.6278	56	ABCC8,ALS2,ATP13A2,ATP7A,ATXN1,BDNF,C19ORF12,C9ORF72,CHCHD10,CHMP2B,DCTN1,DDHD1,FIG4,FUS,GBE1,GLE1,GNE,GRN,HLA-DRB1,HNRNPA1,HNRNPA2B1,HSPB1,IGHMBP2,KCNJ11,KIF5A,LMNA,MAPT,MATR3,MFN2,NEFH,NEFL,PLEC,PLEKHG5,PRPH,SCN4A,SETX,SH3TC2,SIGMAR1,SLC52A2,SLC52A3,SOD1,SPG11,SPG7,SPTLC1,SQSTM1,SYNE1,TARDBP,TBK1,TFG,TMEM106B,TREM2,TRPM7,TYROBP,UBQLN2,VCP,VRK1
HP_ATROPHY_DEGENERATION_AFFECTING_THE_CENTRAL_NERVOUS_SYSTEM	2.01763e-32	3.54719e-28	27.4501	69	ADARB1,ALS2,ANG,ANXA11,ATP13A2,ATXN1,ATXN2,BICD2,C19ORF12,C9ORF72,CAMTA1,CCNF,CHCHD10,CHMP2B,CYLD,DAO,DCTN1,ERBB4,FIG4,FUS,GBA,GLB1,GLE1,GRN,HNMT,HNRNPA1,HNRNPA2B1,IGHMBP2,KANK1,KIF5A,MAPT,MATR3,MEF2C,MFSD8,NEFH,NEFL,NEK1,NIPA1,OPTN,PDYN,PFN1,PON3,PPARGC1A,PRPH,SETX,SIGMAR1,SOD1,SPAST,SPG11,SPG7,SQSTM1,SYNE1,TAF15,TARDBP,TBK1,TFG,TIA1,TMEM106B,TREM2,TRPM7,TUBA4A,TYROBP,UBQLN2,UCHL1,UNC13A,VAPB,VC…
HP_DEMENTIA	2.47199e-32	4.34575e-28	27.3619	36	ATP13A2,ATXN2,C19ORF12,C9ORF72,CCNF,CHCHD10,CHMP2B,CYLD,DCTN1,FUS,GBA,GBE1,GRN,HFE,HLA-DQB1,HNRNPA1,HNRNPA2B1,ITM2B,MAPT,MATR3,NOS3,PARK7,SPAST,SPG11,SQSTM1,TARDBP,TBK1,TIA1,TMEM106B,TREM2,TRPM7,TUBA4A,TYROBP,UBQLN2,UCHL1,VCP
HP_DYSPNEA	8.64308e-32	1.51937e-27	26.8183	48	ANG,ANXA11,ATXN2,C9ORF72,CAV1,CCNF,CHCHD10,CHMP2B,DAO,DCTN1,ERBB4,ERGIC1,FIG4,FUS,GBA,GLA,GLE1,HLA-DRB1,HNRNPA1,LMNA,MAPT,MATR3,NEFH,NEK1,OPTN,PFN1,PLEC,PON3,PPARGC1A,PRPH,RNF13,RUNX2,SCN4A,SCNN1A,SLC52A3,SOD1,SQSTM1,STN1,TAF15,TARDBP,TBK1,TFG,TREM2,TRIP11,UBQLN2,UNC13A,VAPB,VCP
HP_HYPERTONIA	4.14859e-31	7.29239e-27	26.1371	74	ABCC8,ADARB1,ALS2,ANG,ANXA11,ATM,ATP13A2,ATP7A,ATXN1,ATXN2,BICD2,C19ORF12,C9ORF72,CCNF,CHCHD10,CHMP2B,DAO,DCTN1,DDHD1,ERBB4,ERLIN1,FIG4,FUS,GBA,GBE1,GLB1,GLE1,GPT2,HLA-DQB1,HLA-DRB1,HNMT,HNRNPA1,ITM2B,KANK1,KIF5A,MAPT,MATR3,MFN2,NEFH,NEFL,NEK1,NIPA1,OPTN,PAH,PARK7,PFN1,PON3,PPARGC1A,PRPH,RNF13,SCN4A,SETX,SIGMAR1,SLC18A2,SOD1,SPAST,SPG11,SPG7,SQSTM1,STN1,SYNE1,TAF15,TARDBP,TBK1,TFG,TMEM106B,TREM2,…
HP_INVOLUNTARY_MOVEMENTS	5.04328e-30	8.86457e-26	25.0523	73	ABCC8,ALS2,ATM,ATP13A2,ATP7A,ATXN1,ATXN2,BICD2,C19ORF12,C9ORF72,CACNA1H,CAMTA1,CAV1,CCNF,CHCHD10,CHMP2B,CHRNA4,CTNND2,DCTN1,ERGIC1,ERLIN1,FUS,GBA,GLA,GPT2,GRN,HLA-DQB1,HNMT,HNRNPA1,HNRNPA2B1,HSPB1,ITM2B,KIF5A,MAPK1,MAPT,MEF2C,MFN2,NEFH,NEFL,NIPA1,OPTN,OXR1,PAH,PARK7,PDYN,PFN1,PRPH,RAPGEF2,SCN4A,SETX,SH3TC2,SIGMAR1,SLC18A2,SLC52A2,SLC52A3,SOD1,SPAST,SPG11,SQSTM1,SYNE1,TARDBP,TBK1,TFG,TMEM106B,TNFR…
HP_COGNITIVE_IMPAIRMENT	6.70444e-30	1.17837e-25	24.9287	57	ALS2,ATM,ATP13A2,ATXN1,ATXN2,BDNF,C19ORF12,C9ORF72,CAMTA1,CCNF,CHCHD10,CHI3L1,CHMP2B,CHRNA4,CYLD,DCTN1,FUS,GBA,GBE1,GLA,GLB1,GNE,GRN,HFE,HLA-DQB1,HLA-DRB1,HNRNPA1,HNRNPA2B1,IL10,ITM2B,KIF5A,MAPT,MATR3,MFN2,MFSD8,NEFL,NOS3,PAH,PARK7,RTN4R,SIGMAR1,SLC18A2,SPAST,SPG11,SPG7,SQSTM1,TARDBP,TBK1,TIA1,TMEM106B,TREM2,TRPM7,TUBA4A,TYROBP,UBQLN2,UCHL1,VCP
HP_ABNORMAL_ORAL_PHYSIOLOGY	2.99823e-29	5.2694e-25	24.2782	38	ALS2,ANG,ANXA11,ATXN2,C9ORF72,CAV1,CCNF,CHCHD10,CHMP2B,DAO,DCTN1,ERBB4,FIG4,FUS,GLE1,GPT2,HLA-DRB1,HNRNPA1,MATR3,NEFH,NEK1,OPTN,PFN1,PON3,PPARGC1A,PRPH,SCNN1A,SH3TC2,SOD1,SQSTM1,TAF15,TARDBP,TBK1,TREM2,UBQLN2,UNC13A,VAPB,VCP
HP_RESPIRATORY_FAILURE	3.42883e-29	6.02583e-25	24.22	37	ANG,ANXA11,ATXN1,ATXN2,BICD2,C9ORF72,CCNF,CHCHD10,CHMP2B,DAO,DCTN1,ERBB4,FIG4,FUS,GLE1,HNRNPA1,IGHMBP2,MATR3,NEFH,NEK1,OPTN,PFN1,PON3,PPARGC1A,PRPH,SCN4A,SOD1,SQSTM1,TAF15,TARDBP,TBK1,TFG,TREM2,UBQLN2,UNC13A,VAPB,VCP
HP_DISTAL_MUSCLE_WEAKNESS	4.40498e-29	7.74086e-25	24.1112	34	ALS2,ANG,ATP7A,ATXN1,BICD2,C19ORF12,C9ORF72,CHCHD10,DCTN1,FIG4,FUS,GNE,HNRNPA1,HNRNPA2B1,HSPB1,IGHMBP2,LMNA,MAPT,MATR3,MFN2,NEFL,PLEC,PLEKHG5,SETX,SH3TC2,SIGMAR1,SPG11,SPTLC1,SQSTM1,TARDBP,TBK1,TIA1,VAPB,VCP
HP_RESPIRATORY_INSUFFICIENCY	4.57599e-29	8.04094e-25	24.0947	54	AGT,ANG,ANXA11,ATXN1,ATXN2,BDNF,BICD2,C19ORF12,C9ORF72,CCNF,CHCHD10,CHMP2B,DAO,DCTN1,ERBB4,ERGIC1,FIG4,FUS,GLA,GLE1,HNRNPA1,IGHMBP2,LMNA,MATR3,MFN2,NEFH,NEK1,OPTN,PFN1,PLEC,PLEKHG5,PON3,PPARGC1A,PRPH,RUNX2,SCN4A,SH3TC2,SLC52A2,SLC52A3,SOD1,SPG11,SQSTM1,SYNE1,TAF15,TARDBP,TBK1,TFG,TREM2,UBQLN2,UNC13A,VAPB,VCP,VRK1,WDR35
HP_ABNORMALITY_OF_THE_UPPER_RESPIRATORY_TRACT	5.84191e-29	1.02648e-24	23.9886	47	ADARB1,ANG,ANXA11,ATM,ATXN2,C9ORF72,CAT,CCNF,CHCHD10,CHMP2B,CXCR4,DAO,DCTN1,ERBB4,FCGR3A,FIG4,FUS,GLB1,GLE1,HLA-DRB1,HNRNPA1,IL6R,LEP,LMNA,MATR3,NEFH,NEK1,OPTN,PFN1,PON3,PPARGC1A,PRPH,RUNX2,SCN4A,SCNN1A,SOD1,SQSTM1,TAF15,TARDBP,TBK1,TNFRSF1A,TREM2,UBQLN2,UNC13A,VAPB,VCP,WDR35
HP_NAUSEA_AND_VOMITING	1.00128e-28	1.75925e-24	23.7547	50	ABCC8,ANG,ANXA11,ATP7A,ATXN2,C9ORF72,CAV1,CCNF,CHCHD10,CHMP2B,DAO,DCTN1,ERBB4,FIG4,FUS,GLA,GLE1,HFE,HLA-DQB1,HLA-DRB1,HNRNPA1,HNRNPK,IL10,KCNJ11,MATR3,NEFH,NEK1,OPTN,PAH,PARK7,PFN1,PLEC,PON3,PPARGC1A,PRPH,SCNN1A,SOD1,SQSTM1,SREBF1,TAF15,TARDBP,TBK1,TNF,TNFRSF1A,TREM2,UBQLN2,UCHL1,UNC13A,VAPB,VCP
HP_PACE_OF_PROGRESSION	1.02938e-28	1.80851e-24	23.7427	48	ALS2,ATP13A2,ATP7A,ATXN2,C19ORF12,C9ORF72,CHCHD10,DCTN1,DDHD1,ERLIN1,FIG4,GBA,GBE1,GPT2,GRN,HLA-DQB1,HSPB1,IGHMBP2,KIF5A,LMNA,MAPT,MFN2,MFSD8,NEFH,NEFL,NIPA1,PARK7,PDYN,PLEC,PLEKHG5,SETX,SIGMAR1,SLC52A2,SLC52A3,SPAST,SPG11,SQSTM1,SYNE1,TARDBP,TBK1,TFAM,TFG,TIA1,UBQLN2,UCHL1,VCP,VRK1,WASHC5
HP_MENTAL_DETERIORATION	1.33611e-28	2.34727e-24	23.6294	42	ATP13A2,ATXN2,C19ORF12,C9ORF72,CCNF,CHCHD10,CHI3L1,CHMP2B,CYLD,DCTN1,FUS,GBA,GBE1,GLB1,GRN,HFE,HLA-DQB1,HNRNPA1,HNRNPA2B1,ITM2B,MAPT,MATR3,MFN2,MFSD8,NOS3,PAH,PARK7,RTN4R,SPAST,SPG11,SQSTM1,TARDBP,TBK1,TIA1,TMEM106B,TREM2,TRPM7,TUBA4A,TYROBP,UBQLN2,UCHL1,VCP
HP_FATIGUE	2.20547e-28	3.87435e-24	23.4118	44	ANG,ANXA11,ATM,ATP13A2,ATP7A,ATXN2,C9ORF72,CCNF,CHCHD10,CHMP2B,DAO,DCTN1,ERBB4,FIG4,FUS,GBA,GLA,GLE1,HFE,HLA-DRB1,HNRNPA1,IL10,MATR3,NEFH,NEK1,OPTN,PFN1,PLEC,PON3,PPARGC1A,PRPH,SCN4A,SCNN1A,SLC18A2,SOD1,SQSTM1,TAF15,TARDBP,TBK1,TREM2,UBQLN2,UNC13A,VAPB,VCP
HP_PARKINSONISM	1.45163e-27	2.54993e-23	22.5935	28	ALS2,ATP13A2,ATXN2,C19ORF12,C9ORF72,CAT,CHCHD10,CHMP2B,DCTN1,FUS,GBA,GRN,HFE,KIF5A,MAPT,NOS3,PARK7,SIGMAR1,SLC18A2,SPG11,SQSTM1,TARDBP,TBK1,TMEM106B,TREM2,TRPM7,UCHL1,VCP
HP_DEGENERATION_OF_THE_LATERAL_CORTICOSPINAL_TRACTS	1.85274e-27	3.25433e-23	22.4875	16	C9ORF72,CHCHD10,DCTN1,FUS,NEFH,NIPA1,PRPH,SOD1,SPAST,SPG11,SPG7,SQSTM1,TARDBP,TBK1,VCP,WASHC5
HP_PAIN	4.53163e-26	7.95935e-22	21.0991	57	ANG,ANXA11,ATP7A,ATXN2,C9ORF72,CAT,CAV1,CCNF,CHCHD10,CHMP2B,DAO,DCTN1,ERBB4,ERLIN1,FIG4,FUS,GBA,GLA,GLE1,GNE,HFE,HLA-DQB1,HLA-DRB1,HNRNPA1,HNRNPA2B1,IL10,IL6,LMNA,MATR3,MFN2,NEFH,NEK1,OPTN,PFN1,PON3,PPARGC1A,PRPH,SCN4A,SCNN1A,SH3TC2,SOD1,SPAST,SPG7,SPTLC1,SQSTM1,SREBF1,SYNE1,TAF15,TARDBP,TBK1,TNFRSF1A,TREM2,TYROBP,UBQLN2,UNC13A,VAPB,VCP
HP_ABNORMAL_REFLEX	4.78692e-26	8.40726e-22	21.0753	70	ABCC8,ALS2,ATM,ATP13A2,ATP7A,ATXN1,ATXN2,BICD2,C19ORF12,C9ORF72,CAMTA1,CAV1,CHCHD10,CHMP2B,DCTN1,DDHD1,ERGIC1,ERLIN1,FIG4,FUS,GBA,GBE1,GLE1,GNE,GPT2,GRN,HNRNPK,HSPB1,IGHMBP2,IL10,KIF5A,LMNA,MAPT,MATR3,MFN2,NEFH,NEFL,NEK1,NIPA1,PAH,PARK7,PDYN,PLEC,PLEKHG5,PRPH,SCN4A,SETX,SH3TC2,SIGMAR1,SLC18A2,SLC52A2,SLC52A3,SOD1,SPAST,SPG11,SPG7,SPTLC1,SQSTM1,SYNE1,TARDBP,TBK1,TFG,TMEM106B,TREM2,TYROBP,UCHL1,VAP…
HP_ABNORMAL_EMOTION_AFFECT_BEHAVIOR	5.71544e-26	1.00375e-21	20.9984	55	ABCC8,ANG,ANXA11,ATP13A2,ATXN1,ATXN2,C19ORF12,C9ORF72,CAMTA1,CCNF,CHCHD10,CHMP2B,CHRNA4,DAO,DCTN1,ERBB4,FIG4,FUS,GBA,GLE1,GRN,HFE,HLA-DQB1,HLA-DRB1,HNRNPA1,IL10,MAPK1,MAPT,MATR3,NEFH,NEK1,OPTN,PAH,PARK7,PFN1,PON3,PPARGC1A,PRPH,RNF13,SLC52A2,SOD1,SPAST,SPG11,SQSTM1,TAF15,TARDBP,TBK1,TMEM106B,TREM2,TYROBP,UBQLN2,UCHL1,UNC13A,VAPB,VCP
HP_DISTAL_AMYOTROPHY	9.33436e-26	1.63921e-21	20.7854	30	ALS2,ANG,ATP7A,ATXN1,ATXN2,BICD2,C19ORF12,CHCHD10,DCTN1,FUS,GNE,HSPB1,IGHMBP2,KIF5A,LMNA,MATR3,MFN2,NEFL,PLEKHG5,SETX,SH3TC2,SIGMAR1,SLC52A3,SPAST,SPG11,SPTLC1,SQSTM1,TFG,TIA1,VCP
HP_ABNORMAL_FEAR_ANXIETY_RELATED_BEHAVIOR	9.98987e-26	1.75422e-21	20.7559	43	ANG,ANXA11,ATXN2,C9ORF72,CACNA1H,CCNF,CHCHD10,CHMP2B,CHRNA4,DAO,DCTN1,ERBB4,FIG4,FUS,GLA,GLE1,GRN,HLA-DQB1,HNRNPA1,MAPK1,MAPT,MATR3,NEFH,NEK1,OPTN,PAH,PARK7,PFN1,PON3,PPARGC1A,PRPH,SOD1,SQSTM1,TAF15,TARDBP,TBK1,TMEM106B,TREM2,UBQLN2,UCHL1,UNC13A,VAPB,VCP
HP_ABNORMAL_PATTERN_OF_RESPIRATION	3.49074e-25	6.12938e-21	20.2126	54	ANG,ANXA11,ATXN2,C9ORF72,CACNA1H,CAV1,CCNF,CHCHD10,CHMP2B,CHRNA4,DAO,DCTN1,ERBB4,ERGIC1,FIG4,FUS,GBA,GLA,GLE1,GNE,HLA-DRB1,HNRNPA1,HNRNPK,IGHMBP2,KIF5A,LMNA,MAPT,MATR3,NEFH,NEK1,OPTN,PFN1,PLEC,PON3,PPARGC1A,PRPH,RNF13,RUNX2,SCN4A,SCNN1A,SLC52A3,SOD1,SQSTM1,STN1,TAF15,TARDBP,TBK1,TFG,TREM2,TRIP11,UBQLN2,UNC13A,VAPB,VCP
HP_ABNORMAL_UPPER_MOTOR_NEURON_MORPHOLOGY	1.33445e-24	2.34302e-20	19.6302	14	ALS2,C9ORF72,CHCHD10,FUS,GBE1,MATR3,SETX,SIGMAR1,SPG7,SQSTM1,TARDBP,TBK1,TYROBP,VCP
HP_SOMATIC_SENSORY_DYSFUNCTION	3.0761e-24	5.40072e-20	19.2675	39	ATP13A2,ATP7A,ATXN1,ATXN2,C19ORF12,CAV1,CHCHD10,DDHD1,FIG4,GBE1,GLA,HLA-DQB1,HLA-DRB1,HNRNPK,HSPB1,IGHMBP2,IL10,KIF5A,LMNA,MAPT,MATR3,MFN2,NEFH,NEFL,NIPA1,PDYN,PLEKHG5,SCN4A,SETX,SH3TC2,SPAST,SPG11,SPG7,SPTLC1,SYNE1,TFG,TNFRSF1A,VCP,WASHC5
HP_BABINSKI_SIGN	7.30969e-24	1.28329e-19	18.8917	34	ALS2,ATP13A2,ATXN1,C19ORF12,C9ORF72,CAV1,CHCHD10,CHMP2B,DDHD1,ERLIN1,FUS,GPT2,KIF5A,MFN2,NEFH,NEFL,NIPA1,PDYN,SETX,SIGMAR1,SOD1,SPAST,SPG11,SPG7,SQSTM1,SYNE1,TARDBP,TBK1,TFG,TREM2,TYROBP,UCHL1,VCP,WASHC5
HP_GAIT_DISTURBANCE	1.5432e-23	2.70909e-19	18.5672	65	ALS2,ATM,ATP13A2,ATP7A,ATXN1,ATXN2,BICD2,C19ORF12,C9ORF72,CAMTA1,CAV1,CHCHD10,CHMP2B,DCTN1,DDHD1,ERBB4,ERLIN1,FIG4,FUS,GBA,GBE1,GLB1,GLE1,GNE,GPT2,GRN,HLA-DQB1,HNRNPA1,HNRNPA2B1,HNRNPK,HSPB1,IGHMBP2,IL10,KIF5A,LMNA,MAPT,MATR3,MEF2C,MFN2,NEFH,NEFL,NIPA1,PARK7,PDYN,PLEC,PLEKHG5,SCN4A,SETX,SH3TC2,SIGMAR1,SLC18A2,SPAST,SPG11,SPG7,SPTLC1,SQSTM1,SYNE1,TFG,TIA1,TMEM106B,TREM2,TYROBP,UCHL1,VCP,WASHC5
HP_IMPAIRMENT_IN_PERSONALITY_FUNCTIONING	2.32403e-23	4.07961e-19	18.3894	52	ANG,ANXA11,ATP13A2,ATXN2,C19ORF12,C9ORF72,CACNA1H,CCNF,CHCHD10,CHMP2B,CHRNA4,DAO,DCTN1,ERBB4,FIG4,FUS,GBA,GLA,GLE1,GRN,HLA-DQB1,HLA-DRB1,HNMT,HNRNPA1,MAPK1,MAPT,MATR3,NEFH,NEK1,OPTN,PAH,PARK7,PFN1,PON3,PPARGC1A,PRPH,SLC18A2,SOD1,SPAST,SPG11,SQSTM1,TAF15,TARDBP,TBK1,TMEM106B,TREM2,TYROBP,UBQLN2,UCHL1,UNC13A,VAPB,VCP
HP_SUPRANUCLEAR_GAZE_PALSY	2.63412e-23	4.62368e-19	18.335	18	ALS2,ATP13A2,ATXN1,C9ORF72,CHCHD10,DCTN1,FUS,GBA,HLA-DQB1,MAPT,SH3TC2,SIGMAR1,SPG11,SPG7,SQSTM1,TARDBP,TBK1,VCP
HP_DISTAL_SENSORY_IMPAIRMENT	5.15402e-23	9.04634e-19	18.0435	24	ATP13A2,ATP7A,ATXN1,C19ORF12,CAV1,CHCHD10,DDHD1,FIG4,GBE1,HSPB1,IGHMBP2,KIF5A,LMNA,MATR3,MFN2,NEFH,NEFL,PLEKHG5,SETX,SH3TC2,SPG11,SPTLC1,TFG,VCP
HP_ABNORMAL_PYRAMIDAL_SIGN	5.1674e-23	9.06931e-19	18.0424	39	ALS2,ATP13A2,ATXN1,C19ORF12,C9ORF72,CAMTA1,CAV1,CHCHD10,CHMP2B,DDHD1,ERLIN1,FUS,GBE1,GPT2,IL10,KIF5A,MAPT,MFN2,NEFH,NEFL,NIPA1,PDYN,SETX,SIGMAR1,SOD1,SPAST,SPG11,SPG7,SQSTM1,SYNE1,TARDBP,TBK1,TFG,TMEM106B,TREM2,TYROBP,UCHL1,VCP,WASHC5
HP_DYSCALCULIA	1.59864e-22	2.80562e-18	17.552	14	C9ORF72,CHCHD10,CHMP2B,FUS,GRN,HNRNPA1,HNRNPA2B1,MAPT,SQSTM1,TARDBP,TBK1,TMEM106B,TREM2,VCP
HP_EMG_NEUROPATHIC_CHANGES	1.92865e-22	3.3846e-18	17.4705	18	ALS2,ATP7A,CHCHD10,ERGIC1,HNRNPA1,HNRNPA2B1,HSPB1,IGHMBP2,MFN2,NEFH,PLEKHG5,SH3TC2,SPG11,SPG7,SYNE1,VAPB,VCP,VRK1
HP_ABNORMALITY_OF_EXTRAPYRAMIDAL_MOTOR_FUNCTION	1.93431e-22	3.39433e-18	17.4692	33	ALS2,ATP13A2,ATXN1,ATXN2,C19ORF12,C9ORF72,CAT,CHCHD10,CHMP2B,DCTN1,FUS,GBA,GBE1,GLB1,GRN,HFE,HLA-DQB1,KIF5A,MAPT,NOS3,PARK7,SIGMAR1,SLC18A2,SOD1,SPG11,SQSTM1,TARDBP,TBK1,TMEM106B,TREM2,TRPM7,UCHL1,VCP
HP_DIMINISHED_MOTIVATION	2.11229e-22	3.70644e-18	17.431	21	ATP13A2,ATXN1,C9ORF72,CHCHD10,CHMP2B,DCTN1,FUS,GBA,GRN,HFE,HLA-DQB1,MAPT,PARK7,SPAST,SQSTM1,TARDBP,TBK1,TMEM106B,TREM2,UCHL1,VCP
HP_ADULT_ONSET	3.1518e-21	5.53015e-17	16.2573	32	ABCC8,ATP13A2,ATXN1,C9ORF72,CCNF,CHMP2B,CYLD,DCTN1,ERBB4,GBA,GBE1,GNE,HLA-DRB1,HSPB1,IL6,KCNJ11,KIF5A,LIPC,LMNA,MAPT,MATR3,PARK7,RAPGEF2,SPG11,SPG7,SYNE1,TBK1,TFG,TIA1,UBQLN2,VCP,WASHC5
HP_PERIPHERAL_AXONAL_DEGENERATION	4.98857e-21	8.75244e-17	16.0579	27	ABCC8,ATP13A2,C19ORF12,DDHD1,FIG4,GBE1,GLE1,HNRNPA1,HNRNPA2B1,HSPB1,IGHMBP2,KCNJ11,KIF5A,LMNA,MFN2,NEFH,NEFL,SETX,SH3TC2,SPG11,SPG7,SPTLC1,SYNE1,TFG,TYROBP,UBQLN2,VCP
HP_PERSEVERATION	1.38569e-20	2.43106e-16	15.6142	12	C9ORF72,CHCHD10,CHMP2B,FUS,GRN,MAPT,SQSTM1,TARDBP,TBK1,TMEM106B,TREM2,VCP
HP_EMG_ABNORMALITY	1.42711e-20	2.50358e-16	15.6014	31	ABCC9,ALS2,ATP13A2,ATP7A,CHCHD10,ERGIC1,GBE1,GNE,HNRNPA1,HNRNPA2B1,HSPB1,IGHMBP2,LMNA,MATR3,MFN2,NEFH,NEFL,PLEC,PLEKHG5,SCN4A,SH3TC2,SPG11,SPG7,SPTLC1,SQSTM1,SYNE1,TFG,TIA1,VAPB,VCP,VRK1
HP_LIMB_MUSCLE_WEAKNESS	1.82632e-20	3.20372e-16	15.4943	31	CAV1,CCNF,CHCHD10,DCTN1,DDHD1,ERGIC1,GNE,HSPB1,IGHMBP2,KIF5A,LMNA,MAPT,MFN2,NEFH,NEFL,NIPA1,PLEC,SCN4A,SH3TC2,SIGMAR1,SLC52A2,SPAST,SPG11,SPG7,SPTLC1,SQSTM1,SYNE1,TFG,TIA1,VCP,WASHC5
HP_PROXIMAL_MUSCLE_WEAKNESS	2.0933e-20	3.67186e-16	15.4351	28	ALS2,ATXN1,BICD2,C9ORF72,CHCHD10,FUS,HLA-DRB1,HNRNPA1,HNRNPA2B1,IGHMBP2,LMNA,MFN2,NEFH,NEFL,PLEC,PLEKHG5,SCN4A,SH3TC2,SIGMAR1,SLC52A3,SPG11,SQSTM1,SYNE1,TARDBP,TBK1,TFG,VAPB,VCP
HP_HYPERREFLEXIA	2.60248e-20	4.56474e-16	15.3406	49	ABCC8,ALS2,ATP13A2,ATXN1,ATXN2,BICD2,C19ORF12,C9ORF72,CAMTA1,CAV1,CHMP2B,DCTN1,DDHD1,ERLIN1,FUS,GBA,GLE1,GPT2,GRN,IL10,KIF5A,MAPT,MATR3,MFN2,NEFH,NEK1,NIPA1,PAH,PARK7,PDYN,PRPH,SETX,SIGMAR1,SLC18A2,SLC52A3,SOD1,SPAST,SPG11,SPG7,SQSTM1,SYNE1,TBK1,TFG,TMEM106B,TREM2,UCHL1,VCP,VRK1,WASHC5
HP_ATROPHY_DEGENERATION_INVOLVING_THE_CORTICOSPINAL_TRACTS	5.67403e-20	9.95111e-16	15.0021	16	C9ORF72,CHCHD10,DCTN1,FUS,NEFH,NIPA1,PRPH,SOD1,SPAST,SPG11,SPG7,SQSTM1,TARDBP,TBK1,VCP,WASHC5
HP_MORPHOLOGICAL_ABNORMALITY_OF_THE_PYRAMIDAL_TRACT	8.32009e-20	1.45909e-15	14.8359	19	ALS2,C9ORF72,CHCHD10,DCTN1,FUS,MAPT,NEFH,NIPA1,PRPH,SOD1,SPAST,SPG11,SPG7,SQSTM1,TARDBP,TBK1,VAPB,VCP,WASHC5
HP_IMPAIRED_VIBRATORY_SENSATION	9.58828e-20	1.6814e-15	14.7743	20	ATP13A2,ATXN1,ATXN2,C19ORF12,CHCHD10,DDHD1,KIF5A,MFN2,NEFH,NEFL,NIPA1,PDYN,SETX,SH3TC2,SPAST,SPG11,SPG7,SYNE1,VCP,WASHC5
HP_IMPAIRMENT_OF_ACTIVITIES_OF_DAILY_LIVING	1.2615e-19	2.21204e-15	14.6552	27	ALS2,ATP13A2,C19ORF12,CACNA1H,CCL2,CHMP2B,CHRNA4,FUS,GBE1,HLA-DQB1,HLA-DRB1,IGHMBP2,KIF5A,MAPK1,NEFL,NIPA1,SCN4A,SIGMAR1,SPAST,SPG11,SPG7,SPTLC1,SQSTM1,SYNE1,TYROBP,VCP,WASHC5
HP_MORPHOLOGICAL_ABNORMALITY_OF_THE_CORTICOSPINAL_TRACT	1.96796e-19	3.45062e-15	14.4621	17	ALS2,C9ORF72,CHCHD10,DCTN1,FUS,NEFH,NIPA1,PRPH,SOD1,SPAST,SPG11,SPG7,SQSTM1,TARDBP,TBK1,VCP,WASHC5
HP_ABNORMAL_RESPIRATORY_SYSTEM_MORPHOLOGY	2.09616e-19	3.6752e-15	14.4347	65	ADARB1,AGT,ANG,ANXA11,ATM,ATXN2,C9ORF72,CAT,CAV1,CCNF,CHCHD10,CHMP2B,CXCR4,DAO,DCTN1,ERBB4,FCGR3A,FIG4,FUS,GBA,GLA,GLB1,GLE1,HFE,HLA-DQB1,HLA-DRB1,HMOX1,HNRNPA1,IL10,IL6,IL6R,LEP,LMNA,MAPK1,MATR3,NEFH,NEK1,OPTN,PFN1,PLEC,PON3,PPARGC1A,PRPH,RUNX2,SCN4A,SCNN1A,SLC52A3,SOD1,SQSTM1,SREBF1,STN1,TAF15,TARDBP,TBK1,TFG,TNFRSF1A,TNFRSF1B,TREM2,TRIP11,UBQLN2,UNC13A,VAPB,VCP,WASHC5,WDR35
HP_DYSPHAGIA	3.13298e-19	5.49273e-15	14.2602	39	ALS2,ATP13A2,ATP7A,ATXN1,ATXN2,C19ORF12,C9ORF72,CAV1,CHCHD10,DCTN1,FIG4,FUS,GBA,HLA-DQB1,HLA-DRB1,KIF5A,MAPT,MATR3,NEFH,NEK1,OPTN,PFN1,PLEC,PRPH,SCN4A,SETX,SIGMAR1,SLC52A2,SLC52A3,SOD1,SPG11,SPG7,SQSTM1,TARDBP,TBK1,TFG,UBQLN2,VAPB,VCP
HP_DYSARTHRIA	3.53595e-19	6.19887e-15	14.2077	41	ALS2,ATM,ATP13A2,ATXN1,ATXN2,C19ORF12,C9ORF72,CAMTA1,CCNF,CHCHD10,DCTN1,ERLIN1,FIG4,FUS,GBA,GLE1,GPT2,MAPT,MATR3,NEFH,NEFL,NEK1,OPTN,PDYN,PFN1,PRPH,SETX,SH3TC2,SLC18A2,SOD1,SPAST,SPG11,SPG7,SQSTM1,SYNE1,TARDBP,TBK1,TMEM106B,UBQLN2,VAPB,VCP
HP_LOWER_LIMB_MUSCLE_WEAKNESS	1.7035e-18	2.98624e-14	13.5249	22	CAV1,CHCHD10,DCTN1,DDHD1,ERGIC1,GNE,HSPB1,KIF5A,LMNA,MAPT,MFN2,NEFH,NEFL,NIPA1,PLEC,SPAST,SPG11,SPG7,SYNE1,TFG,VCP,WASHC5
HP_URINARY_INCONTINENCE	2.20172e-18	3.85939e-14	13.4135	24	ALS2,ATP13A2,C19ORF12,CACNA1H,CCL2,CHMP2B,CHRNA4,FUS,GBE1,HLA-DQB1,HLA-DRB1,IGHMBP2,KIF5A,NEFL,NIPA1,SIGMAR1,SPAST,SPG11,SPG7,SQSTM1,SYNE1,TYROBP,VCP,WASHC5
HP_PERSONALITY_CHANGES	2.28371e-18	4.00288e-14	13.3976	15	ATXN2,C9ORF72,CHMP2B,DCTN1,GBA,GRN,HLA-DQB1,MAPT,SQSTM1,TBK1,TIA1,TMEM106B,TREM2,TYROBP,VCP
HP_MUTISM	3.06368e-18	5.3697e-14	13.27	16	C9ORF72,CHCHD10,CHMP2B,FUS,GLE1,GRN,HNRNPA1,HNRNPA2B1,MAPT,PLEC,SQSTM1,TARDBP,TBK1,TMEM106B,TREM2,VCP
HP_URINARY_BLADDER_SPHINCTER_DYSFUNCTION	5.28856e-18	9.26873e-14	13.033	13	ATXN1,ATXN2,GBE1,HNRNPA1,HNRNPA2B1,KIF5A,NIPA1,SETX,SPAST,SPG11,SPG7,VCP,WASHC5
HP_LACK_OF_INSIGHT	6.01477e-18	1.05409e-13	12.9771	9	C9ORF72,CHMP2B,GRN,MAPT,SQSTM1,TMEM106B,TREM2,TYROBP,VCP
HP_IMPAIRED_PROPRIOCEPTION	6.32668e-18	1.10869e-13	12.9552	20	ATP13A2,ATXN1,ATXN2,C19ORF12,CHCHD10,DDHD1,KIF5A,MFN2,NEFH,NEFL,NIPA1,PDYN,SETX,SH3TC2,SPAST,SPG11,SPG7,SYNE1,VCP,WASHC5
HP_ABNORMALITY_OF_THE_BLADDER	7.62589e-18	1.33628e-13	12.8741	37	ALS2,ATP13A2,ATP7A,ATXN1,ATXN2,C19ORF12,CACNA1H,CCL2,CHMP2B,CHRNA3,CHRNA4,FUS,GBA,GBE1,HLA-DQB1,HLA-DRB1,HNRNPA1,HNRNPA2B1,HNRNPK,IGHMBP2,KIF5A,MAPT,NEFL,NIPA1,PAH,PLEC,SETX,SH3TC2,SIGMAR1,SPAST,SPG11,SPG7,SQSTM1,SYNE1,TYROBP,VCP,WASHC5
HP_ABNORMALITY_OF_THE_MUSCULATURE_OF_THE_LIMBS	1.36071e-17	2.38423e-13	12.6227	38	ALS2,ATP13A2,BICD2,C19ORF12,CAV1,CCNF,CHCHD10,DCTN1,DDHD1,ERGIC1,GNE,HNRNPA1,HSPB1,IGHMBP2,KIF5A,LMNA,MAPT,MATR3,MFN2,NEFH,NEFL,NIPA1,PLEC,SCN4A,SH3TC2,SIGMAR1,SLC52A2,SLC52A3,SPAST,SPG11,SPG7,SPTLC1,SQSTM1,SYNE1,TFG,TIA1,VCP,WASHC5
HP_MEMORY_IMPAIRMENT	2.18807e-17	3.8335e-13	12.4164	21	ATXN1,C9ORF72,CAMTA1,CHMP2B,CYLD,GNE,GRN,HLA-DQB1,HLA-DRB1,IL10,MAPT,PAH,SPAST,SPG11,SPG7,SQSTM1,TIA1,TMEM106B,TREM2,TYROBP,VCP
HP_PROGRESSIVE	2.30123e-17	4.03153e-13	12.3945	28	ALS2,ATXN2,C19ORF12,CHCHD10,ERLIN1,FIG4,GBA,GPT2,KIF5A,LMNA,MAPT,NEFH,NIPA1,SETX,SIGMAR1,SLC52A2,SLC52A3,SPAST,SPG11,SQSTM1,SYNE1,TBK1,TFAM,UBQLN2,UCHL1,VCP,VRK1,WASHC5
HP_REDUCED_TENDON_REFLEXES	2.72373e-17	4.77142e-13	12.3214	39	ATM,ATP7A,ATXN1,ATXN2,BICD2,C19ORF12,C9ORF72,CHCHD10,ERGIC1,ERLIN1,FIG4,FUS,GBA,GBE1,GLE1,GNE,HNRNPK,HSPB1,IGHMBP2,LMNA,MFN2,NEFH,NEFL,PLEC,PLEKHG5,SCN4A,SETX,SH3TC2,SIGMAR1,SLC52A2,SPG11,SPTLC1,SQSTM1,SYNE1,TARDBP,TBK1,TFG,VAPB,VCP
HP_ABNORMAL_ESOPHAGUS_PHYSIOLOGY	2.86416e-17	5.01715e-13	12.2995	46	ALS2,ATP13A2,ATP7A,ATXN1,ATXN2,C19ORF12,C9ORF72,CAMTA1,CAV1,CHCHD10,CHRNA3,DCTN1,FIG4,FUS,GBA,GLA,HLA-DQB1,HLA-DRB1,KIF5A,MAPK1,MAPT,MATR3,NEFH,NEK1,OPTN,PFN1,PLEC,PRPH,SCN4A,SETX,SIGMAR1,SLC52A2,SLC52A3,SOD1,SPG11,SPG7,SPTLC1,SQSTM1,STN1,TARDBP,TBK1,TFG,UBQLN2,VAPB,VCP,WASHC5
HP_EEG_WITH_CONTINUOUS_SLOW_ACTIVITY	3.76561e-17	6.59584e-13	12.1807	8	C9ORF72,CHMP2B,GRN,MAPT,SQSTM1,TMEM106B,TREM2,VCP
HP_FUNCTIONAL_ABNORMALITY_OF_THE_GASTROINTESTINAL_TRACT	5.03034e-17	8.81013e-13	12.055	54	ALS2,ATP13A2,ATP7A,ATXN1,ATXN2,C19ORF12,C9ORF72,CAMTA1,CAV1,CHCHD10,CHRNA3,DCTN1,FGB,FIG4,FUS,GBA,GLA,HLA-DQB1,HLA-DRB1,HNRNPK,IL10,IL6,KIF5A,MAPK1,MAPT,MATR3,NEFH,NEK1,OPTN,PFN1,PLEC,PRPH,SCN4A,SETX,SIGMAR1,SLC52A2,SLC52A3,SOD1,SPG11,SPG7,SPTLC1,SQSTM1,SREBF1,STN1,TARDBP,TBK1,TFG,TNFRSF1A,TREM2,TYROBP,UBQLN2,VAPB,VCP,WASHC5
HP_CEREBRAL_INCLUSION_BODIES	8.33526e-17	1.45967e-12	11.8357	14	ATXN2,C19ORF12,CYLD,GBA,GRN,HFE,HNRNPA1,HNRNPA2B1,ITM2B,MAPT,NOS3,TIA1,TREM2,VCP
HP_ABNORMALITY_OF_COORDINATION	9.25533e-17	1.6207e-12	11.7903	54	ABCC8,ALS2,ATM,ATP13A2,ATXN1,ATXN2,C19ORF12,C9ORF72,CAMTA1,CAV1,CHCHD10,CXCR4,FIG4,FUS,GBA,GBE1,GLB1,GRN,HLA-DQB1,HLA-DRB1,IL10,ITM2B,KCNJ11,KIF5A,MAPT,MFN2,MFSD8,NEFH,NEFL,OXR1,PDYN,PLEC,SETX,SH3TC2,SIGMAR1,SLC18A2,SLC52A2,SLC52A3,SOD1,SPAST,SPG11,SPG7,SQSTM1,STN1,SYNE1,TARDBP,TBK1,TIA1,TMEM106B,TREM2,UCHL1,VCP,VRK1,WASHC5
HP_ONSET	9.77587e-17	1.71175e-12	11.7666	62	ABCC8,ACKR3,ALS2,ATP13A2,ATP7A,ATXN1,BICD2,C9ORF72,CAV1,CCNF,CHMP2B,CHRNA4,CXCR4,CYLD,DCTN1,DDHD1,ERBB4,ERGIC1,FCGR3A,GBA,GBE1,GLA,GLB1,GLE1,GNE,HLA-DRB1,HNMT,HSPB1,IL6,IL6R,KANK1,KCNJ11,KIF5A,LIPC,LMNA,MAPT,MATR3,MFN2,MFSD8,MYH9,NEFL,PARK7,PLEC,PLEKHG5,RAPGEF2,RNF13,SCN4A,SCNN1A,SLC18A2,SLC52A3,SPG11,SPG7,SREBF1,SYNE1,TBK1,TFAM,TFG,TIA1,UBQLN2,VCP,VRK1,WASHC5
HP_PERIPHERAL_AXONAL_NEUROPATHY	3.08013e-16	5.39299e-12	11.2682	21	ABCC8,ATP13A2,C19ORF12,DDHD1,GBE1,GLE1,HNRNPA1,HNRNPA2B1,HSPB1,KCNJ11,KIF5A,MFN2,NEFH,NEFL,SETX,SH3TC2,SPG11,SPG7,SPTLC1,SYNE1,VCP
HP_HYPERORALITY	5.25743e-16	9.20418e-12	11.036	9	C9ORF72,CHMP2B,DCTN1,GRN,MAPT,SQSTM1,TMEM106B,TREM2,VCP
HP_TEMPORAL_CORTICAL_ATROPHY	5.5152e-16	9.65491e-12	11.0153	10	ADARB1,C9ORF72,CAMTA1,CHMP2B,GRN,MAPT,NEK1,TMEM106B,TREM2,VCP
HP_UPPER_LIMB_AMYOTROPHY	7.10271e-16	1.24333e-11	10.9054	14	ALS2,CHCHD10,DCTN1,HSPB1,KIF5A,MATR3,NEFH,NEFL,SH3TC2,SLC52A3,SPG11,SQSTM1,TIA1,VCP
HP_AREFLEXIA	1.51948e-15	2.65955e-11	10.5752	26	ATXN1,BICD2,C19ORF12,CHCHD10,ERGIC1,ERLIN1,FIG4,GLE1,GNE,HNRNPK,HSPB1,IGHMBP2,LMNA,MFN2,NEFL,PLEC,PLEKHG5,SETX,SH3TC2,SLC52A2,SPG11,SPTLC1,SQSTM1,TFG,VAPB,VCP
HP_ABNORMAL_ANTERIOR_HORN_CELL_MORPHOLOGY	1.5562e-15	2.72367e-11	10.5648	9	DCTN1,GLE1,IGHMBP2,NEFH,PRPH,SETX,SOD1,TFG,VRK1
HP_COLLECTIONISM	2.01659e-15	3.52923e-11	10.4523	8	C9ORF72,CHMP2B,GRN,MAPT,SQSTM1,TMEM106B,TREM2,VCP
HP_HALLUCINATIONS	2.15744e-15	3.77552e-11	10.423	20	ATP13A2,ATXN2,C9ORF72,CHCHD10,CHI3L1,FIG4,FUS,GBA,GRN,HLA-DQB1,HLA-DRB1,MAPT,PARK7,RTN4R,SQSTM1,TARDBP,TBK1,TREM2,UCHL1,VCP
HP_ABNORMALITY_OF_THE_PERIPHERAL_NERVOUS_SYSTEM	2.47144e-15	4.32477e-11	10.364	31	ATP7A,ATXN1,ATXN2,BDNF,CAV1,CHCHD10,CHRNA3,FIG4,GBA,GBE1,GLA,HSPB1,IGHMBP2,LEP,LMNA,MAPT,MATR3,MFN2,NEFL,PARK7,PLEKHG5,SETX,SH3TC2,SIGMAR1,SLC18A2,SPG11,SPTLC1,SREBF1,TFG,UCHL1,VCP
HP_PERIPHERAL_NEUROPATHY	2.51462e-15	4.40009e-11	10.3565	33	ABCC8,ALS2,ATP13A2,ATXN1,C19ORF12,DDHD1,GBE1,GLE1,HFE,HLA-DQB1,HLA-DRB1,HNRNPA1,HNRNPA2B1,HSPB1,IGHMBP2,KCNJ11,KIF5A,MFN2,NEFH,NEFL,PDYN,SETX,SH3TC2,SLC52A2,SLC52A3,SPG11,SPG7,SPTLC1,SYNE1,TFG,TNFRSF1B,UCHL1,VCP
HP_ALEXIA	2.55004e-15	4.46181e-11	10.3505	7	C9ORF72,CHMP2B,GRN,MAPT,TMEM106B,TREM2,VCP
HP_BULBAR_PALSY	2.75133e-15	4.81373e-11	10.3175	13	ATXN1,C9ORF72,CHCHD10,FUS,MATR3,SLC52A2,SLC52A3,SQSTM1,TARDBP,TBK1,TIA1,TRPM7,VCP
HP_PARAPLEGIA_PARAPARESIS	2.86037e-15	5.00421e-11	10.3007	24	ALS2,ATP13A2,C19ORF12,C9ORF72,CHCHD10,DDHD1,FUS,GBA,GBE1,GPT2,KIF5A,NIPA1,PAH,SETX,SPAST,SPG11,SPG7,SQSTM1,TARDBP,TBK1,TFG,UCHL1,VCP,WASHC5
HP_FUNCTIONAL_MOTOR_DEFICIT	4.33662e-15	7.58604e-11	10.12	34	ABCC8,ALS2,ATP13A2,BICD2,C19ORF12,CHCHD10,DDHD1,ERLIN1,FIG4,FUS,GBA,GLE1,GPT2,HNRNPK,HSPB1,MAPT,MATR3,MFN2,NEFH,NEFL,PLEC,PLEKHG5,SCN4A,SETX,SH3TC2,SIGMAR1,SPAST,SPG11,SQSTM1,TBK1,TFG,TIA1,VCP,WASHC5
HP_ABNORMALITY_OF_THE_MUSCULATURE_OF_THE_UPPER_LIMBS	2.13291e-14	3.73046e-10	9.42824	23	ALS2,BICD2,C19ORF12,CHCHD10,DCTN1,GNE,HSPB1,KIF5A,LMNA,MATR3,MFN2,NEFH,NEFL,PLEC,SCN4A,SH3TC2,SLC52A3,SPG11,SPG7,SQSTM1,SYNE1,TIA1,VCP
HP_SLOWLY_PROGRESSIVE	3.96365e-14	6.93123e-10	9.15919	20	ALS2,ATP7A,C19ORF12,CHCHD10,DCTN1,DDHD1,GBE1,HSPB1,IGHMBP2,LMNA,MFN2,NEFL,PARK7,PDYN,SETX,SIGMAR1,SPG11,SYNE1,TFG,TIA1
HP_LOWER_LIMB_SPASTICITY	6.03852e-14	1.05589e-09	8.97638	22	ALS2,ATP13A2,C19ORF12,DDHD1,ERLIN1,FUS,GBA,GBE1,GPT2,KIF5A,NIPA1,SETX,SIGMAR1,SOD1,SPAST,SPG11,SPG7,SYNE1,TFG,UCHL1,VCP,WASHC5
HP_RIMMED_VACUOLES	7.26268e-14	1.26988e-09	8.89624	11	CHCHD10,GNE,HNRNPA1,HNRNPA2B1,LMNA,MATR3,NEFH,SQSTM1,SYNE1,TIA1,VCP
HP_PES_CAVUS	8.21173e-14	1.43574e-09	8.84292	26	ALS2,ATP13A2,ATP7A,C19ORF12,CHCHD10,DDHD1,GBA,HSPB1,KIF5A,LMNA,MFN2,NEFH,NEFL,NIPA1,PLEKHG5,SETX,SH3TC2,SIGMAR1,SPAST,SPG11,SPG7,SPTLC1,SYNE1,UCHL1,VCP,WASHC5
HP_TREMOR	9.0689e-14	1.58552e-09	8.79983	35	ALS2,ATM,ATP13A2,ATXN1,ATXN2,C19ORF12,C9ORF72,CAMTA1,CHCHD10,CTNND2,DCTN1,FUS,GBA,GPT2,ITM2B,MAPT,MFN2,NEFL,NIPA1,OXR1,PAH,PARK7,PDYN,SETX,SH3TC2,SIGMAR1,SLC18A2,SPG11,SQSTM1,TFG,TMEM106B,TNFRSF1B,UCHL1,VAPB,VCP
HP_GRAMMAR_SPECIFIC_SPEECH_DISORDER	1.11759e-13	1.95366e-09	8.70915	7	C9ORF72,CHMP2B,GRN,MAPT,TMEM106B,TREM2,VCP
HP_NEURONAL_LOSS_IN_THE_CEREBRAL_CORTEX	1.11759e-13	1.95366e-09	8.70915	7	C9ORF72,CHCHD10,FUS,SQSTM1,TARDBP,TBK1,VCP
HP_SPOKEN_WORD_RECOGNITION_DEFICIT	1.11759e-13	1.95366e-09	8.70915	7	C9ORF72,CHMP2B,GRN,MAPT,TMEM106B,TREM2,VCP
HP_FRONTOTEMPORAL_CEREBRAL_ATROPHY	1.73981e-13	3.04084e-09	8.51701	8	C9ORF72,CHMP2B,GRN,MAPT,SQSTM1,TMEM106B,TREM2,VCP
HP_ABNORMALITY_OF_THE_LOWER_URINARY_TRACT	2.58809e-13	4.52295e-09	8.34458	41	ALS2,ATP13A2,ATP7A,ATXN1,ATXN2,BDNF,C19ORF12,CACNA1H,CCL2,CHMP2B,CHRNA3,CHRNA4,FIG4,FUS,GBA,GBE1,HLA-DQB1,HLA-DRB1,HNRNPA1,HNRNPA2B1,HNRNPK,IGHMBP2,KIF5A,LMNA,MAPT,NEFL,NIPA1,PAH,PLEC,SETX,SH3TC2,SIGMAR1,SPAST,SPG11,SPG7,SQSTM1,SYNE1,TYROBP,VCP,WASHC5,WDR35
HP_CLONUS	2.84734e-13	4.97572e-09	8.30314	15	ALS2,CAV1,ERLIN1,FUS,KIF5A,NIPA1,SETX,SIGMAR1,SLC52A3,SOD1,SPAST,SPG11,SYNE1,UCHL1,WASHC5
HP_DISTAL_UPPER_LIMB_AMYOTROPHY	4.54456e-13	7.94025e-09	8.10017	11	ALS2,CHCHD10,DCTN1,MATR3,NEFL,SH3TC2,SLC52A3,SPG11,SQSTM1,TIA1,VCP
HP_ABNORMAL_NERVOUS_SYSTEM_ELECTROPHYSIOLOGY	5.52401e-13	9.65044e-09	8.01545	36	ABCC8,ADARB1,ATXN1,C9ORF72,CACNA1H,CHCHD10,CHI3L1,CHMP2B,CHRNA4,CTNND2,FIG4,GRN,HNMT,HSPB1,IGHMBP2,KCNJ11,LMNA,MAPT,MATR3,MFN2,MFSD8,NEFL,PLEKHG5,RNF13,RTN4R,SETX,SH3TC2,SIGMAR1,SPTLC1,SQSTM1,TBK1,TFG,TMEM106B,TREM2,TYROBP,VCP
HP_GLIOSIS	5.87251e-13	1.02587e-08	7.98891	15	ATXN2,C9ORF72,CHCHD10,FUS,GBA,GRN,MAPT,SQSTM1,TARDBP,TBK1,TFG,TYROBP,UBQLN2,VCP,VRK1
HP_ABNORMAL_GLIAL_CELL_MORPHOLOGY	5.98696e-13	1.0458e-08	7.98055	18	ATXN2,C9ORF72,CHCHD10,CHMP2B,FUS,GBA,GRN,MAPT,SQSTM1,TARDBP,TBK1,TFG,TMEM106B,TREM2,TYROBP,UBQLN2,VCP,VRK1
HP_PSYCHOSIS	6.0083e-13	1.04947e-08	7.97903	16	ATP13A2,C9ORF72,CHMP2B,CHRNA4,FIG4,GRN,HFE,ITM2B,MAPT,PAH,PARK7,SPG11,SQSTM1,TMEM106B,TREM2,VCP
HP_SPASTIC_PARAPLEGIA	6.02296e-13	1.05197e-08	7.978	17	ALS2,ATP13A2,C19ORF12,DDHD1,GBA,GBE1,GPT2,KIF5A,NIPA1,SETX,SPAST,SPG11,SPG7,TFG,UCHL1,VCP,WASHC5
HP_EMG_CHRONIC_DENERVATION_SIGNS	9.00761e-13	1.57309e-08	7.80325	9	ALS2,ERGIC1,HNRNPA1,HNRNPA2B1,HSPB1,MFN2,SH3TC2,SPG7,VCP
HP_MILDLY_ELEVATED_CREATINE_KINASE	1.0998e-12	1.92048e-08	7.71659	12	CHCHD10,ERGIC1,GNE,HNRNPA1,LMNA,MATR3,PLEKHG5,SCN4A,SQSTM1,TFG,TIA1,VCP
HP_SENILE_PLAQUES	1.1973e-12	2.09061e-08	7.67973	7	C9ORF72,CHMP2B,GRN,MAPT,TMEM106B,TREM2,VCP
HP_ANOMIC_APHASIA	1.359e-12	2.37267e-08	7.62476	6	C9ORF72,CHMP2B,GRN,MAPT,TMEM106B,TREM2
HP_EEG_WITH_GENERALIZED_SLOW_ACTIVITY	1.48127e-12	2.586e-08	7.58737	9	C9ORF72,CHMP2B,GRN,MAPT,RNF13,SQSTM1,TMEM106B,TREM2,VCP
HP_ABNORMAL_NERVE_CONDUCTION_VELOCITY	1.91426e-12	3.34173e-08	7.47603	15	ATXN1,CHCHD10,FIG4,HSPB1,IGHMBP2,LMNA,MATR3,MFN2,NEFL,PLEKHG5,SETX,SH3TC2,SIGMAR1,SPTLC1,VCP
HP_DISINHIBITION	2.30002e-12	4.01469e-08	7.39635	20	C19ORF12,C9ORF72,CHCHD10,CHMP2B,DCTN1,FUS,GBA,GRN,HNMT,MAPT,PARK7,SPAST,SQSTM1,TARDBP,TBK1,TMEM106B,TREM2,TYROBP,UCHL1,VCP
HP_DYSLEXIA	2.375e-12	4.14532e-08	7.38244	9	C9ORF72,CACNA1H,CHMP2B,GRN,MAPT,SQSTM1,TMEM106B,TREM2,VCP
HP_WEAKNESS_OF_MUSCLES_OF_RESPIRATION	2.63513e-12	4.59909e-08	7.33733	15	BICD2,ERBB4,ERGIC1,GLE1,HNRNPA1,HNRNPA2B1,LMNA,MATR3,MFN2,PLEKHG5,SCN4A,SPG11,SYNE1,TARDBP,VCP
HP_ABNORMAL_CIRCULATING_PROTEIN_CONCENTRATION	2.70836e-12	4.72664e-08	7.32545	33	ABCC8,ABCC9,ATM,C19ORF12,CAV1,CHCHD10,ERGIC1,GNE,HFE,HLA-DQB1,HLA-DRB1,HNRNPA1,HNRNPA2B1,IL10,IL6,IL6R,KCNJ11,LMNA,MATR3,NEFH,NEFL,PLEC,PLEKHG5,SCN4A,SETX,SQSTM1,SYNE1,TBK1,TFAM,TFG,TIA1,TNFRSF1A,VCP
HP_PARAPLEGIA	2.92096e-12	5.09736e-08	7.29265	18	ALS2,ATP13A2,C19ORF12,DDHD1,GBA,GBE1,GPT2,KIF5A,NIPA1,PAH,SETX,SPAST,SPG11,SPG7,TFG,UCHL1,VCP,WASHC5
HP_RESTRICTIVE_BEHAVIOR	3.04452e-12	5.3127e-08	7.27469	8	C9ORF72,CHMP2B,GRN,MAPT,SQSTM1,TMEM106B,TREM2,VCP
HP_ABNORMALITY_OF_PERIPHERAL_NERVES	3.06098e-12	5.3411e-08	7.27237	16	ATXN1,CHCHD10,FIG4,HSPB1,IGHMBP2,LMNA,MATR3,MFN2,NEFL,PLEKHG5,SETX,SH3TC2,SIGMAR1,SPTLC1,TFG,VCP
HP_EXPRESSIVE_APHASIA	3.07214e-12	5.36027e-08	7.27081	7	C9ORF72,CHMP2B,GRN,MAPT,TMEM106B,TREM2,VCP
HP_NEURONAL_LOSS_IN_CENTRAL_NERVOUS_SYSTEM	3.48627e-12	6.08215e-08	7.21594	10	ATXN2,C9ORF72,CHMP2B,FIG4,FUS,GBA,GRN,MAPT,PDYN,VAPB
HP_BULBAR_SIGNS	4.89484e-12	8.53856e-08	7.06862	10	ALS2,ATXN1,CHCHD10,FIG4,FUS,GBA,MATR3,SIGMAR1,SPG11,TFG
HP_STEPPAGE_GAIT	5.08603e-12	8.87106e-08	7.05202	11	GNE,HSPB1,IGHMBP2,LMNA,MFN2,NEFL,SH3TC2,SPTLC1,SQSTM1,TIA1,VCP
HP_ABNORMAL_MITOCHONDRIAL_MORPHOLOGY	5.46225e-12	9.52616e-08	7.02108	8	C9ORF72,CHCHD10,FUS,SPG7,SQSTM1,TARDBP,TBK1,VCP
HP_VISUAL_AGNOSIA	6.03622e-12	1.05266e-07	6.97771	6	C9ORF72,CHMP2B,GRN,MAPT,TMEM106B,TREM2
REACTOME_INTERLEUKIN_4_AND_INTERLEUKIN_13_SIGNALING	7.62489e-12	1.32963e-07	6.87627	15	CCL2,CEBPD,HGF,HMOX1,IL10,IL17A,IL18,IL1B,IL6,IL6R,ITGB2,MMP9,TNF,TNFRSF1B,VEGFA
HP_ABNORMAL_MUSCLE_FIBER_MORPHOLOGY	1.15827e-11	2.01945e-07	6.69477	20	ALS2,CHCHD10,FUS,GNE,HNRNPA1,HNRNPA2B1,HNRNPK,LMNA,MATR3,NEFH,NEFL,SCN4A,SIGMAR1,SPG11,SPG7,SQSTM1,SYNE1,TIA1,TREM2,VCP
HP_ABNORMALITY_OF_THE_MUSCULATURE_OF_THE_HAND	1.35134e-11	2.35593e-07	6.62784	14	ALS2,BICD2,CHCHD10,DCTN1,GNE,MFN2,NEFL,SCN4A,SH3TC2,SLC52A3,SPG11,SQSTM1,TIA1,VCP
HP_INAPPROPRIATE_BEHAVIOR	1.42733e-11	2.48826e-07	6.6041	11	C9ORF72,CHMP2B,DCTN1,GRN,MAPT,SLC18A2,SQSTM1,TMEM106B,TREM2,TYROBP,VCP
HP_ASTROCYTOSIS	1.57514e-11	2.74547e-07	6.56138	8	C9ORF72,CHMP2B,GRN,MAPT,SQSTM1,TMEM106B,TREM2,VCP
HP_URINARY_URGENCY	1.71391e-11	2.98717e-07	6.52474	10	ATP13A2,ATXN2,GBA,KIF5A,MAPT,NIPA1,SPAST,SPG11,SPG7,WASHC5
HP_ABNORMAL_EXTEROCEPTIVE_SENSATION	1.91717e-11	3.34124e-07	6.47609	19	ATP13A2,ATXN1,DDHD1,GBE1,GLA,HLA-DQB1,HLA-DRB1,HNRNPK,HSPB1,IL10,KIF5A,MFN2,NEFL,SCN4A,SETX,SH3TC2,SPTLC1,TNFRSF1A,VCP
HP_DIFFICULTY_WALKING	2.11723e-11	3.68948e-07	6.43303	22	ALS2,ATP13A2,BICD2,C19ORF12,CHCHD10,DDHD1,ERLIN1,FUS,GLE1,GPT2,HSPB1,MATR3,MFN2,PLEKHG5,SETX,SH3TC2,SIGMAR1,SPG11,SQSTM1,TIA1,VCP,WASHC5
HP_ABNORMAL_PERIPHERAL_NERVOUS_SYSTEM_PHYSIOLOGY	2.16059e-11	3.76483e-07	6.42425	16	ATXN1,CHCHD10,FIG4,HSPB1,IGHMBP2,LMNA,MATR3,MFN2,NEFL,PLEKHG5,SETX,SH3TC2,SIGMAR1,SPTLC1,TFG,VCP
HP_ABNORMAL_BRAIN_POSITRON_EMISSION_TOMOGRAPHY	2.5535e-11	4.44896e-07	6.35174	8	C9ORF72,CHMP2B,GRN,MAPT,SQSTM1,TMEM106B,TREM2,VCP
HP_SPINAL_MUSCULAR_ATROPHY	2.5535e-11	4.44896e-07	6.35174	8	ATP7A,BICD2,CHCHD10,IGHMBP2,PLEKHG5,SIGMAR1,VAPB,VRK1
HP_WEAKNESS_DUE_TO_UPPER_MOTOR_NEURON_DYSFUNCTION	3.18612e-11	5.55022e-07	6.25569	29	ALS2,ATP13A2,C19ORF12,C9ORF72,CHCHD10,DDHD1,FUS,GBA,GBE1,GPT2,HLA-DQB1,IL10,KIF5A,NEK1,NIPA1,PAH,SETX,SLC18A2,SOD1,SPAST,SPG11,SPG7,SQSTM1,TARDBP,TBK1,TFG,UCHL1,VCP,WASHC5
HP_HYPOREFLEXIA	3.20601e-11	5.58455e-07	6.25301	25	ATP7A,ATXN1,ATXN2,BICD2,C19ORF12,C9ORF72,CHCHD10,FIG4,FUS,GBA,HSPB1,IGHMBP2,LMNA,MFN2,NEFH,NEFL,SETX,SIGMAR1,SPTLC1,SQSTM1,SYNE1,TARDBP,TBK1,VAPB,VCP
HP_APRAXIA	3.59971e-11	6.26961e-07	6.20276	20	ABCC8,ATP13A2,ATXN2,C9ORF72,CHCHD10,CHMP2B,FUS,GBA,GRN,KCNJ11,MAPK1,MAPT,SETX,SQSTM1,TARDBP,TBK1,TMEM106B,TREM2,TYROBP,VCP
HP_TREMOR_BY_ANATOMICAL_SITE	5.51362e-11	9.60032e-07	6.01771	12	ALS2,C19ORF12,CTNND2,FUS,MFN2,NEFL,SETX,SH3TC2,SIGMAR1,SPG11,TFG,UCHL1
HP_FOOT_DORSIFLEXOR_WEAKNESS	5.91342e-11	1.02959e-06	5.98734	13	GNE,HSPB1,IGHMBP2,LMNA,MFN2,NEFL,SH3TC2,SIGMAR1,SPG11,SPTLC1,SQSTM1,TIA1,VCP
HP_GENERALIZED_AMYOTROPHY	6.61795e-11	1.15219e-06	5.93848	12	C9ORF72,CHCHD10,FUS,HNRNPA1,HNRNPA2B1,LMNA,SLC52A2,SPG11,SQSTM1,TARDBP,TBK1,VCP
HP_LOSS_OF_SPEECH	6.76569e-11	1.17777e-06	5.92894	10	ALS2,C9ORF72,CHMP2B,GRN,MAPT,SPG7,SQSTM1,TMEM106B,TREM2,VCP
HP_PARAPARESIS	7.92028e-11	1.3786e-06	5.86056	12	ATP13A2,C19ORF12,C9ORF72,CHCHD10,FUS,GBA,SPG11,SPG7,SQSTM1,TARDBP,TBK1,VCP
HP_RETROCOLLIS	8.00047e-11	1.39248e-06	5.85621	5	ALS2,FUS,MAPT,SIGMAR1,SPG11
HP_RAPIDLY_PROGRESSIVE	1.34395e-10	2.33834e-06	5.63109	9	ATP13A2,C9ORF72,DCTN1,GRN,HLA-DQB1,MFSD8,PLEC,PLEKHG5,TARDBP
HP_BRISK_REFLEXES	1.41911e-10	2.46883e-06	5.60751	10	ALS2,ATP13A2,C19ORF12,CAMTA1,FUS,GLE1,PARK7,SIGMAR1,SPAST,SPG11
HP_CONTRACTURES_OF_THE_JOINTS_OF_THE_LOWER_LIMBS	1.73131e-10	3.01144e-06	5.52123	17	ABCC8,ALS2,BICD2,C19ORF12,CAV1,ERGIC1,ERLIN1,FIG4,FUS,HLA-DRB1,KCNJ11,LMNA,PLEC,SH3TC2,SIGMAR1,SPG11,SYNE1
HP_ECHOLALIA	1.79966e-10	3.13015e-06	5.50443	9	C9ORF72,CHMP2B,GRN,MAPT,PLEC,SQSTM1,TMEM106B,TREM2,VCP
HP_UPPER_LIMB_MUSCLE_WEAKNESS	1.86654e-10	3.24628e-06	5.48861	12	CHCHD10,ERGIC1,LMNA,MFN2,NEFH,NEFL,SCN4A,SH3TC2,SPG7,SYNE1,TFG,VCP
HP_MUSCLE_FIBRILLATION	2.38803e-10	4.1523e-06	5.38171	9	CCNF,CHCHD10,HSPB1,OPTN,SH3TC2,SLC52A2,SLC52A3,TFG,VCP
HP_ABNORMAL_MOTOR_NERVE_CONDUCTION_VELOCITY	2.82561e-10	4.91232e-06	5.30871	10	ATXN1,FIG4,HSPB1,LMNA,MFN2,NEFL,PLEKHG5,SETX,SH3TC2,SIGMAR1
HP_ARM_DYSTONIA	3.15942e-10	5.49233e-06	5.26024	5	ALS2,FUS,SIGMAR1,SPG11,SYNE1
HP_SPASTIC_GAIT	3.38652e-10	5.88678e-06	5.23012	11	ALS2,C19ORF12,DDHD1,ERLIN1,KIF5A,NIPA1,SPAST,SPG11,SPG7,VCP,WASHC5
KEGG_AMYOTROPHIC_LATERAL_SCLEROSIS_ALS	3.51797e-10	6.11459e-06	5.21363	10	ALS2,CAT,NEFH,NEFL,NEFM,PRPH,SOD1,TNF,TNFRSF1A,TNFRSF1B
HP_TETRAPARESIS	3.95317e-10	6.87021e-06	5.16303	13	ALS2,C9ORF72,CHCHD10,FUS,GBE1,NEK1,SLC18A2,SOD1,SQSTM1,TARDBP,TBK1,UCHL1,VCP
HP_THICKENED_NUCHAL_SKIN_FOLD	4.35885e-10	7.57438e-06	5.12065	10	C9ORF72,CHMP2B,GRN,HNRNPK,MAPT,SQSTM1,TMEM106B,TREM2,TRIP11,VCP
HP_NEUROFIBRILLARY_TANGLES	4.37066e-10	7.59446e-06	5.1195	7	CYLD,GRN,HFE,ITM2B,MAPT,NOS3,TREM2
HP_LOWER_LIMB_AMYOTROPHY	5.37572e-10	9.33709e-06	5.02979	10	BICD2,GNE,HSPB1,KIF5A,LMNA,MFN2,NEFH,NEFL,SH3TC2,TFG
HP_ACTION_TREMOR	5.98731e-10	1.03982e-05	4.98304	16	ALS2,ATP13A2,ATXN1,ATXN2,CAMTA1,FUS,ITM2B,MFN2,NIPA1,PARK7,SETX,SIGMAR1,SPG11,TMEM106B,UCHL1,VAPB
HP_TETRAPLEGIA_TETRAPARESIS	9.24583e-10	1.60508e-05	4.7945	14	ALS2,C9ORF72,CHCHD10,FUS,GBE1,NEK1,SLC18A2,SOD1,SQSTM1,TARDBP,TBK1,TFG,UCHL1,VCP
HP_VERTICAL_SUPRANUCLEAR_GAZE_PALSY	1.0257e-09	1.78031e-05	4.7495	7	ATP13A2,ATXN1,DCTN1,MAPT,SH3TC2,SPG7,SQSTM1
HP_DISTAL_LOWER_LIMB_AMYOTROPHY	1.05492e-09	1.83092e-05	4.73733	8	BICD2,HSPB1,KIF5A,LMNA,MFN2,NEFL,SH3TC2,TFG
HP_PARESTHESIA	1.10844e-09	1.92358e-05	4.71589	13	ATXN1,GBE1,GLA,HLA-DQB1,HLA-DRB1,IL10,KIF5A,MFN2,NEFL,SCN4A,SH3TC2,TNFRSF1A,VCP
HP_DYSTONIA	1.13933e-09	1.97697e-05	4.704	28	ALS2,ATM,ATP13A2,ATXN1,ATXN2,C19ORF12,C9ORF72,CHMP2B,CHRNA4,DCTN1,FUS,GBA,GLB1,GLE1,HNMT,MAPT,PARK7,SETX,SIGMAR1,SLC18A2,SPG11,SQSTM1,STN1,SYNE1,TMEM106B,UBQLN2,UCHL1,VCP
REACTOME_SIGNALING_BY_INTERLEUKINS	1.1405e-09	1.97889e-05	4.70358	26	CAPZA1,CCL2,CEBPD,HGF,HMOX1,HNRNPA2B1,IL10,IL17A,IL18,IL18RAP,IL1B,IL6,IL6R,ITGB2,MAPK1,MAPK8,MEF2C,MMP9,P4HB,SOD1,SQSTM1,TBK1,TNF,TNFRSF1A,TNFRSF1B,VEGFA
HP_CEREBRAL_CORTICAL_ATROPHY	1.19054e-09	2.06559e-05	4.68496	22	ADARB1,ALS2,ATP13A2,ATXN2,BICD2,C9ORF72,CAMTA1,CHCHD10,CHMP2B,GBA,GRN,MAPT,MEF2C,NEK1,SPG11,SPG7,SQSTM1,TBK1,TMEM106B,TREM2,TYROBP,VCP
HP_IMPAIRED_DISTAL_VIBRATION_SENSATION	1.51839e-09	2.63396e-05	4.57939	7	CHCHD10,KIF5A,PDYN,SETX,SH3TC2,SPAST,VCP
HP_ABNORMALITY_OF_THE_MUSCULATURE_OF_THE_LOWER_LIMBS	1.51858e-09	2.63413e-05	4.57936	12	ATP13A2,CHCHD10,GNE,KIF5A,LMNA,MATR3,NEFL,PLEC,SPAST,SYNE1,VCP,WASHC5
HP_APHASIA	1.77323e-09	3.0753e-05	4.51211	14	C9ORF72,CHMP2B,CYLD,GRN,HLA-DQB1,HNRNPA1,HNRNPA2B1,MAPT,PLEC,SQSTM1,TIA1,TMEM106B,TREM2,VCP
HP_HEAD_TREMOR	1.88061e-09	3.26117e-05	4.48663	8	ALS2,FUS,NEFL,SETX,SH3TC2,SIGMAR1,SPG11,UCHL1
HP_ABNORMALITY_OF_CIRCULATING_ENZYME_LEVEL	2.17554e-09	3.77195e-05	4.42343	20	ABCC9,C19ORF12,CHCHD10,ERGIC1,GNE,HNRNPA1,HNRNPA2B1,LMNA,MATR3,NEFH,NEFL,PLEC,PLEKHG5,SCN4A,SETX,SQSTM1,SYNE1,TFG,TIA1,VCP
HP_SENSORIMOTOR_NEUROPATHY	2.45916e-09	4.26246e-05	4.37034	11	IGHMBP2,KIF5A,NEFH,NEFL,PDYN,SETX,SLC52A2,SPG11,TFG,UCHL1,VCP
HP_HAND_MUSCLE_WEAKNESS	2.47435e-09	4.28855e-05	4.36769	8	BICD2,DCTN1,GNE,MFN2,NEFL,SCN4A,SQSTM1,TIA1
HP_ABNORMAL_AUTONOMIC_NERVOUS_SYSTEM_PHYSIOLOGY	2.85208e-09	4.94209e-05	4.30609	13	ATP7A,ATXN2,CAV1,CHRNA3,GBA,GBE1,GLA,LEP,MAPT,PARK7,SLC18A2,SPG11,UCHL1
HP_HETEROGENEOUS	2.87026e-09	4.97331e-05	4.30335	18	ABCC8,ATM,CHI3L1,DCTN1,HFE,HLA-DQB1,HSPB1,IL6,KCNJ11,LMNA,MAPT,NEFH,NEFL,NOS3,PRPH,RTN4R,SH3TC2,SOD1
HP_INSIDIOUS_ONSET	2.93792e-09	5.09025e-05	4.29326	6	ATXN2,GBA,MAPT,NIPA1,SPAST,WASHC5
KEGG_GRAFT_VERSUS_HOST_DISEASE	3.22648e-09	5.58891e-05	4.25267	8	GZMB,HLA-DQB1,HLA-DRA,HLA-DRB1,HLA-DRB5,IL1B,IL6,TNF
HP_PHENOTYPIC_VARIABILITY	4.36321e-09	7.55359e-05	4.12185	23	ANXA11,BICD2,C19ORF12,CAV1,CHRNA4,FIG4,GLE1,KIF5A,LMNA,MATR3,MFN2,NEFH,NEFL,NIPA1,SCN4A,SCNN1A,SETX,SLC52A2,SPAST,TBK1,TMEM106B,UCHL1,VCP
HP_FRONTAL_LOBE_DEMENTIA	4.74529e-09	8.21362e-05	4.08547	6	CHCHD10,MAPT,PARK7,TREM2,TYROBP,UCHL1
BIOCARTA_IL5_PATHWAY	5.01641e-09	8.68191e-05	4.06138	5	HLA-DRA,HLA-DRB1,HLA-DRB5,IL1B,IL6
HP_AXIAL_DYSTONIA	5.01641e-09	8.68191e-05	4.06138	5	ALS2,FUS,MAPT,SIGMAR1,SPG11
HP_PROGRESSIVE_CEREBELLAR_ATAXIA	5.82643e-09	0.000100803	3.99653	11	ATP13A2,ATXN1,ATXN2,C9ORF72,CHCHD10,FUS,PDYN,SQSTM1,TARDBP,TBK1,VCP
HP_PSEUDOBULBAR_SIGNS	6.08711e-09	0.000105301	3.97757	7	ALS2,DCTN1,FIG4,NEFH,PRPH,SOD1,SPG7
HP_INCOORDINATION	6.17981e-09	0.000106898	3.97103	17	C19ORF12,FIG4,GBA,HLA-DQB1,HLA-DRB1,MAPT,MFN2,NEFH,PLEC,SH3TC2,SLC18A2,SLC52A2,SLC52A3,SQSTM1,SYNE1,TIA1,VCP
HP_FETAL_ULTRASOUND_SOFT_MARKER	6.68047e-09	0.000115545	3.93725	11	C9ORF72,CHMP2B,GRN,HNRNPK,MAPT,SQSTM1,TMEM106B,TREM2,TRIP11,VCP,WASHC5
KEGG_LEISHMANIA_INFECTION	6.78724e-09	0.000117385	3.93039	10	FCGR3A,HLA-DQB1,HLA-DRA,HLA-DRB1,HLA-DRB5,IL10,IL1B,ITGB2,MAPK1,TNF
HP_AREFLEXIA_OF_LOWER_LIMBS	7.35341e-09	0.000127155	3.89567	9	C19ORF12,ERLIN1,GLE1,GNE,HSPB1,MFN2,NEFL,SQSTM1,VCP
HP_UPPER_LIMB_SPASTICITY	7.41614e-09	0.000128225	3.89203	6	ALS2,FUS,KIF5A,SIGMAR1,SPG11,WASHC5
KEGG_TYPE_I_DIABETES_MELLITUS	8.61572e-09	0.000148923	3.82704	8	GZMB,HLA-DQB1,HLA-DRA,HLA-DRB1,HLA-DRB5,IL1B,PTPRN2,TNF
HP_ABNORMALITY_OF_THE_TONGUE	8.73015e-09	0.000150892	3.82133	22	ABCC8,ABCC9,ALS2,ATP13A2,CAV1,CHCHD10,FIG4,GLB1,HLA-DRB1,HNRNPK,KCNJ11,LMNA,MAPK1,NEFL,NEK1,OPTN,RUNX2,SH3TC2,SLC52A2,SLC52A3,VCP,WDR35
HP_DYSPHASIA	8.86804e-09	0.000153266	3.81455	9	C9ORF72,CHMP2B,GRN,MAPT,PLEC,SQSTM1,TMEM106B,TREM2,VCP
HP_POSTURAL_TREMOR	8.86804e-09	0.000153266	3.81455	9	ATP13A2,ATXN1,ATXN2,FUS,MFN2,NIPA1,PARK7,SETX,VAPB
HP_LIMB_JOINT_CONTRACTURE	9.67851e-09	0.000167254	3.77662	22	ABCC8,ALS2,BICD2,C19ORF12,CAV1,ERGIC1,ERLIN1,FIG4,FUS,HLA-DRB1,IGHMBP2,KCNJ11,KIF5A,LMNA,MAPK1,NEFL,PLEC,PLEKHG5,SH3TC2,SIGMAR1,SPG11,SYNE1
HP_SPECIFIC_LEARNING_DISABILITY	1.04852e-08	0.000181164	3.74193	18	ATP7A,C9ORF72,CACNA1H,CHCHD10,CHMP2B,FUS,GRN,HNRNPA1,HNRNPA2B1,MAPT,SPG11,SPG7,SQSTM1,TARDBP,TBK1,TMEM106B,TREM2,VCP
HP_ABNORMAL_TONGUE_PHYSIOLOGY	1.08207e-08	0.000186949	3.72828	8	ALS2,ATP13A2,CHCHD10,OPTN,SH3TC2,SLC52A2,SLC52A3,VCP
HP_DECREASED_NUMBER_OF_PERIPHERAL_MYELINATED_NERVE_FIBERS	1.08207e-08	0.000186949	3.72828	8	LMNA,MFN2,NEFL,PLEKHG5,SH3TC2,SPG11,SPTLC1,TFG
HP_SLOW_SACCADIC_EYE_MOVEMENTS	1.11646e-08	0.000192856	3.71477	7	ALS2,ATP13A2,ATXN1,ATXN2,GBA,MAPT,PDYN
HP_ABNORMALITY_OF_THE_ANKLES	1.2344e-08	0.000213193	3.67123	14	C19ORF12,ERGIC1,FIG4,KIF5A,LMNA,MFN2,NIPA1,SH3TC2,SLC52A3,SOD1,SPAST,SPG11,SYNE1,UCHL1
HP_DISTAL_LOWER_LIMB_MUSCLE_WEAKNESS	1.27472e-08	0.000220131	3.65732	9	CHCHD10,GNE,HSPB1,LMNA,MAPT,MFN2,NEFL,PLEC,VCP
HP_ABNORMALITY_OF_THE_CURVATURE_OF_THE_VERTEBRAL_COLUMN	1.3231e-08	0.000228472	3.64117	41	ALS2,ATP7A,BDNF,BICD2,CTNND2,DDHD1,DPP6,ERGIC1,ERLIN1,FUS,GBA,GLB1,GLE1,GNE,HNRNPA1,HNRNPA2B1,HNRNPK,IGHMBP2,KIF5A,LMNA,MAPK1,MAPT,MFN2,NEFL,P4HB,PLEC,PLEKHG5,RNF13,RUNX2,SCN4A,SETX,SH3TC2,SIGMAR1,SLC52A2,SLC52A3,SPG11,SPG7,SYNE1,TRIP11,VCP,WASHC5
HP_ABNORMAL_ASTROCYTE_MORPHOLOGY	1.35043e-08	0.000233178	3.63231	8	C9ORF72,CHMP2B,GRN,MAPT,SQSTM1,TMEM106B,TREM2,VCP
HP_AGNOSIA	1.48509e-08	0.000256386	3.59111	7	C9ORF72,CHMP2B,GRN,MAPT,TMEM106B,TREM2,TYROBP
HP_SENSORY_NEUROPATHY	1.65601e-08	0.000285828	3.5439	11	ALS2,ATP13A2,HNRNPA1,HNRNPA2B1,MFN2,NEFH,SPG11,SPTLC1,SYNE1,TFG,VCP
HP_IMPAIRED_TACTILE_SENSATION	1.66742e-08	0.00028778	3.54094	6	ATP13A2,ATXN1,DDHD1,SETX,SPTLC1,VCP
HP_WEAK_VOICE	1.66742e-08	0.00028778	3.54094	6	ATXN2,DCTN1,GBA,MAPT,MATR3,SLC52A3
HP_LIMB_ATAXIA	1.68158e-08	0.000290156	3.53737	10	ATXN1,ATXN2,CXCR4,GBA,NEFL,PDYN,SETX,SQSTM1,SYNE1,WASHC5
HP_POSTURAL_INSTABILITY	1.68158e-08	0.000290156	3.53737	10	ATP13A2,ATXN2,C19ORF12,CXCR4,DDHD1,GBA,MAPT,PARK7,SPG7,UCHL1
HP_IMPAIRED_PAIN_SENSATION	1.80566e-08	0.000311513	3.50652	9	ATXN1,DDHD1,HNRNPK,HSPB1,MFN2,NEFL,SH3TC2,SPTLC1,VCP
HP_SENSORY_AXONAL_NEUROPATHY	1.9542e-08	0.0003371	3.47224	7	ATP13A2,HNRNPA1,HNRNPA2B1,MFN2,NEFH,SYNE1,VCP
HP_IMPAIRED_VIBRATION_SENSATION_IN_THE_LOWER_LIMBS	2.06644e-08	0.00035644	3.44801	8	KIF5A,NIPA1,PDYN,SPAST,SPG11,SPG7,VCP,WASHC5
REACTOME_INTERLEUKIN_10_SIGNALING	2.06644e-08	0.00035644	3.44801	8	CCL2,IL10,IL18,IL1B,IL6,TNF,TNFRSF1A,TNFRSF1B
KEGG_CYTOKINE_CYTOKINE_RECEPTOR_INTERACTION	2.23418e-08	0.000385329	3.41417	18	CCL2,CX3CR1,CXCL12,CXCR4,HGF,IL10,IL17A,IL18,IL18RAP,IL1B,IL6,IL6R,LEP,TNF,TNFRSF1A,TNFRSF1B,TNFSF10,VEGFA
HP_LEWY_BODIES	2.41392e-08	0.000416256	3.38064	6	ATXN2,C19ORF12,GBA,GRN,MAPT,TIA1
HP_TEMPORAL_PATTERN	2.41392e-08	0.000416256	3.38064	6	ATXN2,GBA,MAPT,NIPA1,SPAST,WASHC5
HP_ABNORMAL_TENDON_MORPHOLOGY	2.50355e-08	0.000431662	3.36486	32	ABCC8,ALS2,BICD2,C19ORF12,CAV1,ERGIC1,ERLIN1,FIG4,FUS,GBA,GBE1,GLE1,HLA-DRB1,IGHMBP2,IL10,KCNJ11,KIF5A,LMNA,MAPK1,MFN2,NEFL,PLEC,PLEKHG5,RNF13,SCN4A,SH3TC2,SIGMAR1,SPG11,SYNE1,TFG,UCHL1,VRK1
KEGG_INTESTINAL_IMMUNE_NETWORK_FOR_IGA_PRODUCTION	2.53517e-08	0.000437089	3.35943	8	CXCL12,CXCR4,HLA-DQB1,HLA-DRA,HLA-DRB1,HLA-DRB5,IL10,IL6
HP_ABNORMAL_HEAD_MOVEMENTS	2.54579e-08	0.000438894	3.35764	7	ALS2,CACNA1H,FUS,MAPT,SIGMAR1,SPG11,UCHL1
HP_EMG_MYOPATHIC_ABNORMALITIES	2.61708e-08	0.000451159	3.34567	12	CHCHD10,GNE,HNRNPA1,HNRNPA2B1,LMNA,NEFL,PLEC,SCN4A,SQSTM1,SYNE1,TIA1,VCP
HP_NECK_MUSCLE_WEAKNESS	2.94003e-08	0.000506744	3.29521	10	ALS2,CHCHD10,FUS,LMNA,SCN4A,SIGMAR1,SLC52A2,SLC52A3,SPG11,SYNE1
HP_ANARTHRIA	3.13777e-08	0.000540606	3.26712	5	ALS2,ATP13A2,FUS,SIGMAR1,SPG11
HP_VARIABLE_EXPRESSIVITY	3.40511e-08	0.00058653	3.23171	18	BICD2,C19ORF12,CAV1,FIG4,GLE1,LMNA,MATR3,MFN2,NEFH,NEFL,NIPA1,SCN4A,SCNN1A,SETX,SLC52A2,SPAST,TMEM106B,VCP
HP_ABNORMALITY_OF_THE_NECK	3.66837e-08	0.000631766	3.19944	28	ABCC9,ALS2,ATP13A2,ATP7A,C9ORF72,CAV1,CHMP2B,CTNND2,FIG4,FUS,GLB1,GLE1,GNE,GRN,HNRNPK,LMNA,MAPK1,MAPT,SIGMAR1,SPG11,SQSTM1,TBK1,TMEM106B,TREM2,TRIP11,VCP,WASHC5,WDR35
HP_ABNORMAL_SACCADIC_EYE_MOVEMENTS	3.83979e-08	0.000661251	3.17963	10	ALS2,ATP13A2,ATXN1,ATXN2,C19ORF12,GBA,MAPT,MFN2,PDYN,SYNE1
HP_ABNORMAL_JOINT_MORPHOLOGY	4.17132e-08	0.00071826	3.14372	39	ATP7A,BICD2,C19ORF12,CAV1,ERGIC1,ERLIN1,FGB,FIG4,GBA,GLA,GLB1,GLE1,GNE,HFE,HLA-DRB1,IGHMBP2,IL10,IL6,KIF5A,LMNA,MAPK1,MFN2,NEFL,NIPA1,PLEC,PLEKHG5,RUNX2,SH3TC2,SLC52A3,SOD1,SPAST,SPG11,SPTLC1,SYNE1,TNFRSF1A,TRIP11,UCHL1,VCP,WDR35
HP_ANKLE_CLONUS	4.20332e-08	0.000723686	3.14045	7	KIF5A,SLC52A3,SOD1,SPAST,SPG11,SYNE1,UCHL1
KEGG_ALLOGRAFT_REJECTION	4.20332e-08	0.000723686	3.14045	7	GZMB,HLA-DQB1,HLA-DRA,HLA-DRB1,HLA-DRB5,IL10,TNF
HP_ABNORMALITY_OF_FACIAL_MUSCULATURE	4.51999e-08	0.000778117	3.10896	19	ALS2,ATP13A2,ATXN1,CHCHD10,DCTN1,GBA,GLE1,GNE,HLA-DRB1,NEFL,PLEC,SCN4A,SH3TC2,SLC18A2,SLC52A2,SLC52A3,SQSTM1,SYNE1,VCP
KEGG_ADIPOCYTOKINE_SIGNALING_PATHWAY	5.52167e-08	0.00095028	3.02215	9	ACSL1,ACSL5,LEP,MAPK8,NPY,PPARGC1A,TNF,TNFRSF1A,TNFRSF1B
HP_ABNORMALITY_OF_FLUID_REGULATION	5.91283e-08	0.00101742	2.9925	29	ABCC8,ABCC9,ADARB1,CAMTA1,FGB,FIG4,GBA,GBE1,GLA,GLB1,GLE1,HFE,HLA-DRB1,HNRNPK,IL10,IL6,KCNJ11,LCT,MAPK1,NEK1,NOS3,RNF13,SCNN1A,SPG11,TBK1,TNFRSF1A,TNFRSF1B,TRIP11,WDR35
HP_SHUFFLING_GAIT	6.7159e-08	0.00115534	2.93729	7	ATXN2,C19ORF12,DCTN1,GBA,LMNA,MAPT,SLC18A2
HP_ABNORMAL_SCAPULA_MORPHOLOGY	7.72092e-08	0.00132784	2.87685	13	BICD2,C19ORF12,FIG4,GNE,LMNA,NEFL,RUNX2,SH3TC2,SQSTM1,SYNE1,TRIP11,VCP,WDR35
HP_AGGRESSIVE_BEHAVIOR	7.89645e-08	0.00135787	2.86714	16	ATP13A2,C9ORF72,CAMTA1,CHMP2B,FIG4,GRN,MAPK1,MAPT,PAH,SLC52A2,SPAST,SQSTM1,TMEM106B,TREM2,TYROBP,VCP
HP_ABNORMALITY_OF_FACIAL_SOFT_TISSUE	7.90979e-08	0.00136009	2.86643	24	ABCC9,ALS2,ATP13A2,ATXN1,CAMTA1,CHCHD10,DCTN1,GBA,GLE1,GNE,HLA-DRB1,LMNA,NEFL,PLEC,SCN4A,SH3TC2,SLC18A2,SLC52A2,SLC52A3,SQSTM1,SYNE1,TNFRSF1A,VCP,WASHC5
HP_HEAD_TITUBATION	8.1559e-08	0.00140216	2.8532	5	ALS2,FUS,SIGMAR1,SPG11,UCHL1
HP_OROMANDIBULAR_DYSTONIA	8.1559e-08	0.00140216	2.8532	5	ALS2,C19ORF12,FUS,SIGMAR1,SPG11
HP_TONGUE_FASCICULATIONS	8.83841e-08	0.00151915	2.8184	6	CHCHD10,OPTN,SH3TC2,SLC52A2,SLC52A3,VCP
HP_DYSGRAPHIA	9.29223e-08	0.00159696	2.79671	8	C9ORF72,CHMP2B,GRN,MAPT,SQSTM1,TMEM106B,TREM2,VCP
REACTOME_CYTOKINE_SIGNALING_IN_IMMUNE_SYSTEM	9.54911e-08	0.00164073	2.78496	30	CAPZA1,CCL2,CEBPD,HGF,HLA-DQB1,HLA-DRA,HLA-DRB1,HLA-DRB5,HMOX1,HNRNPA2B1,IL10,IL17A,IL18,IL18RAP,IL1B,IL6,IL6R,ITGB2,MAPK1,MAPK8,MEF2C,MMP9,P4HB,SOD1,SQSTM1,TBK1,TNF,TNFRSF1A,TNFRSF1B,VEGFA
KEGG_TRYPTOPHAN_METABOLISM	1.0424e-07	0.00179085	2.74694	7	AFMID,AOX1,CAT,CYP1A2,MAOB,TPH1,TPH2
KEGG_SYSTEMIC_LUPUS_ERYTHEMATOSUS	1.10036e-07	0.00188987	2.72357	8	C7,FCGR3A,HLA-DQB1,HLA-DRA,HLA-DRB1,HLA-DRB5,IL10,TNF
BIOCARTA_INFLAM_PATHWAY	1.17777e-07	0.00202258	2.69409	6	HLA-DRA,HLA-DRB1,HLA-DRB5,IL10,IL6,TNF
HP_ORTHOSTATIC_HYPOTENSION	1.28597e-07	0.00220801	2.656	7	ATP7A,CAV1,CHRNA3,GBA,GBE1,LEP,SPG11
HP_WEIGHT_LOSS	1.45277e-07	0.00249382	2.60314	18	ABCC8,ALS2,ATM,ATP7A,DCTN1,FUS,GBA,HFE,HLA-DQB1,HLA-DRB1,IL10,IL6,KCNJ11,LMNA,SCNN1A,SIGMAR1,SPG11,SREBF1
HP_RIGIDITY	1.45826e-07	0.00250311	2.60152	14	ATP13A2,ATXN2,C19ORF12,C9ORF72,CHMP2B,DCTN1,DDHD1,GBA,GLB1,HLA-DQB1,ITM2B,MAPT,PARK7,UCHL1
HP_EEG_WITH_ABNORMALLY_SLOW_FREQUENCIES	1.48087e-07	0.00254132	2.59494	9	C9ORF72,CHMP2B,GRN,MAPT,RNF13,SQSTM1,TMEM106B,TREM2,VCP
KEGG_ASTHMA	1.55006e-07	0.00265991	2.57513	6	HLA-DQB1,HLA-DRA,HLA-DRB1,HLA-DRB5,IL10,TNF
HP_TOE_WALKING	1.78883e-07	0.0030682	2.51312	8	ALS2,BICD2,FUS,LMNA,SIGMAR1,SPG11,SYNE1,VCP
HP_BILATERAL_TONIC_CLONIC_SEIZURE	1.7897e-07	0.00306952	2.51293	18	ABCC8,C9ORF72,CACNA1H,CHMP2B,CHRNA4,FIG4,GBA,GPT2,GRN,KCNJ11,MAPT,NEK1,NIPA1,RNF13,SQSTM1,TMEM106B,TREM2,VCP
HP_PSEUDOBULBAR_PARALYSIS	1.84292e-07	0.00316061	2.50023	5	DCTN1,FIG4,NEFH,PRPH,SOD1
HP_HAMMERTOE	1.92239e-07	0.00329671	2.48192	7	CHCHD10,MFN2,NEFL,PLEKHG5,SH3TC2,SIGMAR1,VCP
HP_DECREASED_ABSENT_ANKLE_REFLEXES	2.01687e-07	0.00345853	2.46111	6	C19ORF12,GNE,MFN2,NEFL,SQSTM1,VCP
HP_MOTOR_AXONAL_NEUROPATHY	2.01687e-07	0.00345853	2.46111	6	C19ORF12,HNRNPA1,HNRNPA2B1,SPG7,SPTLC1,VCP
HP_SCAPULAR_WINGING	2.18565e-07	0.00374751	2.42626	9	BICD2,C19ORF12,GNE,LMNA,NEFL,SH3TC2,SQSTM1,SYNE1,VCP
HP_ABNORMALITY_OF_THE_VOICE	2.24998e-07	0.00385646	2.41381	23	ATXN2,CTNND2,DCTN1,FIG4,GBA,GNE,IGHMBP2,LMNA,MAPK1,MAPT,MATR3,MFN2,NEFH,P4HB,PLEC,PRPH,SCN4A,SH3TC2,SLC18A2,SLC52A3,SOD1,SPG7,SYNE1
HP_ABNORMALITY_OF_THE_SHOULDER_GIRDLE_MUSCULATURE	2.42097e-07	0.00414833	2.38213	11	BICD2,C19ORF12,GNE,LMNA,MATR3,NEFL,SCN4A,SH3TC2,SQSTM1,SYNE1,VCP
HP_MUSCLE_FIBER_ATROPHY	2.43308e-07	0.00416884	2.37999	8	ALS2,FUS,HNRNPA2B1,HNRNPK,LMNA,SIGMAR1,SPG11,SYNE1
HP_ABNORMAL_PERIPHERAL_MYELINATION	2.54105e-07	0.00435308	2.3612	10	FIG4,LMNA,MFN2,NEFL,PLEKHG5,SH3TC2,SPG11,SPTLC1,TFG,TYROBP
BIOCARTA_CYTOKINE_PATHWAY	2.65927e-07	0.00455321	2.34168	5	IL10,IL17A,IL18,IL6,TNF
HP_ABNORMAL_CIRCULATING_METABOLITE_CONCENTRATION	2.69297e-07	0.00461063	2.33624	40	ABCC8,ABCC9,ATM,C19ORF12,CAV1,CHCHD10,ERGIC1,GLA,GNE,HFE,HLA-DQB1,HLA-DRB1,HNRNPA1,HNRNPA2B1,IL10,IL6,IL6R,KCNJ11,LEP,LIPC,LMNA,MATR3,NEFH,NEFL,NOS3,PAH,PLEC,PLEKHG5,SCN4A,SCNN1A,SETX,SQSTM1,SYNE1,TBK1,TFAM,TFG,TIA1,TNFRSF1A,VCP,WDR35
HP_OSTEOLYSIS	2.80531e-07	0.00480269	2.31852	9	ATP7A,CAV1,GBA,HLA-DRB1,HNRNPA1,HNRNPA2B1,LMNA,SQSTM1,VCP
HP_PROXIMAL_MUSCLE_WEAKNESS_IN_UPPER_LIMBS	2.81168e-07	0.00481332	2.31755	7	CHCHD10,LMNA,MFN2,NEFL,SCN4A,SYNE1,VCP
HP_ABNORMALITY_OF_PRENATAL_DEVELOPMENT_OR_BIRTH	3.19728e-07	0.00547278	2.26179	34	ABCC8,ADARB1,AGT,BICD2,C9ORF72,CHMP2B,ERGIC1,FGB,FIG4,GBA,GBE1,GLB1,GLE1,GRN,HNRNPK,IGHMBP2,ITGB2,KCNJ11,LMNA,MAPK1,MAPT,NEK1,NOS3,PAH,PLEC,RNF13,SQSTM1,SYNE1,TMEM106B,TREM2,TRIP11,VCP,WASHC5,WDR35
HP_MIDDLE_AGE_ONSET	3.31078e-07	0.00566674	2.24667	6	CCNF,CHMP2B,CYLD,LMNA,TIA1,VCP
HP_VOCAL_CORD_PARALYSIS	3.37494e-07	0.00577587	2.23838	7	DCTN1,LMNA,MATR3,MFN2,SH3TC2,SLC52A3,SYNE1
HP_ABNORMAL_CRANIAL_NERVE_MORPHOLOGY	3.50499e-07	0.00599773	2.22201	16	CHCHD10,DCTN1,GLE1,GNE,HLA-DRB1,HNRNPA1,HNRNPA2B1,NEFL,PLEC,SCN4A,SH3TC2,SLC52A2,SLC52A3,SQSTM1,TFG,VCP
HP_ABNORMAL_SUBSTANTIA_NIGRA_MORPHOLOGY	3.75069e-07	0.00641744	2.19264	5	ATXN2,C19ORF12,GBA,MAPT,SPG11
HP_LIMB_DYSTONIA	3.7748e-07	0.00645831	2.18988	8	ALS2,FUS,MAPT,PARK7,SIGMAR1,SLC18A2,SPG11,SYNE1
HP_ABNORMALITY_OF_THE_AUTONOMIC_NERVOUS_SYSTEM	3.91668e-07	0.00669909	2.17398	16	ATP7A,ATXN2,BDNF,CAV1,CHRNA3,GBA,GBE1,GLA,LEP,MAPT,PARK7,SLC18A2,SPG11,SPTLC1,SREBF1,UCHL1
HP_INABILITY_TO_WALK	4.13858e-07	0.00707697	2.15015	16	ALS2,CHCHD10,ERBB4,FUS,GLE1,HNRNPK,MAPT,MEF2C,MFN2,NEFL,PLEC,SH3TC2,SIGMAR1,SPG11,SPTLC1,TFG
HP_ABNORMALITY_OF_CENTRAL_NERVOUS_SYSTEM_ELECTROPHYSIOLOGY	4.49419e-07	0.00768281	2.11448	24	ABCC8,ADARB1,ATXN1,C9ORF72,CACNA1H,CHI3L1,CHMP2B,CHRNA4,CTNND2,GRN,HNMT,KCNJ11,MAPT,MFSD8,NEFL,RNF13,RTN4R,SH3TC2,SQSTM1,TBK1,TMEM106B,TREM2,TYROBP,VCP
HP_ARTHRALGIA	5.14549e-07	0.00879261	2.05588	13	CAV1,GLA,HFE,HLA-DQB1,HLA-DRB1,IL10,IL6,LMNA,MFN2,TNFRSF1A,TREM2,TYROBP,VCP
HP_PRIMITIVE_REFLEX	5.18428e-07	0.00885837	2.05265	5	ATP13A2,DCTN1,MAPT,TREM2,TYROBP
HP_CONGENITAL_CONTRACTURE	5.34663e-07	0.00913471	2.03931	12	ABCC8,BICD2,ERGIC1,FIG4,GBA,GBE1,GLE1,KCNJ11,LMNA,PLEC,SYNE1,VRK1
HP_DECREASED_FACIAL_EXPRESSION	5.40458e-07	0.00923265	2.03467	11	ATP13A2,ATP7A,ATXN2,DCTN1,ERGIC1,GBA,GLE1,HLA-DQB1,MAPT,SLC18A2,SLC52A3
HP_ABNORMALITY_OF_PAIN_SENSATION	5.68158e-07	0.00970356	2.01307	9	ATXN1,DDHD1,HNRNPK,HSPB1,MFN2,NEFL,SH3TC2,SPTLC1,VCP
HP_HYPOTENSION	5.71683e-07	0.00976149	2.01048	10	AGT,ATP7A,CAV1,CHRNA3,DCTN1,GBA,GBE1,LEP,SCNN1A,SPG11
HP_JUVENILE_ONSET	6.21923e-07	0.0106156	1.97406	12	ALS2,ATP13A2,ATP7A,DDHD1,GLA,GLB1,LMNA,MFSD8,MYH9,NEFL,SLC52A3,SPG11
HP_LIMITATION_OF_JOINT_MOBILITY	6.49811e-07	0.0110903	1.95506	20	ATP7A,BICD2,ERGIC1,GBE1,GLB1,GLE1,GNE,HFE,HLA-DRB1,IL10,LMNA,MAPK1,MFN2,MMP9,NIPA1,SCN4A,SYNE1,TREM2,TYROBP,VCP
HP_INCREASED_SUSCEPTIBILITY_TO_FRACTURES	6.67637e-07	0.0113939	1.94333	14	ATP7A,CTNND2,GBA,GLE1,HNRNPA1,HNRNPA2B1,P4HB,RUNX2,SPTLC1,SQSTM1,TREM2,TRIP11,TYROBP,VCP
HP_IRRITABILITY	6.67637e-07	0.0113939	1.94333	14	ABCC8,C9ORF72,CHMP2B,GRN,HLA-DQB1,IL10,MAPT,PAH,RNF13,SQSTM1,TMEM106B,TREM2,TYROBP,VCP
HP_PATHOLOGIC_FRACTURE	6.69927e-07	0.0114316	1.94189	7	GBA,HNRNPA1,HNRNPA2B1,SPTLC1,TREM2,TYROBP,VCP
HP_PARKINSONISM_WITH_FAVORABLE_RESPONSE_TO_DOPAMINERGIC_MEDICATION	7.03786e-07	0.0120059	1.92061	5	ATP13A2,GBA,MAPT,PARK7,UCHL1
KEGG_CELL_ADHESION_MOLECULES_CAMS	7.55625e-07	0.0128872	1.88984	11	ALCAM,CD34,HLA-DQB1,HLA-DRA,HLA-DRB1,HLA-DRB5,ITGA9,ITGB2,NRXN3,PVR,SELE
KEGG_PRION_DISEASES	8.03778e-07	0.0137004	1.86327	6	C7,HSPA5,IL1B,IL6,MAPK1,SOD1
HP_ATROPHY_DEGENERATION_AFFECTING_THE_CEREBRUM	8.10059e-07	0.0138067	1.85991	28	ADARB1,ALS2,ATP13A2,ATXN2,BICD2,C9ORF72,CAMTA1,CHCHD10,CHMP2B,GBA,GLB1,GLE1,GRN,HNMT,KANK1,MAPT,MEF2C,MFSD8,NEK1,SPG11,SPG7,SQSTM1,TBK1,TMEM106B,TREM2,TYROBP,UCHL1,VCP
HP_GAIT_IMBALANCE	8.46841e-07	0.014431	1.8407	8	ALS2,ATXN1,MAPT,PARK7,SETX,SPTLC1,UCHL1,VCP
HP_ABNORMAL_CRANIAL_NERVE_PHYSIOLOGY	9.17323e-07	0.0156257	1.80616	17	CHCHD10,DCTN1,GLE1,GNE,HLA-DRB1,IL10,LMNA,NEFL,PLEC,SCN4A,SH3TC2,SLC52A2,SLC52A3,SQSTM1,TFG,TNFRSF1A,VCP
HP_NECK_FLEXOR_WEAKNESS	9.84919e-07	0.0167732	1.77538	6	ALS2,CHCHD10,FUS,SCN4A,SIGMAR1,SPG11
HP_PROXIMAL_AMYOTROPHY	9.84919e-07	0.0167732	1.77538	6	FUS,LMNA,NEFL,SH3TC2,SYNE1,TFG
HP_WADDLING_GAIT	1.09623e-06	0.0186655	1.72896	10	BICD2,HNRNPA1,HNRNPA2B1,LMNA,NEFH,NEFL,PLEKHG5,SPG7,SYNE1,VCP
HP_SLURRED_SPEECH	1.19906e-06	0.0204141	1.69007	6	ATXN1,GLB1,HLA-DQB1,HLA-DRB1,MAPT,SPG7
HP_ABNORMAL_MYELINATION	1.33398e-06	0.0227056	1.64387	23	ADARB1,ALS2,ATXN2,FIG4,FUS,GPT2,HLA-DQB1,HLA-DRB1,KIF5A,LMNA,MFN2,NEFL,PDYN,PLEKHG5,RNF13,SH3TC2,SIGMAR1,SPG11,SPTLC1,TFG,TMEM106B,TREM2,TYROBP
HP_GLOBAL_BRAIN_ATROPHY	1.92475e-06	0.0327072	1.48536	7	C9ORF72,CHCHD10,FUS,SQSTM1,TARDBP,TBK1,VCP
HP_ARTHROGRYPOSIS_MULTIPLEX_CONGENITA	2.00505e-06	0.0340678	1.46766	10	ABCC8,BICD2,ERGIC1,GBA,GBE1,GLE1,KCNJ11,LMNA,PLEC,SYNE1
HP_TITUBATION	2.06348e-06	0.0350482	1.45533	5	ALS2,FUS,SIGMAR1,SPG11,UCHL1
HP_CACHEXIA	2.20978e-06	0.0375177	1.42576	7	ALS2,FUS,GBA,LMNA,SCNN1A,SIGMAR1,SPG11
HP_ABNORMALITY_OF_HINDBRAIN_MORPHOLOGY	2.2255e-06	0.03778	1.42274	31	ALS2,ATP13A2,ATXN1,ATXN2,BICD2,C19ORF12,CAMTA1,ERLIN1,FIG4,FUS,GRN,HLA-DQB1,MEF2C,MFSD8,NEK1,OXR1,PDYN,RNF13,SETX,SH3TC2,SIGMAR1,SLC52A3,SOD1,SPG11,SPG7,SQSTM1,SYNE1,UCHL1,VRK1,WASHC5,WDR35
HP_ABNORMAL_CELLULAR_PHENOTYPE	2.26613e-06	0.0384676	1.4149	23	ATM,ATXN2,C9ORF72,CHCHD10,CXCR4,FCGR3A,FUS,GBA,GNE,HFE,HLA-DQB1,HLA-DRB1,HMOX1,IL6R,LEP,LMNA,SETX,SPG7,SQSTM1,TARDBP,TBK1,TNFRSF1B,VCP
HP_WEAKNESS_OF_FACIAL_MUSCULATURE	2.50309e-06	0.0424774	1.37184	14	CHCHD10,DCTN1,GLE1,GNE,HLA-DRB1,NEFL,PLEC,SCN4A,SH3TC2,SLC52A2,SLC52A3,SQSTM1,SYNE1,VCP
HP_OBSESSIVE_COMPULSIVE_BEHAVIOR	2.56359e-06	0.0434964	1.36155	10	C9ORF72,CHMP2B,GRN,MAPK1,MAPT,PAH,SQSTM1,TMEM106B,TREM2,VCP
HP_ABNORMAL_BREATH_SOUND	2.62448e-06	0.0445218	1.35143	9	FCGR3A,HLA-DQB1,HLA-DRB1,IGHMBP2,SCN4A,SCNN1A,SLC18A2,SLC52A3,STN1
HP_BRADYKINESIA	2.62448e-06	0.0445218	1.35143	9	ATP13A2,ATXN1,ATXN2,C19ORF12,DCTN1,GBA,MAPT,PARK7,UCHL1
HP_GAIT_ATAXIA	2.67095e-06	0.0453046	1.34386	13	ATP13A2,ATXN2,CAV1,HLA-DQB1,NEFL,PDYN,SETX,SH3TC2,SLC18A2,SPG7,SQSTM1,SYNE1,TMEM106B
HP_INSULIN_RESISTANCE	2.74493e-06	0.0465541	1.33204	8	ABCC8,CAV1,IL6,KCNJ11,LEP,LIPC,LMNA,MFN2
HP_FREQUENT_FALLS	2.87748e-06	0.0487934	1.31164	9	C19ORF12,FIG4,GBA,MAPT,MFN2,NEFH,PLEC,SH3TC2,VCP
HP_LATE_ONSET	2.94463e-06	0.0499233	1.3017	6	ABCC8,CYLD,IL6,KCNJ11,LIPC,TIA1

## Sheet: GOBP
Gene-sets	p.value	FDR	-(LOG10(FDR))	Num	Overlapping genes
GOBP_NEURON_DEATH	4.03898e-20	7.08396e-16	15.1497	35	ADARB1,ATM,ATP13A2,BDNF,CCL2,CD34,CX3CR1,ENO2,FGF21,GBA,GBE1,GPNMB,GRN,HMOX1,HSPA5,IL10,ITGB2,MAPT,MEF2C,NEFL,NPY,NQO1,OXR1,PARK7,PPARGC1A,RAB29,SARM1,SIGMAR1,SOD1,TBK1,TNF,TNFRSF1B,TREM2,TYROBP,ZNF746
GOBP_CELLULAR_RESPONSE_TO_CHEMICAL_STRESS	1.71858e-17	3.01113e-13	12.5213	31	AIF1,ATM,ATP13A2,ATP7A,CAT,CAV1,GBA,HGF,HMOX1,HSPB1,IL10,IL6,MAPK1,MAPK8,MAPT,MMP9,NOS3,NQO1,OXR1,P4HB,PARK7,PLEC,PPARGC1A,SETX,SFPQ,SIGMAR1,SOD1,STK39,SUMO4,TNF,TREM2
GOBP_REGULATION_OF_CELL_DEATH	3.94154e-17	6.90361e-13	12.1609	69	ACKR3,AGT,AIF1,ATM,ATP13A2,BDNF,CAT,CAV1,CCL2,CD34,CHMP2B,CX3CR1,CXCL12,CXCR4,CYLD,ENO2,FGB,FGF21,GBA,GBE1,GPNMB,GRN,HGF,HMOX1,HNRNPK,HSPA5,HSPB1,IL10,IL1B,IL6,ITGB2,KIFAP3,LEP,LMNA,MAPK8,MAPT,MEF2C,MFN2,MMP9,NEFL,NOS3,NPY,NQO1,OGG1,OXR1,P4HB,PARK7,PPARGC1A,RAB29,RAPGEF2,SARM1,SETX,SFPQ,SIGMAR1,SOD1,SPTLC1,SQSTM1,TARDBP,TBK1,TNF,TNFRSF1A,TNFRSF1B,TNFSF10,TREM2,TYROBP,UNC13B,VCP,VEGFA,ZNF746
GOBP_PROGRAMMED_CELL_DEATH	3.16175e-16	5.5356e-12	11.2568	75	ACKR3,ADARB1,AGT,AIF1,ATM,BDNF,C19ORF12,CAT,CAV1,CCL2,CHCHD10,CHI3L1,CX3CR1,CXCL12,CXCR4,CYLD,ERBB4,FGB,FGF21,G2E3,GBA,GBE1,GRN,GZMB,HGF,HMOX1,HNRNPK,HSPA5,HSPB1,IL10,IL17A,IL1B,IL6,IL6R,ITGB2,JAG2,KCNIP3,KIFAP3,LEP,LMNA,MAPK1,MAPK8,MEF2C,MFN2,MMP9,NEFL,NOS3,NQO1,OGG1,OXR1,P4HB,PARK7,PPARGC1A,RAPGEF2,SARM1,SETX,SFPQ,SIGMAR1,SOD1,SPG7,SPTLC1,SQSTM1,TARDBP,TIA1,TNF,TNFAIP1,TNFRSF1A,TNFRSF1B,TNFSF10…
GOBP_RESPONSE_TO_OXIDATIVE_STRESS	1.15343e-15	2.01896e-11	10.6949	33	AIF1,ALS2,ATP13A2,ATP7A,C19ORF12,CAT,CHRNA4,GBA,GPX3,HGF,HMOX1,HSPB1,IL10,IL6,MAPK1,MAPK8,MAPT,MMP9,MTF1,NOS3,NQO1,OGG1,OXR1,P4HB,PARK7,PPARGC1A,SETX,SFPQ,SIGMAR1,SOD1,SUMO4,TNF,TREM2
GOBP_POSITIVE_REGULATION_OF_CELLULAR_COMPONENT_ORGANIZATION	3.6078e-15	6.31148e-11	10.1999	51	ABCC8,AGT,ATM,ATP7A,BDNF,CAPG,CAV1,CHCHD10,CXCL12,DCTN1,DDHD1,FIG4,GBA,GDF15,GRN,GZMB,HFE,HGF,HNRNPA1,HNRNPA2B1,HNRNPK,HSPA5,IL17A,IL1B,IL6,MAP3K4,MAPK1,MAPK8,MAPT,MMP9,NEFL,PARK7,PFN1,PPARGC1A,RAPGEF2,SELE,SETX,SFPQ,SPAST,SS18L1,STMN2,TIAM1,TMEM106B,TNF,TNFSF10,TREM2,TYROBP,UNC13B,VCP,VEGFA,ZDHHC6
GOBP_RESPONSE_TO_INORGANIC_SUBSTANCE	4.64361e-15	8.1226e-11	10.0903	36	ABCC8,ANXA11,ATP13A2,ATP7A,CACNA1H,CAT,CAV1,CYP1A2,FGB,HFE,HGF,HMOX1,HNRNPA1,HSPA5,IL10,IL6,MAOB,MAPK1,MAPK8,MAPT,MBP,MEF2C,MMP9,MTF1,NEFL,NOS3,NQO1,OGG1,PARK7,PLEC,SETX,SIGMAR1,SLC11A2,SOD1,TPH2,VCP
GOBP_REGULATION_OF_RESPONSE_TO_STRESS	1.75884e-14	3.07638e-10	9.51196	57	ABCC8,ACKR3,AGT,ATM,ATP7A,CAV1,CD34,CXCL12,CXCR4,CYLD,FGB,FUS,GBA,GRN,HGF,HLA-DRB1,HNRNPK,HSPA5,HSPB1,IL10,IL18,IL1B,IL6,KANK1,LEP,LILRA2,LMNA,MAP3K4,MAPK1,MAPT,MATR3,MEF2C,MMP9,MMRN1,NOS3,NPY,OGG1,OPTN,OXR1,P4HB,PARK7,PVR,RNF13,RTN4R,SELE,SFPQ,SOD1,STK39,TBK1,TNF,TNFRSF1A,TNFRSF1B,TNIP1,TREM2,TYROBP,UBQLN2,VEGFA
GOBP_REGULATION_OF_RESPONSE_TO_EXTERNAL_STIMULUS	3.00897e-14	5.26239e-10	9.27882	47	ABCC8,AGT,AIF1,ATM,CAV1,CCL2,CD34,CX3CR1,CXCL12,CXCR4,CYLD,FGB,GBA,GRN,HGF,HLA-DRB1,HSPB1,IL10,IL17A,IL18,IL1B,IL6,IL6R,LEP,LILRA2,MAPK1,MATR3,MMP9,MMRN1,NOS3,NPY,OPTN,PARK7,PVR,RTN4R,SELE,SFPQ,SOD1,STK39,TBK1,TNF,TNFRSF1A,TNFRSF1B,TNIP1,TREM2,TYROBP,VEGFA
GOBP_NEUROGENESIS	9.90836e-14	1.73218e-09	8.76141	64	ABCC8,ADARB1,ADCYAP1,AGT,ALCAM,ALS2,ATP7A,BDNF,C9ORF72,CCL2,CHRNA3,CNTN4,CTNND2,CX3CR1,CXCL12,CXCR4,ELP3,ERBB4,FIG4,GBA,GRN,HGF,HSPA5,IL1B,IL6,JAG2,KANK1,KIF5A,LEP,LHX8,MAP2,MAPK1,MAPT,MBP,MEF2C,MFSD8,NEFH,NEFL,NPY,NRXN3,OPCML,PLEC,RAB29,RAPGEF2,RTN4R,RUNX2,SARM1,SETX,SH3TC2,SLC11A2,SOD1,SPAST,SPG11,SS18L1,STMN2,TIAM1,TMEM106B,TNF,TNFRSF1B,TREM2,TRIP11,UCHL1,UNC13A,VEGFA
GOBP_RESPONSE_TO_OXYGEN_CONTAINING_COMPOUND	2.30395e-13	4.02662e-09	8.39506	63	ABCC8,ABCC9,ACSL1,AGT,AIF1,ATM,ATP7A,CAT,CAV1,CCL2,CHRNA3,CX3CR1,CXCL12,ENO2,FGF21,FMO1,GBA,GDF15,GLB1,GPT,GPX3,HGF,HLA-DRB1,HMOX1,HSPA5,IDE,IL10,IL18,IL1B,IL6,KANK1,KCNJ11,LEP,LILRA2,MAOB,MAPK1,MAPK8,MAPT,MBP,ME1,MEF2C,MMP9,NEFL,NOS3,NQO1,OGG1,OXR1,PARK7,PLEC,PTPRN2,RAPGEF2,SARM1,SELE,SETX,SIGMAR1,SOD1,SREBF1,TNF,TNFRSF1B,TNIP1,TREM2,UNC13B,VCP
GOBP_NEURON_DEVELOPMENT	3.03023e-13	5.29502e-09	8.27613	50	ADARB1,ADCYAP1,AGT,ALCAM,ALS2,ATP7A,BDNF,C9ORF72,CHRNA3,CNTN4,CTNND2,CXCL12,CXCR4,FIG4,GBA,GRN,HGF,HSPA5,IL6,KANK1,KIF5A,LEP,LHX8,MAP2,MAPT,MBP,MEF2C,MFSD8,NEFH,NEFL,NPY,NRXN3,OPCML,RAB29,RAPGEF2,RTN4R,SARM1,SETX,SLC11A2,SOD1,SPAST,SPG11,SS18L1,STMN2,TIAM1,TMEM106B,TRIP11,UCHL1,UNC13A,VEGFA
GOBP_POSITIVE_REGULATION_OF_PHOSPHORUS_METABOLIC_PROCESS	4.18702e-13	7.31598e-09	8.13573	44	ACSL1,ADCYAP1,AGT,AIF1,ALS2,ANG,ATM,BDNF,CAMTA1,CAV1,CHI3L1,CHRNA3,CX3CR1,ERBB4,FGF21,GBA,GDF15,GPNMB,HFE,HGF,HLA-DRB1,IL18,IL1B,IL6,IL6R,LEP,MAP3K4,MAPK1,MAPT,MEF2C,MMP9,MOB3B,NOS3,PARK7,PPARGC1A,RAB38,RAPGEF2,SQSTM1,TBK1,TNF,TNFRSF1A,TREM2,VCP,VEGFA
GOBP_NEGATIVE_REGULATION_OF_NEURON_DEATH	4.8699e-13	8.5082e-09	8.07016	21	ATP13A2,BDNF,CCL2,CD34,CX3CR1,ENO2,FGF21,GBA,GBE1,GPNMB,GRN,HMOX1,IL10,MEF2C,NEFL,NPY,OXR1,PARK7,PPARGC1A,SOD1,TNFRSF1B
GOBP_NEGATIVE_REGULATION_OF_CELL_DEATH	8.03441e-13	1.40321e-08	7.85288	46	ACKR3,AIF1,ATP13A2,BDNF,CAT,CAV1,CCL2,CD34,CHMP2B,CX3CR1,CXCL12,ENO2,FGB,FGF21,GBA,GBE1,GPNMB,GRN,HGF,HMOX1,HNRNPK,HSPA5,HSPB1,IL10,IL1B,IL6,KIFAP3,LEP,LMNA,MAPK8,MEF2C,MMP9,NEFL,NOS3,NPY,NQO1,OGG1,OXR1,PARK7,PPARGC1A,SETX,SOD1,TNF,TNFRSF1B,TREM2,VEGFA
GOBP_NEURON_APOPTOTIC_PROCESS	1.05508e-12	1.84249e-08	7.73459	22	ADARB1,ATM,BDNF,CCL2,CX3CR1,GBA,GBE1,GRN,HMOX1,HSPA5,IL10,MEF2C,NEFL,NQO1,OXR1,PARK7,PPARGC1A,SIGMAR1,SOD1,TNF,TREM2,TYROBP
GOBP_CELLULAR_RESPONSE_TO_STRESS	1.27547e-12	2.22698e-08	7.65228	66	ACKR3,AGT,AIF1,ATM,ATP13A2,ATP7A,CAT,CAV1,CD34,CHRNA4,CXCL12,CYLD,ERLIN1,FGF21,FUS,GBA,GRN,HGF,HMOX1,HNRNPA1,HNRNPK,HSPA5,HSPB1,IGHMBP2,IL10,IL1B,IL6,LEP,LMNA,MAP3K4,MAPK1,MAPK8,MAPT,MEF2C,MFN2,MMP9,NEFL,NOS3,NQO1,OGG1,OPTN,OXR1,P4HB,PARK7,PDIA2,PLEC,PPARGC1A,RNF13,RTN4R,SETX,SFPQ,SIGMAR1,SLC52A3,SOD1,SQSTM1,SREBF1,STK39,SUMO4,TNF,TNFRSF1A,TNFRSF1B,TREM2,UBQLN2,VAPB,VCP,VEGFA
GOBP_REGULATION_OF_PROTEIN_PHOSPHORYLATION	2.21078e-12	3.85914e-08	7.41351	48	ACSL1,ADARB1,ADCYAP1,AGT,AIF1,ALS2,ANG,ATM,BDNF,C9ORF72,CAV1,CCNF,CHI3L1,CHRNA3,CX3CR1,ERBB4,FGF21,GBA,GDF15,GGNBP2,GPNMB,HFE,HGF,HLA-DRB1,HSPB1,IL18,IL1B,IL6,IL6R,ITGB2,LEP,MAP3K4,MAPK1,MMP9,MOB3B,PARK7,PLEC,PTPRT,RAPGEF2,SOD1,SQSTM1,TARDBP,TBK1,TNF,TNFRSF1A,TREM2,UCHL1,VEGFA
GOBP_REGULATION_OF_PHOSPHORUS_METABOLIC_PROCESS	3.09432e-12	5.39866e-08	7.26771	55	ACSL1,ADARB1,ADCYAP1,AGT,AIF1,ALS2,ANG,ATM,BDNF,C9ORF72,CAMTA1,CAV1,CCNF,CHI3L1,CHRNA3,CX3CR1,ERBB4,FGF21,GBA,GDF15,GGNBP2,GPNMB,HFE,HGF,HLA-DRB1,HSPB1,IL18,IL1B,IL6,IL6R,ITGB2,LEP,MAP3K4,MAPK1,MAPT,MEF2C,MMP9,MOB3B,NOS3,PARK7,PLEC,PPARGC1A,PTPRT,RAB38,RAPGEF2,SOD1,SQSTM1,TARDBP,TBK1,TNF,TNFRSF1A,TREM2,UCHL1,VCP,VEGFA
GOBP_RESPONSE_TO_METAL_ION	3.93183e-12	6.85908e-08	7.16373	26	ABCC8,ANXA11,ATP13A2,ATP7A,CACNA1H,CAT,CAV1,CYP1A2,FGB,HFE,HMOX1,HSPA5,MAOB,MAPK1,MAPK8,MAPT,MBP,MEF2C,MMP9,MTF1,NQO1,OGG1,PARK7,SLC11A2,SOD1,TPH2
GOBP_REGULATION_OF_PROTEIN_MODIFICATION_PROCESS	4.98095e-12	8.68826e-08	7.06107	58	ACSL1,ADARB1,ADCYAP1,AGT,AIF1,ALS2,ANG,ATM,BDNF,C9ORF72,CAMTA1,CAV1,CCNF,CHI3L1,CHRNA3,CX3CR1,ERBB4,FGF21,GBA,GDF15,GGNBP2,GPNMB,HFE,HGF,HLA-DRB1,HSPA5,HSPB1,IL18,IL1B,IL6,IL6R,ITGB2,LEP,LMNA,MAP3K4,MAPK1,MAPK8,MAPT,MMP9,MOB3B,OXR1,PARK7,PLEC,PPARGC1A,PTPRT,RAPGEF2,SOD1,SQSTM1,SREBF1,TARDBP,TBK1,TNF,TNFRSF1A,TNIP1,TREM2,UCHL1,VCP,VEGFA
GOBP_POSITIVE_REGULATION_OF_MOLECULAR_FUNCTION	5.41411e-12	9.44276e-08	7.0249	58	ABCC8,ACSL1,ADCYAP1,AGT,ALS2,ANG,ATP7A,BDNF,C9ORF72,CAT,CAV1,CCL2,CHI3L1,CHRNA3,CX3CR1,ERBB4,FGF21,GRN,HFE,HLA-DRB1,HNRNPA2B1,HNRNPK,IDE,IL10,IL18,IL18RAP,IL1B,IL6,IL6R,ITGB2,LEP,MAP3K4,MAPK1,MAPK8,MAPT,MBP,MEF2C,MMP9,MOB3B,NOS3,PARK7,PFN1,PPARGC1A,RAPGEF2,RAPGEF5,RTN4R,SELE,SIRT3,SOD1,STK39,SUMO4,TIAM1,TMEM106B,TNF,TNFSF10,TREM2,VCP,VEGFA
GOBP_REGULATION_OF_INTRACELLULAR_SIGNAL_TRANSDUCTION	8.97965e-12	1.56578e-07	6.80527	61	ACKR3,ADCYAP1,AGT,ALS2,ARHGEF28,ATM,C9ORF72,CAMTA1,CAT,CAV1,CCL2,CHI3L1,CX3CR1,CXCL12,CYLD,ERBB4,FGB,FGF21,GBA,GDF15,GPNMB,HGF,HLA-DRB1,HMOX1,HNRNPK,HSPB1,IL18,IL1B,IL6,KANK1,LEP,MAP3K4,MAPK1,MAPT,MFN2,MMP9,MOB3B,NPY,OPTN,P4HB,PARK7,PLEKHG5,RAPGEF2,RNF13,RTN4R,SFPQ,SOD1,SQSTM1,STK39,SUMO4,TBK1,TFG,TIAM1,TNF,TNFAIP1,TNFRSF1A,TNFSF10,TNIP1,TREM2,UCHL1,VEGFA
GOBP_POSITIVE_REGULATION_OF_RESPONSE_TO_EXTERNAL_STIMULUS	9.70666e-12	1.69245e-07	6.77148	28	AGT,AIF1,CX3CR1,CXCL12,CXCR4,GRN,HSPB1,IL17A,IL18,IL1B,IL6,IL6R,LILRA2,MAPK1,MATR3,NPY,OPTN,PARK7,PVR,SFPQ,STK39,TBK1,TNF,TNFRSF1A,TNIP1,TREM2,TYROBP,VEGFA
GOBP_POSITIVE_REGULATION_OF_PROTEIN_MODIFICATION_PROCESS	1.46163e-11	2.54792e-07	6.59381	44	ACSL1,ADCYAP1,AGT,AIF1,ALS2,ANG,ATM,BDNF,CAMTA1,CAV1,CHI3L1,CHRNA3,CX3CR1,ERBB4,FGF21,GBA,GDF15,GPNMB,HFE,HGF,HLA-DRB1,HSPA5,IL18,IL1B,IL6,IL6R,LEP,LMNA,MAP3K4,MAPK1,MMP9,MOB3B,PARK7,PPARGC1A,RAPGEF2,SQSTM1,SREBF1,TBK1,TNF,TNFRSF1A,TNIP1,TREM2,VCP,VEGFA
GOBP_INFLAMMATORY_RESPONSE	1.50654e-11	2.62606e-07	6.5807	38	AGT,AIF1,ATM,CCL2,CHI3L1,CRP,CX3CR1,CXCR4,CYLD,FCGR3A,GBA,GRN,HGF,HLA-DRB1,HMOX1,IL10,IL17A,IL18,IL18RAP,IL1B,IL6,IL6R,ITGB2,LEP,MMP9,NPY,OGG1,PARK7,PXK,SELE,SOD1,STK39,TBK1,TNF,TNFRSF1A,TNFRSF1B,TNIP1,TREM2
GOBP_CELL_PROJECTION_ORGANIZATION	1.93721e-11	3.37598e-07	6.4716	57	ADARB1,ADCYAP1,AGT,AIF1,ALCAM,ALS2,ATP7A,BDNF,C9ORF72,CAPG,CAV1,CHRNA3,CNTN4,CTNND2,CXCL12,CXCR4,CYLD,DCTN1,FIG4,GBA,GRN,HGF,HSPA5,IL6,KANK1,KIF5A,KIFAP3,MAP2,MAPT,MBP,MEF2C,MYH9,NEFH,NEFL,NEK1,NPY,NRXN3,PFN1,RAB29,RAPGEF2,RTN4R,SARM1,SETX,SLC11A2,SOD1,SPAST,SPG11,SS18L1,STMN2,TIAM1,TMEM106B,TREM2,TRIP11,UCHL1,UNC13A,VEGFA,WDR35
GOBP_NEURON_DIFFERENTIATION	2.18022e-11	3.79882e-07	6.42035	53	ADARB1,ADCYAP1,AGT,ALCAM,ALS2,ATP7A,BDNF,C9ORF72,CHRNA3,CNTN4,CTNND2,CXCL12,CXCR4,ERBB4,FIG4,GBA,GRN,HGF,HSPA5,IL6,JAG2,KANK1,KIF5A,LEP,LHX8,MAP2,MAPT,MBP,MEF2C,MFSD8,NEFH,NEFL,NPY,NRXN3,OPCML,RAB29,RAPGEF2,RTN4R,RUNX2,SARM1,SETX,SLC11A2,SOD1,SPAST,SPG11,SS18L1,STMN2,TIAM1,TMEM106B,TRIP11,UCHL1,UNC13A,VEGFA
GOBP_MICROGLIAL_CELL_ACTIVATION	3.03735e-11	5.29138e-07	6.27643	10	AIF1,ATM,CX3CR1,GRN,IL6,ITGB2,MAPT,TNF,TREM2,TYROBP
GOBP_REGULATION_OF_MITOCHONDRION_ORGANIZATION	3.48332e-11	6.06724e-07	6.21701	16	ATP13A2,CHCHD10,DDHD1,GZMB,HGF,LMNA,MAPK8,MAPT,MMP9,PARK7,PPARGC1A,SQSTM1,SREBF1,TNFSF10,TREM2,ZDHHC6
GOBP_REGULATION_OF_ANATOMICAL_STRUCTURE_MORPHOGENESIS	4.99561e-11	8.69985e-07	6.06049	41	ABCC8,AGT,BDNF,CCL2,CD34,CHI3L1,CHRNA3,CX3CR1,CXCL12,CXCR4,DDHD1,FGB,GPNMB,GRN,HGF,HMOX1,HSPB1,IL10,IL1B,IL6,ITGB2,KANK1,LEP,MAP2,MAPT,MBP,MEF2C,MYH9,NEFL,NOS3,P4HB,RAPGEF2,RTN4R,RUNX2,SARM1,SS18L1,TIAM1,TNF,UNC13A,VEGFA,ZDHHC6
GOBP_POSITIVE_REGULATION_OF_PROTEIN_PHOSPHORYLATION	5.31354e-11	9.253e-07	6.03372	36	ACSL1,ADCYAP1,AGT,AIF1,ALS2,ANG,ATM,BDNF,CAV1,CHI3L1,CHRNA3,CX3CR1,ERBB4,FGF21,GDF15,GPNMB,HFE,HGF,HLA-DRB1,IL18,IL1B,IL6,IL6R,LEP,MAP3K4,MAPK1,MMP9,MOB3B,PARK7,RAPGEF2,SQSTM1,TBK1,TNF,TNFRSF1A,TREM2,VEGFA
GOBP_POSITIVE_REGULATION_OF_PROTEIN_METABOLIC_PROCESS	5.47074e-11	9.5262e-07	6.02108	55	ACSL1,ADCYAP1,AGT,AIF1,ALS2,ANG,ATM,BDNF,CAMTA1,CAV1,CHI3L1,CHRNA3,CX3CR1,ERBB4,FGF21,GBA,GDF15,GPNMB,GRN,HFE,HGF,HLA-DRB1,HSPA5,IDE,IL18,IL1B,IL6,IL6R,LEP,LILRA2,LMNA,MAP3K4,MAPK1,MAPK8,MAPT,MBP,MMP9,MOB3B,MYH9,PABPC1,PARK7,PPARGC1A,RAPGEF2,SQSTM1,SREBF1,TBK1,TNF,TNFRSF1A,TNFRSF1B,TNFSF10,TNIP1,TREM2,UBQLN2,VCP,VEGFA
GOBP_REACTIVE_NITROGEN_SPECIES_METABOLIC_PROCESS	6.61795e-11	1.15219e-06	5.93848	12	AGT,AIF1,CAV1,CD34,CX3CR1,GLA,IL10,IL1B,NOS3,NPY,NQO1,TNF
GOBP_REGULATION_OF_TRANSPORT	6.93958e-11	1.20797e-06	5.91794	60	ABCC8,ACSL1,ACSL5,ADCYAP1,AGT,ANG,ATP13A2,ATP7A,ATXN2,CACNA1H,CAV1,CCL2,CHCHD10,CHRNA3,CHRNA4,CXCL12,CXCR4,DPP6,FGB,FGF21,GZMB,HFE,HLA-DRB1,HMOX1,HNRNPK,IL1B,IL6,ITGB2,KCNIP1,KCNIP3,KCNJ11,LEP,LILRA2,MAOB,MAP2,MAPK1,MAPK8,MEF2C,MMP9,NEFH,NOS3,PARK7,PXK,RAB29,SCFD1,SCN4A,SCN7A,SELE,SH3TC2,SOD1,SREBF1,STK39,TARDBP,TNF,TNFRSF1A,TNFRSF1B,TREM2,UBQLN2,UNC13B,VEGFA
GOBP_REACTIVE_OXYGEN_SPECIES_METABOLIC_PROCESS	8.79856e-11	1.5313e-06	5.81494	19	AGT,ATP7A,CAT,CLCN3,CRP,CYP1A2,GPX3,ITGB2,LEP,MAOB,MAPT,NOS3,NQO1,PARK7,PON3,SLC18A2,SOD1,TNF,TYROBP
GOBP_RESPONSE_TO_BACTERIUM	9.99087e-11	1.73871e-06	5.75977	33	ABCC8,ANG,CAV1,CCL2,CHIT1,CRP,CX3CR1,FGB,FMO1,GRN,HLA-DRB1,IL10,IL17A,IL18,IL1B,IL6,IL6R,LILRA2,MAOB,MAPK1,MAPK8,MEF2C,NOS3,OPTN,RAB29,SCN7A,SELE,TBK1,TNF,TNFRSF1A,TNFRSF1B,TNIP1,TREM2
GOBP_BEHAVIOR	1.15373e-10	2.00771e-06	5.6973	32	ABCC8,ADARB1,AGT,ALS2,ATP7A,ATXN1,BDNF,CHRNA3,CHRNA4,CLCN3,CX3CR1,CXCL12,DCTN1,FIG4,GBA,GDF15,LEP,LHX8,MAPK1,MAPT,MEF2C,NPY,NRXN3,OXR1,PARK7,PYY,SLC11A2,SLC18A2,SOD1,SPG11,TREM2,UCHL1
GOBP_LEUKOCYTE_MIGRATION	1.2911e-10	2.24665e-06	5.64847	25	AIF1,CCL2,CD34,CX3CR1,CXCL12,CXCR4,GBA,HMOX1,IL10,IL17A,IL1B,IL6,IL6R,ITGA9,ITGB2,LEP,MAPK1,MMP9,MYH9,PLEC,SELE,STK39,TNF,TREM2,VEGFA
GOBP_AXO_DENDRITIC_TRANSPORT	1.33518e-10	2.32322e-06	5.63391	12	DCTN1,HSPB1,KIF5A,MAP2,MAPT,NEFL,SFPQ,SOD1,SPAST,SPG11,SPG7,UCHL1
GOBP_NEUROINFLAMMATORY_RESPONSE	1.34395e-10	2.33834e-06	5.63109	9	ATM,GRN,IL18,IL1B,IL6,MMP9,TNF,TNFRSF1B,TREM2
GOBP_TRANSPORT_ALONG_MICROTUBULE	1.47809e-10	2.57128e-06	5.58985	16	BICD2,DCTN1,HSPB1,KIF5A,KIFAP3,MAP2,MAPT,NEFH,NEFL,SFPQ,SOD1,SPAST,SPG11,SPG7,UCHL1,WDR35
GOBP_APOPTOTIC_SIGNALING_PATHWAY	1.57038e-10	2.73167e-06	5.56357	31	ACKR3,AGT,ATM,BDNF,CAV1,CHCHD10,CX3CR1,CXCL12,CYLD,FGB,GZMB,HGF,HMOX1,HNRNPK,HSPB1,IL1B,IL6R,LMNA,MAPK8,MMP9,NOS3,P4HB,PARK7,SFPQ,SOD1,TNF,TNFRSF1A,TNFRSF1B,TNFSF10,TREM2,TYROBP
GOBP_CELL_CELL_SIGNALING	1.9499e-10	3.39107e-06	5.46966	57	ABCC8,ADARB1,ADCYAP1,AGT,ALS2,BDNF,CAV1,CCL2,CD34,CHRNA3,CHRNA4,CLCN3,CNTN4,CTNND2,CX3CR1,CXCL12,CYLD,FGB,FGF21,GDF15,GPNMB,HFE,HGF,HLA-DRB1,IL17A,IL18,IL1B,IL6,ITGB2,KANK1,KCNJ11,KIF5A,LEP,MAOB,MAPK1,MAPT,MBP,MEF2C,NPY,NQO1,PARK7,PDYN,PTPRN2,PXK,RAPGEF2,SLC18A2,SPG11,SQSTM1,SREBF1,TIAM1,TNF,TNFRSF1B,TNFSF10,TYROBP,UNC13A,UNC13B,VCP
GOBP_CELL_ACTIVATION	2.0043e-10	3.48548e-06	5.45774	43	AIF1,ATM,ATP7A,CAV1,CCL2,CHRNA4,CX3CR1,FCGR3A,FGB,GBA,GPNMB,GRN,HFE,HLA-DQB1,HLA-DRA,HLA-DRB1,HLA-DRB5,HMOX1,HSPB1,IL10,IL17A,IL18,IL1B,IL6,IL6R,ITGB2,JAG2,LEP,LILRA2,MAPT,MEF2C,MMRN1,MYH9,NOS3,NPY,RAB29,RUNX2,SOD1,TBK1,TNF,TNFRSF1B,TREM2,TYROBP
GOBP_CELLULAR_RESPONSE_TO_REACTIVE_OXYGEN_SPECIES	2.13823e-10	3.71817e-06	5.42967	15	ATP7A,CAT,HGF,IL10,IL6,MAPK1,MAPK8,MAPT,MMP9,NOS3,NQO1,PARK7,SETX,SIGMAR1,SOD1
GOBP_IMMUNE_RESPONSE	2.44566e-10	4.25227e-06	5.37138	56	ACKR3,ADARB1,AIF1,ALCAM,ANG,ATP7A,C7,CAV1,CCL2,CHIT1,CRP,CX3CR1,CXCL12,CXCR4,CYLD,FCGR3A,FGB,GRN,GZMB,HFE,HLA-DQB1,HLA-DRA,HLA-DRB1,HLA-DRB5,HMOX1,IL10,IL17A,IL18,IL18RAP,IL1B,IL6,IL6R,ITGB2,LEP,LILRA2,MAPK1,MAPK8,MATR3,MBP,MEF2C,NPY,OPTN,PARK7,PLEC,PVR,RAB29,SARM1,SFPQ,TBK1,TNF,TNFAIP1,TNFRSF1B,TNFSF10,TNIP1,TREM2,TYROBP
GOBP_POSITIVE_REGULATION_OF_LOCOMOTION	2.66007e-10	4.62479e-06	5.33491	30	ACKR3,AGT,AIF1,ATM,ATP7A,CAV1,CX3CR1,CXCL12,CXCR4,ELP3,GPNMB,GRN,HGF,HMOX1,HSPA5,HSPB1,IL1B,IL6,IL6R,IQCF1,MAPK1,MMP9,NOS3,PFN1,RAPGEF2,STK39,TIAM1,TNF,TREM2,VEGFA
GOBP_MULTICELLULAR_ORGANISMAL_HOMEOSTASIS	3.41023e-10	5.92767e-06	5.22712	29	ABCC8,ACSL1,ADCYAP1,CAV1,CD34,CLCN3,CXCR4,FGF21,GBA,HFE,HSPB1,IL17A,IL18,IL1B,IL6,LEP,MBP,MFN2,MTF1,NOS3,PLEC,PPARGC1A,SCNN1A,SLC11A2,SOD1,SQSTM1,STK39,TNF,VEGFA
GOBP_POSITIVE_REGULATION_OF_CELL_DEATH	4.15812e-10	7.22597e-06	5.1411	30	AGT,ATM,CAV1,CCL2,CYLD,GRN,HMOX1,IL10,IL6,ITGB2,LEP,MAPK8,MAPT,MEF2C,MFN2,MMP9,NQO1,PARK7,RAPGEF2,SARM1,SFPQ,SOD1,SQSTM1,TNF,TNFRSF1A,TNFRSF1B,TNFSF10,TYROBP,UNC13B,ZNF746
GOBP_REGULATION_OF_ORGANELLE_ORGANIZATION	4.47653e-10	7.77797e-06	5.10913	45	ATM,ATP13A2,BICD2,C9ORF72,CAPG,CAPZA1,CCNF,CHCHD10,CHMP2B,CXCL12,CYLD,DCTN1,DDHD1,GRN,GZMB,HGF,HNRNPA1,HNRNPA2B1,IL1B,KANK1,LMNA,MAP2,MAP3K4,MAPK1,MAPK8,MAPT,MMP9,PARK7,PFN1,PPARGC1A,SCFD1,SFPQ,SMARCA5,SPAST,SQSTM1,SREBF1,STMN2,STN1,TMEM106B,TNF,TNFSF10,TREM2,UBQLN2,WASHC5,ZDHHC6
GOBP_CELL_MORPHOGENESIS	4.49263e-10	7.8055e-06	5.1076	42	ADARB1,ALCAM,ALS2,ARHGEF28,ATP7A,BDNF,C9ORF72,CCL2,CHRNA3,CNTN4,CTNND2,CXCL12,CXCR4,FGB,HGF,ITGB2,KANK1,KIF5A,MAP2,MAPT,MBP,MEF2C,MYH9,NEFH,NEFL,NRXN3,P4HB,PLEC,RAPGEF2,RTN4R,SARM1,SCFD1,SLC11A2,SOD1,SPAST,SPG11,SS18L1,TIAM1,TMEM106B,UCHL1,UNC13A,VEGFA
GOBP_BIOLOGICAL_PROCESS_INVOLVED_IN_INTERSPECIES_INTERACTION_BETWEEN_ORGANISMS	4.6595e-10	8.09496e-06	5.09179	54	ABCC8,ABCC9,ADARB1,AIF1,ANG,C7,CAV1,CCL2,CHIT1,CHMP2B,CRP,CX3CR1,CXCL12,CXCR4,CYLD,FCGR3A,FGB,FMO1,GRN,GZMB,HLA-DRB1,HSPB1,IDE,IL10,IL17A,IL18,IL1B,IL6,IL6R,LEP,LILRA2,MAOB,MAPK1,MAPK8,MATR3,MEF2C,NOS3,OPTN,P4HB,PVR,RAB29,SARM1,SCN7A,SELE,SFPQ,SLC52A2,TARDBP,TBK1,TNF,TNFRSF1A,TNFRSF1B,TNIP1,TREM2,TYROBP
GOBP_REGULATION_OF_DEFENSE_RESPONSE	4.66776e-10	8.10884e-06	5.09104	31	AGT,ATM,CYLD,GBA,GRN,HGF,HLA-DRB1,IL10,IL18,IL1B,IL6,LEP,LILRA2,MATR3,MEF2C,MMP9,NPY,OPTN,PARK7,PVR,SELE,SFPQ,SOD1,STK39,TBK1,TNF,TNFRSF1A,TNFRSF1B,TNIP1,TREM2,TYROBP
GOBP_PHOSPHORYLATION	4.89207e-10	8.49801e-06	5.07068	61	ACSL1,ADARB1,ADCYAP1,AGT,AIF1,ALS2,ANG,ATM,ATP13A2,BDNF,C9ORF72,CAMK1G,CAV1,CCL2,CCNF,CHI3L1,CHRNA3,CX3CR1,ENO2,ERBB4,FGF21,GBA,GDF15,GGNBP2,GNE,GPNMB,HFE,HGF,HLA-DRB1,HSPB1,IL18,IL1B,IL6,IL6R,ITGB2,LEP,MAP3K4,MAPK1,MAPK8,MAPT,MMP9,MOB3B,NEK1,PARK7,PLEC,PTPRT,PXK,RAPGEF2,SMARCA5,SOD1,SQSTM1,STK39,TARDBP,TBK1,TNF,TNFRSF1A,TREM2,TRPM7,UCHL1,VEGFA,VRK1
GOBP_REGULATION_OF_CELLULAR_COMPONENT_MOVEMENT	5.08717e-10	8.83642e-06	5.05372	42	ABCC8,ACKR3,ADARB1,AGT,AIF1,ATM,ATP7A,CAV1,CCL2,CX3CR1,CXCL12,CXCR4,ELP3,ERBB4,FGF21,GPNMB,GRN,HGF,HMOX1,HSPA5,HSPB1,IL1B,IL6,IL6R,IQCF1,KANK1,LMNA,MAP2,MAPK1,MEF2C,MMP9,NEFH,NOS3,PFN1,PTPRT,RAPGEF2,SELE,STK39,TIAM1,TNF,TREM2,VEGFA
GOBP_POSITIVE_REGULATION_OF_GENE_EXPRESSION	5.63403e-10	9.78519e-06	5.00943	44	ABCC8,ADCYAP1,AGT,AIF1,ATM,ATP13A2,CAV1,CD34,CHI3L1,CRP,FGF21,FUS,HFE,HGF,HMOX1,HSPB1,IL10,IL17A,IL18,IL1B,IL6,IL6R,LEP,LILRA2,LMNA,MAPK1,MAPK8,MBP,MEF2C,MYH9,NOS3,PABPC1,PARK7,PPARGC1A,RUNX2,SETX,SOD1,TAF15,TARDBP,TBK1,TNF,TREM2,TYROBP,VEGFA
GOBP_CELL_DEATH_IN_RESPONSE_TO_OXIDATIVE_STRESS	6.4935e-10	1.12766e-05	4.94782	12	GBA,HGF,HSPB1,IL10,OXR1,P4HB,PARK7,SFPQ,SIGMAR1,SOD1,TNF,TREM2
GOBP_REGULATION_OF_SUPEROXIDE_ANION_GENERATION	6.77817e-10	1.17703e-05	4.92921	7	AGT,CRP,ITGB2,MAPT,PON3,SOD1,TYROBP
GOBP_REGULATION_OF_APOPTOTIC_SIGNALING_PATHWAY	7.61431e-10	1.32207e-05	4.87874	23	ACKR3,AGT,BDNF,CAV1,CX3CR1,CXCL12,CYLD,FGB,HGF,HMOX1,HNRNPK,HSPB1,IL1B,LMNA,MMP9,NOS3,P4HB,PARK7,SFPQ,SOD1,TNF,TNFSF10,TREM2
GOBP_REGULATION_OF_NITRIC_OXIDE_METABOLIC_PROCESS	8.06938e-10	1.401e-05	4.85356	10	AGT,AIF1,CAV1,CD34,CX3CR1,GLA,IL10,IL1B,NPY,TNF
GOBP_CELLULAR_RESPONSE_TO_OXYGEN_CONTAINING_COMPOUND	8.92166e-10	1.54889e-05	4.80998	45	AGT,AIF1,ATM,ATP7A,CAT,CAV1,CCL2,CHRNA3,CX3CR1,FGF21,GDF15,GPT,HGF,HLA-DRB1,HSPA5,IDE,IL10,IL18,IL1B,IL6,KANK1,LEP,LILRA2,MAPK1,MAPK8,MAPT,MEF2C,MMP9,NOS3,NQO1,OXR1,PARK7,PLEC,PTPRN2,RAPGEF2,SETX,SIGMAR1,SOD1,SREBF1,TNF,TNFRSF1B,TNIP1,TREM2,UNC13B,VCP
GOBP_RESPONSE_TO_CADMIUM_ION	9.82485e-10	1.70549e-05	4.76815	10	ATP7A,CAT,CYP1A2,HMOX1,MAPK1,MAPK8,MMP9,MTF1,OGG1,SOD1
GOBP_HOMEOSTATIC_PROCESS	9.93209e-10	1.72401e-05	4.76346	59	ABCC8,ACKR3,ACSL1,ADCYAP1,AGT,ANG,ATP13A2,ATP7A,C19ORF12,CAV1,CCL2,CD34,CHMP2B,CLCN3,CX3CR1,CXCL12,CXCR4,DCTN1,FGF21,GBA,GRN,HFE,HLA-DRB1,HMOX1,HSPB1,IDE,IL17A,IL18,IL1B,IL6,LEP,LIPC,MAPK1,MBP,MEF2C,MFN2,MTF1,NOS3,NQO1,PARK7,PLEC,PPARGC1A,PTPRN2,RAB38,SCN7A,SCNN1A,SLC11A2,SLC39A6,SLC9A8,SOD1,SQSTM1,STK39,TMEM106B,TNF,TREM2,TRPM7,UNC13B,VAPB,VEGFA
GOBP_RESPONSE_TO_LIPID	1.07176e-09	1.86004e-05	4.73048	38	ABCC8,ACSL1,AGT,AIF1,ATM,CAT,CAV1,CCL2,CX3CR1,ENO2,FMO1,GBA,GLB1,GPX3,IL10,IL18,IL1B,IL6,LEP,LILRA2,MAOB,MAPK1,MAPK8,MBP,MEF2C,NEFL,NOS3,NQO1,OGG1,PARK7,SELE,SETX,SREBF1,TNF,TNFRSF1B,TNIP1,TPH2,TREM2
GOBP_POSITIVE_REGULATION_OF_INTRACELLULAR_SIGNAL_TRANSDUCTION	1.12602e-09	1.95398e-05	4.70908	40	ACKR3,ADCYAP1,AGT,ALS2,ATM,CAMTA1,CAT,CAV1,CCL2,CHI3L1,CX3CR1,ERBB4,FGB,FGF21,GDF15,GPNMB,HGF,HLA-DRB1,HMOX1,IL18,IL1B,IL6,LEP,MAP3K4,NPY,PARK7,PLEKHG5,RAPGEF2,RNF13,RTN4R,SFPQ,SOD1,STK39,TBK1,TFG,TNF,TNFRSF1A,TNFSF10,TREM2,VEGFA
GOBP_CELL_PART_MORPHOGENESIS	1.31612e-09	2.28333e-05	4.64143	32	ADARB1,ALCAM,ALS2,ATP7A,BDNF,C9ORF72,CHRNA3,CNTN4,CTNND2,CXCL12,CXCR4,KANK1,KIF5A,MAP2,MAPT,MBP,NEFH,NEFL,NRXN3,PLEC,RAPGEF2,RTN4R,SARM1,SLC11A2,SPAST,SPG11,SS18L1,TIAM1,TMEM106B,UCHL1,UNC13A,VEGFA
GOBP_CELL_MORPHOGENESIS_INVOLVED_IN_NEURON_DIFFERENTIATION	1.47715e-09	2.56256e-05	4.59133	29	ADARB1,ALCAM,ALS2,BDNF,C9ORF72,CHRNA3,CNTN4,CTNND2,CXCL12,KIF5A,MAP2,MAPT,MBP,MEF2C,NEFH,NEFL,NRXN3,RAPGEF2,RTN4R,SARM1,SLC11A2,SOD1,SPAST,SPG11,SS18L1,TIAM1,TMEM106B,UCHL1,VEGFA
GOBP_CHEMOKINE_PRODUCTION	1.51858e-09	2.63413e-05	4.57936	12	ADCYAP1,AIF1,HMOX1,IL10,IL17A,IL18,IL1B,IL6,IL6R,MBP,TNF,TREM2
GOBP_POSITIVE_REGULATION_OF_SIGNALING	1.55059e-09	2.68934e-05	4.57035	56	ACKR3,ADCYAP1,AGT,ALS2,ATM,BDNF,CAMTA1,CAT,CAV1,CCL2,CHI3L1,CX3CR1,CXCR4,CYLD,ERBB4,FGB,FGF21,GBA,GDF15,GPNMB,HFE,HGF,HLA-DRB1,HMOX1,IL10,IL18,IL1B,IL6,IL6R,JAG2,KANK1,LEP,MAP3K4,MAPK1,MMP9,NOS3,NPY,PARK7,PLEKHG5,RAB29,RAPGEF2,RNF13,RTN4R,SFPQ,SOD1,SQSTM1,STK39,TBK1,TFG,TNF,TNFRSF1A,TNFSF10,TREM2,TYROBP,VCP,VEGFA
GOBP_CELLULAR_HOMEOSTASIS	1.80102e-09	3.12332e-05	4.50538	38	ABCC8,ACKR3,ADCYAP1,AGT,ATP13A2,ATP7A,C19ORF12,CAV1,CCL2,CHMP2B,CLCN3,CX3CR1,CXCL12,CXCR4,DCTN1,FGF21,GRN,HFE,HLA-DRB1,HMOX1,IDE,IL6,MAPK1,NOS3,NQO1,PPARGC1A,PTPRN2,RAB38,SCNN1A,SLC11A2,SLC39A6,SLC9A8,SOD1,TMEM106B,TREM2,TRPM7,UNC13B,VAPB
GOBP_NEGATIVE_REGULATION_OF_CELLULAR_COMPONENT_ORGANIZATION	2.08055e-09	3.60768e-05	4.44277	32	ATM,ATXN2,CAPG,CAPZA1,CAV1,CCNF,GBA,HGF,HNRNPA1,HSPA5,IL1B,KANK1,LMNA,MAP2,MAPT,MBP,PARK7,PFN1,RAB29,RAPGEF2,RTN4R,SCAF4,SCFD1,SMARCA5,STMN2,STN1,TNF,TNFRSF1A,TNFRSF1B,TREM2,UBQLN2,VEGFA
GOBP_MITOCHONDRION_ORGANIZATION	2.10182e-09	3.64435e-05	4.43838	27	ATP13A2,ATP7A,CHCHD10,DDHD1,ERBB4,GBA,GZMB,HGF,LMNA,MAPK8,MAPT,MFN2,MMP9,NOS3,OPTN,PARK7,PLEC,PPARGC1A,RAB29,RAB38,SPG7,SQSTM1,SREBF1,TFAM,TNFSF10,TREM2,ZDHHC6
GOBP_LOCOMOTION	2.17956e-09	3.7787e-05	4.42266	59	ABCC8,ACKR3,ADARB1,AGT,AIF1,ALCAM,ANG,ATM,ATP7A,BDNF,CAV1,CCL2,CD34,CNTN4,CX3CR1,CXCL12,CXCR4,ELP3,ERBB4,FGF21,GBA,GPNMB,GRN,HGF,HMOX1,HSPA5,HSPB1,IL10,IL17A,IL1B,IL6,IL6R,INPP5B,IQCF1,ITGA9,ITGB2,KANK1,KIF5A,LEP,LMNA,MAPK1,MEF2C,MMP9,MYH9,NEFL,NOS3,NRXN3,PFN1,PLEC,PLEKHG5,PTPRT,RAPGEF2,SELE,STK39,TIAM1,TNF,TNFAIP1,TREM2,VEGFA
GOBP_SMOOTH_MUSCLE_CELL_PROLIFERATION	2.1861e-09	3.78982e-05	4.42138	14	AGT,AIF1,ANG,HMOX1,IL10,IL18,IL6,IL6R,MEF2C,MFN2,MMP9,NOS3,PPARGC1A,TNF
GOBP_CELL_MIGRATION	2.29218e-09	3.9735e-05	4.40083	51	ABCC8,ACKR3,ADARB1,AGT,AIF1,ANG,ATM,ATP7A,CAV1,CCL2,CD34,CX3CR1,CXCL12,CXCR4,ELP3,ERBB4,FGF21,GBA,GPNMB,GRN,HGF,HMOX1,HSPA5,HSPB1,IL10,IL17A,IL1B,IL6,IL6R,ITGA9,ITGB2,KANK1,LEP,LMNA,MAPK1,MEF2C,MMP9,MYH9,NOS3,PFN1,PLEC,PLEKHG5,PTPRT,RAPGEF2,SELE,STK39,TIAM1,TNF,TNFAIP1,TREM2,VEGFA
GOBP_RESPONSE_TO_XENOBIOTIC_STIMULUS	2.41193e-09	4.18083e-05	4.37874	24	ABCC8,ACSL1,AOX1,CAT,CXCR4,CYP1A2,ENO2,FGF21,FMO1,GSTO2,HMOX1,HSPA5,IL10,IL1B,KCNJ11,MAOB,MEF2C,NQO1,OGG1,PON3,SOD1,SREBF1,TNF,UCHL1
GOBP_CELLULAR_RESPONSE_TO_CADMIUM_ION	2.47435e-09	4.28855e-05	4.36769	8	ATP7A,CYP1A2,HMOX1,MAPK1,MAPK8,MMP9,OGG1,SOD1
GOBP_CELL_MORPHOGENESIS_INVOLVED_IN_DIFFERENTIATION	2.80945e-09	4.86877e-05	4.31258	33	ADARB1,ALCAM,ALS2,BDNF,C9ORF72,CHRNA3,CNTN4,CTNND2,CXCL12,FGB,KANK1,KIF5A,MAP2,MAPT,MBP,MEF2C,MYH9,NEFH,NEFL,NRXN3,P4HB,RAPGEF2,RTN4R,SARM1,SLC11A2,SOD1,SPAST,SPG11,SS18L1,TIAM1,TMEM106B,UCHL1,VEGFA
GOBP_DEFENSE_RESPONSE	2.8358e-09	4.91416e-05	4.30855	54	ABCC9,ADARB1,AGT,AIF1,ALS2,ANG,ATM,C7,CCL2,CHI3L1,CRP,CX3CR1,CXCL12,CXCR4,CYLD,FCGR3A,FGB,GBA,GRN,GZMB,HGF,HLA-DRB1,HMOX1,IL10,IL17A,IL18,IL18RAP,IL1B,IL6,IL6R,ITGB2,LEP,LILRA2,MATR3,MEF2C,MMP9,NPY,OGG1,OPTN,PARK7,PVR,PXK,SARM1,SELE,SFPQ,SOD1,STK39,TBK1,TNF,TNFRSF1A,TNFRSF1B,TNIP1,TREM2,TYROBP
GOBP_RESPONSE_TO_ACTIVITY	2.95976e-09	5.12778e-05	4.29007	10	AGT,CAT,CXCR4,FGF21,IL10,IL6,LEP,PPARGC1A,TNF,TPH2
GOBP_SUPEROXIDE_METABOLIC_PROCESS	2.95976e-09	5.12778e-05	4.29007	10	AGT,ATP7A,CRP,ITGB2,MAPT,NOS3,NQO1,PON3,SOD1,TYROBP
GOBP_NEGATIVE_REGULATION_OF_RESPONSE_TO_STIMULUS	3.11199e-09	5.3909e-05	4.26834	53	ABCC8,ACKR3,AGT,AIF1,ATM,BDNF,CAV1,CCL2,CD34,CX3CR1,CXCL12,CYLD,FGB,GBA,GDF15,GGNBP2,GRN,HFE,HGF,HLA-DRB1,HMOX1,HSPA5,HSPB1,IL10,IL1B,IL6,KANK1,LEP,LILRA2,LMNA,MFN2,MMP9,MMRN1,NOS3,NPY,OGG1,OPTN,OXR1,PARK7,PTPRT,RTN4R,RUNX2,SARM1,SOD1,TNF,TNFAIP1,TNFRSF1A,TNFRSF1B,TNIP1,TREM2,UBQLN2,UCHL1,VCP
GOBP_NEGATIVE_REGULATION_OF_NEURON_APOPTOTIC_PROCESS	3.28658e-09	5.69269e-05	4.24468	14	BDNF,CCL2,CX3CR1,GBA,GBE1,GRN,HMOX1,IL10,MEF2C,NEFL,OXR1,PARK7,PPARGC1A,SOD1
GOBP_REGULATION_OF_INFLAMMATORY_RESPONSE	3.3338e-09	5.77414e-05	4.23851	22	AGT,ATM,CYLD,GBA,GRN,HGF,HLA-DRB1,IL10,IL18,IL1B,IL6,MMP9,NPY,PARK7,SELE,SOD1,STK39,TNF,TNFRSF1A,TNFRSF1B,TNIP1,TREM2
GOBP_REGULATION_OF_IMMUNE_RESPONSE	3.50609e-09	6.07219e-05	4.21665	35	C7,CAV1,CRP,CYLD,FCGR3A,GRN,HFE,HLA-DQB1,HLA-DRA,HLA-DRB1,HMOX1,IL10,IL17A,IL18,IL1B,IL6,ITGB2,LEP,LILRA2,MAPK1,MAPK8,MATR3,MEF2C,NPY,PARK7,PVR,RAB29,SARM1,SFPQ,TBK1,TNF,TNFRSF1B,TNIP1,TREM2,TYROBP
GOBP_AXONAL_TRANSPORT	3.51507e-09	6.08739e-05	4.21557	10	DCTN1,HSPB1,KIF5A,MAP2,MAPT,NEFL,SOD1,SPAST,SPG7,UCHL1
GOBP_MAPK_CASCADE	3.90496e-09	6.76222e-05	4.16991	34	ACKR3,ADCYAP1,AGT,CAV1,CCL2,CHI3L1,CYLD,ERBB4,FGB,FGF21,GBA,GDF15,GPNMB,HGF,HLA-DRB1,IL18,IL1B,IL6,LEP,MAP3K4,MAPK1,MAPK8,MBP,MEF2C,NPY,RAPGEF2,SETX,SOD1,STK39,TNF,TNIP1,TREM2,UCHL1,VEGFA
GOBP_CYTOKINE_PRODUCTION	4.00881e-09	6.94165e-05	4.15854	33	ABCC8,ADCYAP1,AGT,AIF1,CD34,CHI3L1,CRP,CX3CR1,CYLD,GBA,GPNMB,HFE,HGF,HLA-DRB1,HMOX1,HSPB1,IL10,IL17A,IL18,IL1B,IL6,IL6R,LEP,LILRA2,MBP,PARK7,SOD1,TBK1,TIA1,TNF,TNFRSF1B,TREM2,TYROBP
GOBP_MICROTUBULE_BASED_TRANSPORT	4.13223e-09	7.15496e-05	4.14539	16	BICD2,DCTN1,HSPB1,KIF5A,KIFAP3,MAP2,MAPT,NEFH,NEFL,SFPQ,SOD1,SPAST,SPG11,SPG7,UCHL1,WDR35
GOBP_REGULATION_OF_OXIDATIVE_STRESS_INDUCED_CELL_DEATH	4.16173e-09	7.20561e-05	4.14233	10	HGF,HSPB1,IL10,OXR1,P4HB,PARK7,SFPQ,SOD1,TNF,TREM2
GOBP_REGULATION_OF_CELLULAR_RESPONSE_TO_STRESS	4.16372e-09	7.20865e-05	4.14215	31	ACKR3,ATM,CAV1,CD34,CXCL12,CYLD,FUS,GRN,HGF,HNRNPK,HSPA5,HSPB1,IL10,IL1B,LEP,MAP3K4,MAPK1,MAPT,OGG1,OXR1,P4HB,PARK7,RNF13,RTN4R,SFPQ,SOD1,STK39,TNF,TREM2,UBQLN2,VEGFA
GOBP_INTERLEUKIN_6_PRODUCTION	4.87322e-09	8.43458e-05	4.07394	14	AIF1,GBA,HGF,IL10,IL17A,IL1B,IL6,IL6R,LEP,LILRA2,MBP,TNF,TREM2,TYROBP
GOBP_RESPONSE_TO_REACTIVE_OXYGEN_SPECIES	5.2632e-09	9.10797e-05	4.04058	16	ATP7A,CAT,HGF,HMOX1,IL10,IL6,MAPK1,MAPK8,MAPT,MMP9,NOS3,NQO1,PARK7,SETX,SIGMAR1,SOD1
GOBP_CELLULAR_COMPONENT_DISASSEMBLY	5.40461e-09	9.35213e-05	4.02909	25	ABCC8,ATP13A2,CAPG,CAPZA1,CHMP2B,CX3CR1,DCTN1,GBA,GLE1,IL6,MFN2,MFSD8,MMP9,OPTN,PARK7,SCAF4,SETX,SPAST,SQSTM1,SREBF1,STMN2,TNF,TREM2,VCP,VRK1
GOBP_CYTOSKELETON_DEPENDENT_INTRACELLULAR_TRANSPORT	5.69931e-09	9.86151e-05	4.00606	16	BICD2,DCTN1,HSPB1,KIF5A,KIFAP3,MAP2,MAPT,NEFH,NEFL,SFPQ,SOD1,SPAST,SPG11,SPG7,UCHL1,WDR35
GOBP_POSITIVE_REGULATION_OF_MITOCHONDRION_ORGANIZATION	5.78246e-09	0.000100048	3.99979	10	CHCHD10,DDHD1,GZMB,MAPK8,MMP9,PARK7,PPARGC1A,TNFSF10,TREM2,ZDHHC6
GOBP_PROTEIN_CONTAINING_COMPLEX_ORGANIZATION	6.0765e-09	0.000105123	3.9783	54	AGT,AIF1,ALS2,ANG,ATM,CAPG,CAPZA1,CHCHD10,CHMP2B,CHRNA3,CXCL12,DCTN1,FGB,FUS,GBA,GLE1,HFE,HLA-DQB1,HLA-DRA,HLA-DRB1,HLA-DRB5,HSPA5,KANK1,KIFAP3,LIPC,MAP2,MAPT,MFSD8,NEFL,PARK7,PFN1,PLEC,PPARGC1A,SCAF4,SETX,SIGMAR1,SMARCA5,SPAST,SPG7,STMN2,TFAM,TFG,TIAM1,TNF,TNFAIP1,TREM2,TRPM7,UNC13A,UNC13B,VCP,VEGFA,WASHC3,WASHC5,ZNF746
GOBP_VESICLE_MEDIATED_TRANSPORT	6.18342e-09	0.000106955	3.9708	51	ACKR3,AIF1,ALS2,ANXA11,ATP13A2,ATXN2,BICD2,C9ORF72,CACNA1H,CAV1,CCL2,CHMP2B,CLCN3,CRP,DCTN1,ERGIC1,FGB,FNBP1,HFE,HMOX1,HNRNPK,IL1B,ITGB2,KIF5A,LEP,LRP10,MAPK1,MYH9,OPTN,RAB29,RAB38,SCFD1,SELE,SLC18A2,SOD1,SPAST,SPG11,SQSTM1,TFG,TNF,TPH1,TREM2,TRIP11,TYROBP,UBQLN2,UNC13A,UNC13B,VAPB,VCP,VEGFA,WASHC3
GOBP_POSITIVE_REGULATION_OF_CHEMOKINE_PRODUCTION	6.78724e-09	0.000117385	3.93039	10	ADCYAP1,AIF1,HMOX1,IL17A,IL18,IL1B,IL6,IL6R,MBP,TNF
GOBP_REGULATION_OF_IMMUNE_SYSTEM_PROCESS	7.30652e-09	0.000126352	3.89842	47	AIF1,ATM,C7,CAV1,CCL2,CRP,CX3CR1,CXCL12,CYLD,FCGR3A,GPNMB,GRN,HFE,HLA-DQB1,HLA-DRA,HLA-DRB1,HLA-DRB5,HMOX1,IL10,IL17A,IL18,IL1B,IL6,IL6R,ITGB2,LEP,LILRA2,MAPK1,MAPK8,MATR3,MEF2C,NPY,PARK7,PVR,RAB29,SARM1,SELE,SFPQ,SOD1,STK39,TBK1,TNF,TNFRSF1B,TNIP1,TREM2,TYROBP,VEGFA
GOBP_POSITIVE_REGULATION_OF_MULTICELLULAR_ORGANISMAL_PROCESS	8.22204e-09	0.000142151	3.84725	49	ABCC8,ACSL1,ADCYAP1,AGT,AIF1,BDNF,CAV1,CD34,CHI3L1,CX3CR1,CXCL12,CXCR4,ERBB4,FGB,FGF21,GBA,GRN,HGF,HLA-DRA,HLA-DRB1,HMOX1,HSPB1,IL10,IL17A,IL18,IL1B,IL6,IL6R,LEP,LILRA2,MAPT,MBP,MEF2C,MFN2,NEFL,NOS3,PARK7,PPARGC1A,RUNX2,SOD1,SS18L1,TBK1,TIAM1,TNF,TNFRSF1B,TREM2,TYROBP,UNC13B,VEGFA
GOBP_REGULATION_OF_AUTOPHAGY	8.25993e-09	0.000142798	3.84528	21	ATM,ATP13A2,C9ORF72,GBA,HGF,HMOX1,HSPB1,IL10,LEP,MAPK8,MAPT,MFSD8,OPTN,PARK7,SCFD1,SPTLC1,SREBF1,TBK1,TREM2,UBQLN2,UCHL1
GOBP_REGULATION_OF_SUPEROXIDE_METABOLIC_PROCESS	8.29595e-09	0.000143412	3.84341	7	AGT,CRP,ITGB2,MAPT,PON3,SOD1,TYROBP
GOBP_INTRACELLULAR_TRANSPORT	8.51981e-09	0.000147273	3.83188	51	AGT,ALS2,ATP13A2,ATXN1,BICD2,C9ORF72,CHCHD10,CHMP2B,DCTN1,ERGIC1,GLE1,GRN,GZMB,HNRNPA1,HNRNPA2B1,HSPA5,HSPB1,IL1B,ITGB2,KIF5A,KIFAP3,LEP,LMNA,MAP2,MAPK1,MAPK8,MAPT,MFN2,NEFH,NEFL,PARK7,RAB29,RAB38,SCFD1,SFPQ,SH3TC2,SOD1,SPAST,SPG11,SPG7,SQSTM1,SREBF1,TARDBP,TFG,TMEM106B,TRIP11,UCHL1,VAPB,VCP,WDR35,ZDHHC6
GOBP_CELLULAR_COMPONENT_MORPHOGENESIS	1.01135e-08	0.000174752	3.75758	33	ADARB1,ALCAM,ALS2,ATP7A,BDNF,C9ORF72,CHRNA3,CNTN4,CTNND2,CXCL12,CXCR4,FIG4,KANK1,KIF5A,MAP2,MAPT,MBP,NEFH,NEFL,NRXN3,PLEC,RAPGEF2,RTN4R,SARM1,SLC11A2,SPAST,SPG11,SS18L1,TIAM1,TMEM106B,UCHL1,UNC13A,VEGFA
GOBP_POSITIVE_REGULATION_OF_IMMUNE_SYSTEM_PROCESS	1.09012e-08	0.000188318	3.72511	35	AIF1,C7,CAV1,CCL2,CRP,CX3CR1,CXCL12,FCGR3A,HLA-DQB1,HLA-DRA,HLA-DRB1,HLA-DRB5,HMOX1,IL10,IL17A,IL18,IL1B,IL6,IL6R,ITGB2,LEP,LILRA2,MAPK1,MATR3,MEF2C,PARK7,PVR,RAB29,SFPQ,STK39,TBK1,TNF,TREM2,TYROBP,VEGFA
GOBP_SECRETION	1.20654e-08	0.000208405	3.68109	37	ABCC8,ADCYAP1,AGT,ANG,ATP13A2,ATP7A,CACNA1H,CAV1,CHRNA3,CHRNA4,CXCL12,ERBB4,FGB,HFE,HLA-DRB1,HMOX1,IL1B,IL6,ITGB2,KCNJ11,LEP,MAOB,MEF2C,MYH9,PARK7,PTPRN2,SREBF1,STK39,TNF,TNFRSF1A,TNFRSF1B,TPH1,TREM2,UNC13A,UNC13B,VEGFA,WASHC3
GOBP_POSITIVE_REGULATION_OF_DEVELOPMENTAL_PROCESS	1.22889e-08	0.000212253	3.67315	45	AGT,BDNF,CD34,CEBPD,CHI3L1,CX3CR1,CXCL12,CXCR4,DDHD1,ERBB4,FGB,GDF15,GRN,HGF,HLA-DRA,HLA-DRB1,HMOX1,HSPB1,IL10,IL17A,IL18,IL1B,IL6,IL6R,LEP,LMNA,MAPT,MEF2C,NEFL,NOS3,P4HB,PPARGC1A,RAPGEF2,RUNX2,SS18L1,TIAM1,TMEM106B,TNF,TNFRSF1A,TNFRSF1B,TREM2,TYROBP,UNC13A,VEGFA,ZDHHC6
GOBP_RESPONSE_TO_CYTOKINE	1.24755e-08	0.000215452	3.66665	36	ACKR3,ACSL1,AIF1,CAV1,CCL2,CHI3L1,CX3CR1,CXCL12,CXCR4,CYLD,FGB,GBA,HSPA5,IL17A,IL18,IL18RAP,IL1B,IL6,IL6R,LEP,LILRA2,MAPK1,MBP,NEFH,P4HB,PTPRT,SELE,SMARCA5,ST3GAL6,STK39,TBK1,TNF,TNFRSF1A,TNFRSF1B,TREM2,WDR35
GOBP_POSITIVE_REGULATION_OF_CATALYTIC_ACTIVITY	1.38707e-08	0.000239491	3.62071	42	ACSL1,ADCYAP1,AGT,ALS2,ANG,ATP7A,C9ORF72,CAV1,CCL2,CHI3L1,CHRNA3,ERBB4,GRN,HLA-DRB1,HNRNPA2B1,IL18,IL1B,IL6R,ITGB2,LEP,MAP3K4,MAPK1,MAPK8,MAPT,MBP,MEF2C,MOB3B,NOS3,PARK7,RAPGEF2,RAPGEF5,RTN4R,SELE,SIRT3,SOD1,TIAM1,TMEM106B,TNF,TNFSF10,TREM2,VCP,VEGFA
GOBP_RESPONSE_TO_ABIOTIC_STIMULUS	1.39593e-08	0.000241007	3.61797	41	ABCC8,AGT,AIF1,ANG,ATM,ATP7A,CAT,CAV1,CD34,CHI3L1,CHRNA4,CXCL12,CXCR4,FMO1,GBA,HMOX1,HSPA5,IL1B,LEP,LMNA,MAP3K4,MAPK8,MAPT,MMP9,NOS3,NPY,NQO1,OGG1,P4HB,PLEC,SCFD1,SCNN1A,SLC11A2,SLC52A3,SOD1,STK39,TNF,TNFRSF1A,TREM2,VCP,VEGFA
GOBP_POSITIVE_REGULATION_OF_ORGANELLE_ORGANIZATION	1.57883e-08	0.000272538	3.56457	25	ATM,CAPG,CHCHD10,DCTN1,DDHD1,GRN,GZMB,HNRNPA1,HNRNPA2B1,IL1B,MAP3K4,MAPK1,MAPK8,MAPT,MMP9,PARK7,PFN1,PPARGC1A,SFPQ,SPAST,STMN2,TNF,TNFSF10,TREM2,ZDHHC6
GOBP_ASTROCYTE_ACTIVATION	1.66742e-08	0.00028778	3.54094	6	GRN,IL1B,IL6,MAPT,TNF,TREM2
GOBP_REGULATION_OF_P38MAPK_CASCADE	1.67526e-08	0.000289084	3.53898	8	CYLD,HGF,IL1B,LEP,MAP3K4,STK39,TREM2,VEGFA
GOBP_RESPONSE_TO_WOUNDING	1.80442e-08	0.000311317	3.5068	27	ABCC8,AIF1,ATP7A,CAV1,CD34,CHMP2B,CX3CR1,CXCR4,FGB,GRN,HMOX1,HSPB1,IL10,IL6,KANK1,MMRN1,MYH9,NEFL,NOS3,PLEC,RTN4R,SARM1,SOD1,TNF,TREM2,TYROBP,VEGFA
GOBP_LEUKOCYTE_MEDIATED_IMMUNITY	1.9524e-08	0.000336808	3.47262	22	C7,CRP,CX3CR1,FCGR3A,GZMB,HFE,HLA-DQB1,HLA-DRA,HLA-DRB1,HLA-DRB5,HMOX1,IL10,IL18,IL1B,IL6,ITGB2,LEP,PVR,TNF,TNFRSF1B,TREM2,TYROBP
GOBP_MUSCLE_CELL_PROLIFERATION	2.24573e-08	0.000387299	3.41195	15	AGT,AIF1,ANG,ERBB4,HMOX1,IL10,IL18,IL6,IL6R,MEF2C,MFN2,MMP9,NOS3,PPARGC1A,TNF
GOBP_REGULATION_OF_CELL_ACTIVATION	2.27262e-08	0.000391913	3.40681	28	AIF1,ATM,CAV1,CCL2,FCGR3A,GPNMB,GRN,HFE,HLA-DQB1,HLA-DRA,HLA-DRB1,HLA-DRB5,HMOX1,IL10,IL18,IL1B,IL6,ITGB2,LEP,LILRA2,MEF2C,MMRN1,NOS3,SOD1,TNF,TNFRSF1B,TREM2,TYROBP
GOBP_IMMUNE_EFFECTOR_PROCESS	2.73698e-08	0.0004718	3.32624	28	ATP7A,C7,CRP,CX3CR1,FCGR3A,GRN,GZMB,HFE,HLA-DQB1,HLA-DRA,HLA-DRB1,HLA-DRB5,HMOX1,IL10,IL17A,IL18,IL1B,IL6,IL6R,ITGB2,LEP,LILRA2,PLEC,PVR,TNF,TNFRSF1B,TREM2,TYROBP
GOBP_REGULATION_OF_NEURON_PROJECTION_DEVELOPMENT	2.87193e-08	0.000495034	3.30537	23	AGT,BDNF,CHRNA3,CXCL12,FIG4,GRN,HGF,HSPA5,KANK1,MAP2,MAPT,MBP,NEFL,RAB29,RAPGEF2,RTN4R,SARM1,SETX,SS18L1,STMN2,TIAM1,TMEM106B,VEGFA
GOBP_POSITIVE_REGULATION_OF_SMOOTH_MUSCLE_CELL_PROLIFERATION	2.94003e-08	0.000506744	3.29521	10	AGT,AIF1,HMOX1,IL10,IL18,IL6,IL6R,MFN2,MMP9,TNF
GOBP_TYROSINE_PHOSPHORYLATION_OF_STAT_PROTEIN	2.94003e-08	0.000506744	3.29521	10	CAV1,ERBB4,GGNBP2,IL18,IL6,IL6R,LEP,TNF,TNFRSF1A,VEGFA
GOBP_REGULATION_OF_CELL_DEVELOPMENT	2.974e-08	0.000512509	3.2903	25	ABCC8,BDNF,CX3CR1,CXCL12,CXCR4,FGB,GRN,IL1B,IL6,KANK1,MAP2,MAPT,MBP,NEFL,P4HB,RAPGEF2,RTN4R,SS18L1,TIAM1,TNF,TNFRSF1A,TNFRSF1B,TREM2,TYROBP,VEGFA
GOBP_POSITIVE_REGULATION_OF_DEFENSE_RESPONSE	3.02317e-08	0.000520952	3.2832	18	AGT,GRN,IL18,IL1B,IL6,LILRA2,MATR3,MEF2C,OPTN,PARK7,PVR,SFPQ,TBK1,TNF,TNFRSF1A,TNIP1,TREM2,TYROBP
GOBP_CELLULAR_RESPONSE_TO_INORGANIC_SUBSTANCE	3.12236e-08	0.000537982	3.26923	16	ATP13A2,ATP7A,CACNA1H,CYP1A2,HFE,HMOX1,HSPA5,MAPK1,MAPK8,MEF2C,MMP9,MTF1,NQO1,OGG1,SOD1,TPH2
GOBP_POSITIVE_REGULATION_OF_NEUROINFLAMMATORY_RESPONSE	3.13777e-08	0.000540606	3.26712	5	IL18,IL1B,IL6,TNF,TREM2
GOBP_POSITIVE_REGULATION_OF_CYTOKINE_PRODUCTION	3.30609e-08	0.00056954	3.24448	24	ABCC8,ADCYAP1,AGT,AIF1,CD34,CHI3L1,HGF,HMOX1,HSPB1,IL10,IL17A,IL18,IL1B,IL6,IL6R,LEP,LILRA2,MBP,PARK7,SOD1,TBK1,TNF,TREM2,TYROBP
GOBP_MACROPHAGE_ACTIVATION	3.38887e-08	0.000583767	3.23376	11	AIF1,ATM,CX3CR1,GRN,IL10,IL6,ITGB2,MAPT,TNF,TREM2,TYROBP
GOBP_REGULATION_OF_TRANSFERASE_ACTIVITY	3.55793e-08	0.000612818	3.21267	35	ACSL1,ADARB1,ADCYAP1,AGT,ALS2,ANG,ATM,CAV1,CCNF,CHI3L1,CHRNA3,ERBB4,GBA,GGNBP2,HGF,HLA-DRB1,HNRNPA2B1,HSPB1,IL18,IL1B,IL6R,LEP,MAP3K4,MAPK1,MAPT,MOB3B,PARK7,PLEC,PTPRT,RAPGEF2,SOD1,TNF,TREM2,UCHL1,VEGFA
GOBP_CELL_CHEMOTAXIS	3.63061e-08	0.000625301	3.20391	19	ACKR3,AIF1,CCL2,CX3CR1,CXCL12,CXCR4,HGF,HSPB1,IL10,IL1B,IL6,IL6R,ITGA9,ITGB2,MAPK1,PLEC,PLEKHG5,STK39,VEGFA
GOBP_PROCESS_UTILIZING_AUTOPHAGIC_MECHANISM	3.89652e-08	0.000670981	3.17329	26	ATM,ATP13A2,C19ORF12,C9ORF72,CHMP2B,GBA,HGF,HMOX1,HSPB1,IL10,LEP,MAPK8,MAPT,MFN2,MFSD8,OPTN,PARK7,SCFD1,SPTLC1,SQSTM1,SREBF1,TBK1,TREM2,UBQLN2,UCHL1,VCP
GOBP_REGULATION_OF_VASCULATURE_DEVELOPMENT	4.56242e-08	0.000785375	3.10492	18	ABCC8,AGT,CD34,CHI3L1,CX3CR1,CXCR4,GPNMB,GRN,HGF,HMOX1,HSPB1,IL10,IL1B,IL6,LEP,NOS3,TNF,VEGFA
GOBP_RECEPTOR_SIGNALING_PATHWAY_VIA_STAT	5.53648e-08	0.000952773	3.02101	14	AGT,CAV1,CCL2,ERBB4,GGNBP2,IL10,IL18,IL6,IL6R,LEP,PTPRT,TNF,TNFRSF1A,VEGFA
GOBP_POSITIVE_REGULATION_OF_CELL_ADHESION	5.82224e-08	0.00100189	2.99918	23	AIF1,ATM,CAV1,CCL2,CXCL12,FGB,HLA-DQB1,HLA-DRA,HLA-DRB1,HLA-DRB5,IL10,IL18,IL1B,IL6,ITGB2,KIFAP3,LEP,MMRN1,NPY,P4HB,SELE,TNF,VEGFA
GOBP_POSITIVE_REGULATION_OF_REACTIVE_OXYGEN_SPECIES_METABOLIC_PROCESS	6.4042e-08	0.00110191	2.95786	9	AGT,CLCN3,CRP,ITGB2,LEP,MAPT,PARK7,SOD1,TYROBP
GOBP_NEGATIVE_REGULATION_OF_SMOOTH_MUSCLE_CELL_PROLIFERATION	6.55082e-08	0.00112707	2.94805	8	AIF1,ANG,HMOX1,IL10,MEF2C,MFN2,NOS3,PPARGC1A
GOBP_REGULATION_OF_CELL_CELL_ADHESION	6.62128e-08	0.00113913	2.94343	23	AIF1,CAV1,CCL2,CXCL12,FGB,GPNMB,HFE,HLA-DQB1,HLA-DRA,HLA-DRB1,HLA-DRB5,IL10,IL18,IL1B,IL6,ITGB2,KIFAP3,LEP,MBP,MMRN1,SELE,TNF,VEGFA
GOBP_REGULATION_OF_ANATOMICAL_STRUCTURE_SIZE	7.00579e-08	0.00120514	2.91896	24	AGT,ALS2,ATP13A2,ATP7A,BDNF,CAPG,CAPZA1,CAV1,CLCN3,CRP,CXCL12,FGB,KANK1,LEP,MAP2,MAPT,NEFL,NOS3,PFN1,RTN4R,SOD1,TNF,VEGFA,WASHC5
GOBP_REGULATION_OF_PROTEIN_LOCALIZATION	7.11438e-08	0.00122374	2.91231	33	ABCC8,ADCYAP1,ANG,ATP13A2,BDNF,C9ORF72,ERBB4,FGB,GZMB,HFE,HLA-DRB1,IL1B,IL6,ITGB2,KCNJ11,LEP,LMNA,MAP2,MAPK8,MAPT,PARK7,RAB29,SCFD1,SH3TC2,SQSTM1,SREBF1,SUMO4,TARDBP,TNF,TREM2,TYROBP,UNC13B,VCP
GOBP_RESPONSE_TO_ENDOGENOUS_STIMULUS	7.2419e-08	0.00124561	2.90462	50	ABCC8,ACSL1,AGT,AIF1,ANG,ATP7A,BDNF,CACNA1H,CAT,CAV1,CCL2,CX3CR1,CXCL12,ERBB4,FGB,FGF21,GBA,GDF15,GLB1,GPT,HFE,HMOX1,HSPA5,IDE,IL10,IL1B,IL6,ITGB2,KANK1,LEP,MAOB,MAPK1,MAPT,MBP,ME1,MEF2C,NEFL,NOS3,NQO1,PARK7,RAPGEF2,RUNX2,SCNN1A,SETX,SOD1,SREBF1,STMN2,TNF,TPH2,TREM2
GOBP_REGULATION_OF_RESPONSE_TO_OXIDATIVE_STRESS	7.2446e-08	0.001246	2.90448	10	HGF,HSPB1,IL10,OXR1,P4HB,PARK7,SFPQ,SOD1,TNF,TREM2
GOBP_REGULATION_OF_ION_TRANSPORT	7.73924e-08	0.00133092	2.87585	29	ABCC8,AGT,ATP7A,CACNA1H,CAV1,CCL2,CHRNA3,CHRNA4,CXCL12,CXCR4,DPP6,HFE,IL1B,KCNIP1,KCNIP3,KCNJ11,LEP,LILRA2,MAOB,MEF2C,MMP9,NOS3,PARK7,PXK,SCN4A,SCN7A,STK39,TNF,TREM2
GOBP_LYMPHOCYTE_MEDIATED_IMMUNITY	8.02922e-08	0.00138054	2.85995	18	C7,CRP,FCGR3A,GZMB,HFE,HLA-DQB1,HLA-DRA,HLA-DRB1,HLA-DRB5,IL10,IL18,IL1B,IL6,LEP,PVR,TNF,TNFRSF1B,TREM2
GOBP_POSITIVE_REGULATION_OF_CELL_CELL_ADHESION	8.02922e-08	0.00138054	2.85995	18	AIF1,CAV1,CCL2,FGB,HLA-DQB1,HLA-DRA,HLA-DRB1,HLA-DRB5,IL10,IL18,IL1B,IL6,ITGB2,KIFAP3,LEP,MMRN1,SELE,TNF
GOBP_NEGATIVE_REGULATION_OF_RESPONSE_TO_EXTERNAL_STIMULUS	8.76959e-08	0.00150741	2.82177	21	ABCC8,AIF1,CCL2,CD34,FGB,GBA,GRN,HGF,HLA-DRB1,IL10,LEP,LILRA2,MMRN1,NOS3,NPY,RTN4R,SOD1,TNF,TNFRSF1A,TNFRSF1B,TREM2
GOBP_REGULATION_OF_RESPONSE_TO_WOUNDING	9.11038e-08	0.0015658	2.80526	13	ABCC8,ATP7A,CAV1,CD34,CXCR4,FGB,GRN,IL10,KANK1,MMRN1,NOS3,RTN4R,TNF
GOBP_REGULATION_OF_PROTEIN_KINASE_ACTIVITY	9.47341e-08	0.00162791	2.78837	28	ACSL1,ADARB1,ADCYAP1,AGT,ALS2,ANG,CAV1,CCNF,CHI3L1,CHRNA3,GBA,GGNBP2,HGF,HSPB1,IL18,IL1B,IL6R,LEP,MAP3K4,MOB3B,PARK7,PLEC,PTPRT,RAPGEF2,SOD1,TNF,UCHL1,VEGFA
GOBP_REGULATION_OF_LEUKOCYTE_MEDIATED_IMMUNITY	9.54436e-08	0.00164001	2.78515	16	CX3CR1,HFE,HLA-DRA,HLA-DRB1,HMOX1,IL10,IL18,IL1B,IL6,ITGB2,LEP,PVR,TNF,TNFRSF1B,TREM2,TYROBP
GOBP_CHEMICAL_HOMEOSTASIS	1.05432e-07	0.00181122	2.74203	41	ABCC8,ACKR3,ADCYAP1,AGT,ATP13A2,ATP7A,C19ORF12,CAV1,CLCN3,CX3CR1,CXCL12,CXCR4,FGF21,GBA,GRN,HFE,HLA-DRB1,HMOX1,IL18,IL6,LEP,LIPC,MAPK1,PARK7,PLEC,PPARGC1A,PTPRN2,RAB38,SCN7A,SCNN1A,SLC11A2,SLC39A6,SLC9A8,SOD1,STK39,TMEM106B,TREM2,TRPM7,UNC13B,VAPB,VEGFA
GOBP_ADAPTIVE_IMMUNE_RESPONSE_BASED_ON_SOMATIC_RECOMBINATION_OF_IMMUNE_RECEPTORS_BUILT_FROM_IMMUNOGLOBULIN_SUPERFAMILY_DOMAINS	1.0551e-07	0.00181245	2.74173	18	C7,CRP,FCGR3A,HFE,HLA-DQB1,HLA-DRA,HLA-DRB1,HLA-DRB5,IL10,IL18,IL1B,IL6,IL6R,MEF2C,PVR,TNF,TNFRSF1B,TREM2
GOBP_REGULATION_OF_SECRETION	1.07271e-07	0.00184259	2.73457	27	ABCC8,ADCYAP1,AGT,ANG,ATP13A2,CACNA1H,CHRNA3,CHRNA4,CXCL12,FGB,HFE,HLA-DRB1,HMOX1,IL1B,IL6,ITGB2,KCNJ11,LEP,MAOB,MEF2C,SREBF1,STK39,TNF,TNFRSF1A,TNFRSF1B,TREM2,UNC13B
GOBP_CELL_CELL_ADHESION	1.07403e-07	0.00184476	2.73406	35	AIF1,ALCAM,CAV1,CCL2,CD34,CNTN4,CTNND2,CX3CR1,CXCL12,FGB,GPNMB,HFE,HLA-DQB1,HLA-DRA,HLA-DRB1,HLA-DRB5,HSPB1,IL10,IL18,IL1B,IL6,ITGA9,ITGB2,KIFAP3,LEP,MBP,MMRN1,MYH9,NRXN3,PTPRT,PVR,SELE,TNF,TNIP1,VEGFA
GOBP_P38MAPK_CASCADE	1.10036e-07	0.00188987	2.72357	8	CYLD,HGF,IL1B,LEP,MAP3K4,STK39,TREM2,VEGFA
GOBP_RESPONSE_TO_HORMONE	1.27357e-07	0.00218698	2.66016	33	ABCC8,ACSL1,AGT,AIF1,ANG,CACNA1H,CAT,CAV1,CXCL12,FGB,FGF21,GBA,GDF15,GLB1,GPT,HMOX1,IDE,IL10,IL1B,IL6,KANK1,LEP,MAOB,MBP,ME1,MEF2C,NEFL,NOS3,NQO1,PARK7,SREBF1,TNF,TPH2
GOBP_CIRCULATORY_SYSTEM_DEVELOPMENT	1.27864e-07	0.00219554	2.65846	39	ABCC8,ACKR3,AGT,ANG,ATM,ATP7A,CAV1,CCL2,CD34,CHI3L1,CX3CR1,CXCR4,ERBB4,GGNBP2,GPNMB,GRN,HGF,HMOX1,HSPB1,IL10,IL18,IL1B,IL6,IL6R,LEP,LMNA,MAPK1,MATR3,MEF2C,MYH9,NOS3,PLEC,RAPGEF2,TNF,TNFRSF1A,TNFRSF1B,TRIP11,VEGFA,XIRP2
GOBP_SUPEROXIDE_ANION_GENERATION	1.28597e-07	0.00220801	2.656	7	AGT,CRP,ITGB2,MAPT,PON3,SOD1,TYROBP
GOBP_VASCULATURE_DEVELOPMENT	1.34991e-07	0.00231753	2.63498	30	ABCC8,ACKR3,AGT,ANG,ATP7A,CAV1,CCL2,CD34,CHI3L1,CX3CR1,CXCR4,GGNBP2,GPNMB,GRN,HGF,HMOX1,HSPB1,IL10,IL18,IL1B,IL6,IL6R,LEP,MAPK1,MEF2C,MYH9,NOS3,RAPGEF2,TNF,VEGFA
GOBP_REGULATION_OF_REACTIVE_OXYGEN_SPECIES_METABOLIC_PROCESS	1.45006e-07	0.00248932	2.60392	12	AGT,CLCN3,CRP,ITGB2,LEP,MAPT,PARK7,PON3,SLC18A2,SOD1,TNF,TYROBP
GOBP_POSITIVE_REGULATION_OF_TRANSPORT	1.46656e-07	0.0025172	2.59908	34	ABCC8,ACSL1,ACSL5,ADCYAP1,AGT,ANG,ATP13A2,CACNA1H,CAV1,CCL2,CHCHD10,CXCL12,FGB,FGF21,GZMB,HFE,HLA-DRB1,HNRNPK,IL1B,ITGB2,LEP,LILRA2,MAP2,MAPK8,PARK7,RAB29,SELE,SOD1,STK39,TARDBP,TNF,TREM2,UNC13B,VEGFA
GOBP_CELLULAR_RESPONSE_TO_BIOTIC_STIMULUS	1.46783e-07	0.00251923	2.59873	16	CCL2,CX3CR1,HSPA5,IL10,IL18,IL1B,IL6,LILRA2,MAPK1,MAPK8,MEF2C,NOS3,TNF,TNFRSF1B,TNIP1,TREM2
GOBP_POSITIVE_REGULATION_OF_INTERLEUKIN_6_PRODUCTION	1.46852e-07	0.00252027	2.59855	10	AIF1,IL17A,IL1B,IL6,IL6R,LEP,LILRA2,MBP,TNF,TYROBP
GOBP_REGULATION_OF_OXIDATIVE_STRESS_INDUCED_INTRINSIC_APOPTOTIC_SIGNALING_PATHWAY	1.55006e-07	0.00265991	2.57513	6	HSPB1,P4HB,PARK7,SFPQ,SOD1,TREM2
GOBP_SYNAPTIC_SIGNALING	1.57584e-07	0.00270382	2.56802	30	ADARB1,AGT,ALS2,BDNF,CCL2,CHRNA3,CHRNA4,CLCN3,CNTN4,CX3CR1,IL1B,KIF5A,MAPK1,MAPT,MBP,MEF2C,NPY,NQO1,PARK7,PDYN,PTPRN2,PXK,RAPGEF2,SLC18A2,SPG11,SQSTM1,TNF,TYROBP,UNC13A,UNC13B
GOBP_CELL_JUNCTION_ORGANIZATION	1.58404e-07	0.00271774	2.56579	29	ABCC8,AGT,ALS2,BDNF,CAPZA1,CAV1,CHCHD10,CTNND2,CX3CR1,DCTN1,ERBB4,IL10,IL17A,IL1B,MAPT,MEF2C,NEFH,NEFL,PFN1,PLEC,RAB29,RAPGEF2,TNF,TREM2,UNC13A,UNC13B,VCP,VEGFA,XIRP2
GOBP_CELLULAR_RESPONSE_TO_MOLECULE_OF_BACTERIAL_ORIGIN	1.62106e-07	0.00278109	2.55578	15	CCL2,CX3CR1,IL10,IL18,IL1B,IL6,LILRA2,MAPK1,MAPK8,MEF2C,NOS3,TNF,TNFRSF1B,TNIP1,TREM2
GOBP_CYTOKINE_MEDIATED_SIGNALING_PATHWAY	1.64129e-07	0.00281562	2.55043	23	ACKR3,ACSL1,CAV1,CCL2,CX3CR1,CXCL12,CXCR4,CYLD,IL17A,IL18,IL18RAP,IL1B,IL6,IL6R,LEP,LILRA2,P4HB,STK39,TBK1,TNF,TNFRSF1A,TNFRSF1B,TREM2
GOBP_LEUKOCYTE_CELL_CELL_ADHESION	1.67566e-07	0.00287443	2.54145	20	AIF1,CAV1,CCL2,CX3CR1,CXCL12,GPNMB,HFE,HLA-DQB1,HLA-DRA,HLA-DRB1,HLA-DRB5,IL10,IL18,IL1B,IL6,ITGB2,LEP,SELE,TNF,TNIP1
GOBP_REGULATION_OF_CELL_PROJECTION_ORGANIZATION	1.72678e-07	0.00296194	2.52842	28	AGT,ATP7A,BDNF,CAV1,CHRNA3,CXCL12,CYLD,FIG4,GRN,HGF,HSPA5,KANK1,MAP2,MAPT,MBP,NEFL,PFN1,RAB29,RAPGEF2,RTN4R,SARM1,SETX,SS18L1,STMN2,TIAM1,TMEM106B,TREM2,VEGFA
GOBP_RESPONSE_TO_MOLECULE_OF_BACTERIAL_ORIGIN	2.19428e-07	0.0037621	2.42457	19	ABCC8,CCL2,CX3CR1,FMO1,IL10,IL18,IL1B,IL6,LILRA2,MAOB,MAPK1,MAPK8,MEF2C,NOS3,SELE,TNF,TNFRSF1B,TNIP1,TREM2
GOBP_RESPONSE_TO_OXYGEN_LEVELS	2.19688e-07	0.00376633	2.42408	18	ANG,ATM,ATP7A,CAT,CAV1,CD34,CHRNA4,CXCL12,CXCR4,HMOX1,LEP,LMNA,P4HB,SCFD1,SLC11A2,TNF,TREM2,VEGFA
GOBP_EXTRINSIC_APOPTOTIC_SIGNALING_PATHWAY	2.22955e-07	0.00382189	2.41772	15	AGT,CAV1,CYLD,FGB,HGF,HMOX1,IL1B,IL6R,LMNA,NOS3,PARK7,TNF,TNFRSF1A,TNFRSF1B,TNFSF10
GOBP_REGULATION_OF_MULTICELLULAR_ORGANISMAL_DEVELOPMENT	2.29744e-07	0.00393759	2.40477	43	ABCC8,AGT,BDNF,CAV1,CD34,CHI3L1,CX3CR1,CXCL12,CXCR4,ERBB4,FIG4,GPNMB,GRN,HGF,HLA-DRA,HLA-DRB1,HMOX1,HSPB1,IL10,IL17A,IL18,IL1B,IL6,LEP,MAP2,MAPT,MBP,MEF2C,MMP9,NEFL,NOS3,RAPGEF2,RTN4R,RUNX2,SOD1,SS18L1,TIAM1,TNF,TNFRSF1A,TNFRSF1B,TREM2,TYROBP,VEGFA
GOBP_RESPONSE_TO_EXTRACELLULAR_STIMULUS	2.33924e-07	0.00400899	2.39697	23	ACSL1,AIF1,CAT,FGF21,GBA,GDF15,GPT,HFE,HMOX1,HNRNPA1,HSPA5,LEP,MAPK1,MAPK8,NPY,NQO1,OGG1,PLEC,PPARGC1A,SOD1,SREBF1,TNF,TPH2
GOBP_ADAPTIVE_IMMUNE_RESPONSE	2.36903e-07	0.0040598	2.3915	22	ALCAM,C7,CRP,CX3CR1,FCGR3A,FGB,HFE,HLA-DQB1,HLA-DRA,HLA-DRB1,HLA-DRB5,IL10,IL17A,IL18,IL1B,IL6,IL6R,MEF2C,PVR,TNF,TNFRSF1B,TREM2
GOBP_ANATOMICAL_STRUCTURE_FORMATION_INVOLVED_IN_MORPHOGENESIS	2.39624e-07	0.0041062	2.38656	39	ABCC8,ACKR3,AGT,ANG,ATM,ATP7A,CACNA1H,CAV1,CCL2,CD34,CHI3L1,CX3CR1,CXCR4,FIG4,GBA,GDF15,GPNMB,GRN,HGF,HMOX1,HSPB1,IL10,IL18,IL1B,IL6,ITGB2,LEP,MAPK1,MEF2C,MFN2,MMP9,MYH9,NOS3,PFN1,PLEC,TNF,TREM2,TYROBP,VEGFA
GOBP_CELLULAR_RESPONSE_TO_XENOBIOTIC_STIMULUS	2.51368e-07	0.00430669	2.36586	13	ACSL1,AOX1,CXCR4,CYP1A2,FGF21,FMO1,GSTO2,HSPA5,IL1B,MEF2C,NQO1,PON3,UCHL1
GOBP_TUMOR_NECROSIS_FACTOR_SUPERFAMILY_CYTOKINE_PRODUCTION	2.51368e-07	0.00430669	2.36586	13	ABCC8,CD34,CX3CR1,GPNMB,HSPB1,IL10,IL17A,IL6,LEP,LILRA2,PARK7,TREM2,TYROBP
GOBP_RESPONSE_TO_NITROGEN_COMPOUND	2.61244e-07	0.00447328	2.34937	38	ABCC8,ABCC9,AGT,AIF1,ATP7A,CAT,CAV1,CHRNA3,CXCL12,CXCR4,ERLIN1,FGF21,GDF15,GPT,HSPA5,IDE,IL10,IL1B,IL6,ITGB2,KANK1,KCNJ11,LEP,MAPK1,MEF2C,MMP9,NEFL,NQO1,OGG1,RAPGEF2,SCNN1A,SLC18A2,SOD1,SREBF1,TNF,TREM2,UBQLN2,VCP
GOBP_POSITIVE_REGULATION_OF_COLD_INDUCED_THERMOGENESIS	2.82417e-07	0.00483441	2.31566	10	ACSL1,ADCYAP1,CAV1,CXCR4,FGF21,IL18,LEP,MFN2,PPARGC1A,VEGFA
GOBP_AROMATIC_AMINO_ACID_FAMILY_METABOLIC_PROCESS	3.31078e-07	0.00566674	2.24667	6	AFMID,ATP7A,PAH,PARK7,TPH1,TPH2
GOBP_INTRINSIC_APOPTOTIC_SIGNALING_PATHWAY	3.37968e-07	0.00578365	2.2378	17	ACKR3,ATM,CAV1,CXCL12,CYLD,HMOX1,HNRNPK,HSPB1,MMP9,P4HB,PARK7,SFPQ,SOD1,TNF,TNFRSF1A,TNFRSF1B,TREM2
GOBP_EXPORT_FROM_CELL	3.58606e-07	0.0061361	2.21211	32	ABCC8,ADCYAP1,AGT,ANG,ATP13A2,CACNA1H,CHRNA3,CHRNA4,CXCL12,FGB,HFE,HLA-DRB1,HMOX1,IL1B,IL6,ITGB2,KCNJ11,LEP,MAOB,MEF2C,MYH9,PARK7,PTPRN2,SREBF1,TNF,TNFRSF1A,TNFRSF1B,TPH1,TREM2,UNC13A,UNC13B,WASHC3
GOBP_MYELOID_LEUKOCYTE_ACTIVATION	3.86818e-07	0.0066173	2.17932	15	AIF1,ATM,CX3CR1,GRN,HMOX1,IL10,IL18,IL6,ITGB2,LILRA2,MAPT,NPY,TNF,TREM2,TYROBP
GOBP_RESPONSE_TO_TOXIC_SUBSTANCE	3.86818e-07	0.0066173	2.17932	15	ATP7A,CAT,GPX3,GSTO2,MAOB,MBP,NEFL,NOS3,NQO1,PARK7,PON3,SCFD1,SLC18A2,SOD1,TNF
GOBP_REGULATION_OF_CATABOLIC_PROCESS	3.89288e-07	0.00665878	2.17661	35	ATM,ATP13A2,C9ORF72,CAV1,FGF21,FUS,GBA,HFE,HGF,HMOX1,HSPB1,IDE,IL10,IL1B,IL6,LEP,MAPK8,MAPT,MFSD8,NT5C3B,OPTN,PABPC1,PARK7,SCFD1,SPTLC1,SREBF1,TAF15,TARDBP,TBK1,TNF,TNFRSF1B,TREM2,UBQLN2,UCHL1,VCP
GOBP_LIPID_STORAGE	4.02327e-07	0.00688099	2.16235	9	CAV1,CRP,GBA,IL1B,IL6,LEP,SREBF1,TNF,TREM2
GOBP_LEUKOCYTE_ADHESION_TO_VASCULAR_ENDOTHELIAL_CELL	4.03208e-07	0.00689566	2.16142	7	CX3CR1,CXCL12,IL6,ITGB2,LEP,SELE,TNF
GOBP_PHENOL_CONTAINING_COMPOUND_BIOSYNTHETIC_PROCESS	4.03208e-07	0.00689566	2.16142	7	ATP7A,DAO,PAH,PARK7,RAPGEF2,TPH1,TPH2
GOBP_POSITIVE_REGULATION_OF_CELL_ACTIVATION	4.21041e-07	0.00719895	2.14273	19	AIF1,CAV1,CCL2,FCGR3A,HLA-DQB1,HLA-DRA,HLA-DRB1,HLA-DRB5,IL10,IL18,IL1B,IL6,ITGB2,LEP,LILRA2,MEF2C,TNF,TREM2,TYROBP
GOBP_ENDOMEMBRANE_SYSTEM_ORGANIZATION	4.33763e-07	0.00741605	2.12983	24	ALS2,CAV1,CHMP2B,CLCN3,CXCR4,DCTN1,LMNA,MAPK1,MYH9,OPTN,PLEC,RAB29,RAB38,SH3TC2,SOD1,SPAST,SQSTM1,SUN3,SYNE1,TARDBP,TRIP11,VAPB,VRK1,WASHC5
GOBP_LYMPHOCYTE_ACTIVATION	4.36004e-07	0.00745393	2.12761	29	AIF1,ATM,ATP7A,CAV1,CCL2,CHRNA4,FCGR3A,GBA,GPNMB,HFE,HLA-DQB1,HLA-DRA,HLA-DRB1,HLA-DRB5,IL10,IL18,IL1B,IL6,IL6R,JAG2,LEP,MEF2C,MYH9,RAB29,RUNX2,SOD1,TBK1,TNFRSF1B,TYROBP
GOBP_REGULATION_OF_NEUROGENESIS	4.60809e-07	0.00787707	2.10364	19	ABCC8,BDNF,CX3CR1,CXCL12,CXCR4,IL1B,IL6,MAP2,MAPT,MBP,NEFL,RAPGEF2,RTN4R,SS18L1,TIAM1,TNF,TNFRSF1B,TREM2,VEGFA
GOBP_LEUKOCYTE_CHEMOTAXIS	4.61955e-07	0.00789619	2.10258	15	AIF1,CCL2,CX3CR1,CXCL12,CXCR4,IL10,IL1B,IL6,IL6R,ITGA9,ITGB2,MAPK1,PLEC,STK39,VEGFA
GOBP_ORGANONITROGEN_COMPOUND_CATABOLIC_PROCESS	4.75768e-07	0.00813183	2.08981	43	AFMID,ATM,ATP13A2,CAV1,CCNF,CHI3L1,CHI3L2,CHIT1,CHMP2B,CYLD,DAO,ERLIN1,GBA,GLA,GLB1,GPT,GPT2,GZMB,HFE,HMOX1,HNMT,HSPA5,IDE,IL10,IL1B,LIPC,MAOB,MFSD8,NOS3,OGG1,PAH,PARK7,RNF13,SARM1,SQSTM1,TMEM106B,TNF,TNFAIP1,TNFRSF1B,TREM2,UBQLN2,UCHL1,VCP
GOBP_REGULATION_OF_EXTRINSIC_APOPTOTIC_SIGNALING_PATHWAY	4.95279e-07	0.00846482	2.07238	12	AGT,CAV1,CYLD,FGB,HGF,HMOX1,IL1B,LMNA,NOS3,PARK7,TNF,TNFSF10
GOBP_TAXIS	5.04516e-07	0.00862218	2.06438	26	ACKR3,AIF1,ALCAM,BDNF,CCL2,CNTN4,CX3CR1,CXCL12,CXCR4,GPNMB,HGF,HSPB1,IL10,IL1B,IL6,IL6R,ITGA9,ITGB2,KIF5A,MAPK1,NRXN3,PLEC,PLEKHG5,STK39,TREM2,VEGFA
GOBP_INTERLEUKIN_8_PRODUCTION	5.07246e-07	0.00866833	2.06206	9	CHI3L1,CRP,IL10,IL1B,IL6,LEP,LILRA2,PARK7,TNF
GOBP_NEGATIVE_REGULATION_OF_LIPID_STORAGE	5.18428e-07	0.00885837	2.05265	5	CRP,IL6,LEP,TNF,TREM2
GOBP_ORGANELLE_LOCALIZATION	5.35819e-07	0.00915393	2.03839	24	ATM,ATP13A2,BICD2,CHMP2B,DCTN1,HMOX1,KIF5A,KIFAP3,LMNA,MAP2,MAPT,MFN2,MYH9,NEFH,NEFL,SPAST,SPG11,TFG,TMEM106B,TRIP11,UCHL1,UNC13A,UNC13B,VAPB
GOBP_TEMPERATURE_HOMEOSTASIS	5.51227e-07	0.00941605	2.02613	13	ACSL1,ADCYAP1,CAV1,CXCR4,FGF21,IL18,IL1B,LEP,MFN2,PPARGC1A,SQSTM1,TNF,VEGFA
GOBP_POSITIVE_REGULATION_OF_RECEPTOR_SIGNALING_PATHWAY_VIA_STAT	5.67968e-07	0.00970089	2.01319	7	AGT,ERBB4,IL10,IL6,IL6R,LEP,TNF
GOBP_ORGANELLE_TRANSPORT_ALONG_MICROTUBULE	5.68158e-07	0.00970356	2.01307	9	BICD2,KIF5A,KIFAP3,MAP2,MAPT,NEFH,NEFL,SPAST,UCHL1
GOBP_POSITIVE_REGULATION_OF_NEURON_DEATH	5.68158e-07	0.00970356	2.01307	9	ATM,GRN,ITGB2,MAPT,NQO1,SARM1,TNF,TYROBP,ZNF746
GOBP_POSITIVE_REGULATION_OF_TYROSINE_PHOSPHORYLATION_OF_STAT_PROTEIN	5.71615e-07	0.0097609	2.01051	8	ERBB4,IL18,IL6,IL6R,LEP,TNF,TNFRSF1A,VEGFA
GOBP_REGULATION_OF_RECEPTOR_SIGNALING_PATHWAY_VIA_STAT	5.71683e-07	0.00976149	2.01048	10	AGT,CAV1,ERBB4,GGNBP2,IL10,IL6,IL6R,LEP,PTPRT,TNF
GOBP_LEUKOCYTE_PROLIFERATION	5.8202e-07	0.00993683	2.00275	18	AIF1,ATM,CRP,FCGR3A,GBA,GPNMB,HLA-DRB1,IL10,IL18,IL1B,IL6,LEP,MAPK1,MEF2C,TBK1,TNFRSF1B,TREM2,TYROBP
GOBP_ORGANIC_HYDROXY_COMPOUND_BIOSYNTHETIC_PROCESS	6.16977e-07	0.0105324	1.97747	15	ATP7A,CACNA1H,DAO,ERLIN1,GBA,LEP,PAH,PARK7,RAPGEF2,SOD1,SPTLC1,SREBF1,TNF,TPH1,TPH2
GOBP_POSITIVE_REGULATION_OF_IMMUNE_RESPONSE	6.18697e-07	0.0105612	1.97629	23	C7,CRP,HLA-DQB1,HLA-DRA,HLA-DRB1,IL10,IL17A,IL18,IL1B,IL6,ITGB2,LILRA2,MAPK1,MATR3,MEF2C,PARK7,PVR,RAB29,SFPQ,TBK1,TNF,TREM2,TYROBP
GOBP_T_CELL_ACTIVATION	6.41356e-07	0.0109467	1.96072	23	AIF1,ATP7A,CAV1,CCL2,GBA,GPNMB,HFE,HLA-DQB1,HLA-DRA,HLA-DRB1,HLA-DRB5,IL10,IL18,IL1B,IL6,IL6R,JAG2,LEP,MYH9,RAB29,RUNX2,SOD1,TNFRSF1B
GOBP_ANTEROGRADE_AXONAL_TRANSPORT	6.69927e-07	0.0114316	1.94189	7	HSPB1,KIF5A,MAP2,NEFL,SOD1,SPAST,SPG7
GOBP_REGULATION_OF_MONOOXYGENASE_ACTIVITY	6.69927e-07	0.0114316	1.94189	7	ATP7A,CAV1,GLA,IL1B,LEP,PARK7,TNF
GOBP_VACUOLE_ORGANIZATION	6.75763e-07	0.0115292	1.9382	13	ATP13A2,C9ORF72,CHMP2B,FIG4,GBA,GRN,MFN2,MFSD8,SCFD1,SPG11,TMEM106B,UBQLN2,WASHC5
GOBP_REGULATION_OF_NERVOUS_SYSTEM_DEVELOPMENT	7.01592e-07	0.0119692	1.92194	21	ABCC8,BDNF,CX3CR1,CXCL12,CXCR4,FIG4,HGF,IL1B,IL6,MAP2,MAPT,MBP,NEFL,RAPGEF2,RTN4R,SS18L1,TIAM1,TNF,TNFRSF1B,TREM2,VEGFA
GOBP_REGULATION_OF_CELL_ADHESION	7.14971e-07	0.012196	1.91378	29	AIF1,ATM,CAV1,CCL2,CXCL12,CXCR4,FGB,GPNMB,HFE,HLA-DQB1,HLA-DRA,HLA-DRB1,HLA-DRB5,IL10,IL18,IL1B,IL6,ITGB2,JAG2,KANK1,KIFAP3,LEP,MBP,MMRN1,NPY,P4HB,SELE,TNF,VEGFA
GOBP_NEGATIVE_REGULATION_OF_SIGNALING	7.1922e-07	0.0122677	1.91124	42	ABCC8,ACKR3,AGT,ATM,BDNF,CAV1,CX3CR1,CXCL12,CYLD,FGB,GBA,GDF15,GGNBP2,HGF,HMOX1,HSPA5,HSPB1,IL10,IL1B,IL6,KANK1,KCNJ11,LEP,LILRA2,LMNA,MAPT,MFN2,MMP9,NOS3,OPTN,PARK7,PTPRT,RUNX2,SARM1,SREBF1,TNF,TNFAIP1,TNIP1,TREM2,UBQLN2,UCHL1,VCP
GOBP_POSITIVE_REGULATION_OF_CELL_PROJECTION_ORGANIZATION	7.33409e-07	0.012509	1.90278	18	AGT,ATP7A,BDNF,CXCL12,FIG4,GRN,HGF,HSPA5,MAPT,NEFL,PFN1,RAPGEF2,SETX,SS18L1,STMN2,TIAM1,TMEM106B,VEGFA
GOBP_BIOLOGICAL_ADHESION	7.78873e-07	0.0132767	1.87691	46	ACKR3,AIF1,ALCAM,ATM,CAV1,CCL2,CD34,CNTN4,CTNND2,CX3CR1,CXCL12,CXCR4,FGB,GNE,GPNMB,HFE,HLA-DQB1,HLA-DRA,HLA-DRB1,HLA-DRB5,HSPB1,IL10,IL18,IL1B,IL6,ITGA9,ITGB2,JAG2,KANK1,KIFAP3,LEP,MBP,MMRN1,MYH9,NPY,NRXN3,OPCML,P4HB,PTPRT,PVR,SELE,TIAM1,TNF,TNIP1,TRPM7,VEGFA
GOBP_POSITIVE_REGULATION_OF_VASCULATURE_DEVELOPMENT	8.35486e-07	0.0142384	1.84654	12	CD34,CHI3L1,CX3CR1,CXCR4,GRN,HGF,HMOX1,HSPB1,IL10,IL1B,NOS3,VEGFA
GOBP_POSITIVE_REGULATION_OF_MAPK_CASCADE	8.79013e-07	0.0149775	1.82456	22	ACKR3,ADCYAP1,CCL2,CHI3L1,ERBB4,FGB,FGF21,GDF15,GPNMB,HGF,HLA-DRB1,IL1B,IL6,LEP,MAP3K4,NPY,RAPGEF2,SOD1,STK39,TNF,TREM2,VEGFA
GOBP_PHENOL_CONTAINING_COMPOUND_METABOLIC_PROCESS	9.14811e-07	0.0155838	1.80733	10	ATP7A,DAO,ITGB2,MAOB,NPY,PAH,PARK7,RAPGEF2,TPH1,TPH2
GOBP_REGULATION_OF_INTRINSIC_APOPTOTIC_SIGNALING_PATHWAY	9.65029e-07	0.0164364	1.78419	12	ACKR3,CAV1,CXCL12,CYLD,HNRNPK,HSPB1,MMP9,P4HB,PARK7,SFPQ,SOD1,TREM2
GOBP_ORGANELLE_DISASSEMBLY	1.09623e-06	0.0186655	1.72896	10	ATP13A2,GBA,MFN2,OPTN,PARK7,SPAST,SQSTM1,SREBF1,VCP,VRK1
GOBP_VASCULAR_ASSOCIATED_SMOOTH_MUSCLE_CELL_PROLIFERATION	1.24922e-06	0.0212666	1.6723	7	AGT,HMOX1,IL10,MEF2C,MFN2,MMP9,TNF
GOBP_REGULATION_OF_LEUKOCYTE_PROLIFERATION	1.26332e-06	0.0215054	1.66745	15	AIF1,ATM,CRP,FCGR3A,GPNMB,HLA-DRB1,IL10,IL18,IL1B,IL6,LEP,MAPK1,MEF2C,TNFRSF1B,TYROBP
GOBP_NEGATIVE_REGULATION_OF_APOPTOTIC_SIGNALING_PATHWAY	1.28432e-06	0.0218617	1.66032	14	ACKR3,BDNF,CX3CR1,CXCL12,FGB,HGF,HMOX1,HSPB1,IL1B,LMNA,MMP9,NOS3,PARK7,TNF
GOBP_SIGNAL_RELEASE	1.38967e-06	0.023648	1.62621	21	ABCC8,ADCYAP1,AGT,CHRNA3,CHRNA4,CXCL12,FGB,HFE,HLA-DRB1,IL1B,IL6,KCNJ11,LEP,MAOB,MEF2C,PARK7,PTPRN2,SREBF1,TNF,UNC13A,UNC13B
GOBP_POSITIVE_REGULATION_OF_CHEMOTAXIS	1.42498e-06	0.0242474	1.61534	11	AIF1,CX3CR1,CXCL12,CXCR4,HSPB1,IL6,IL6R,MAPK1,STK39,TREM2,VEGFA
GOBP_REGULATION_OF_IMMUNE_EFFECTOR_PROCESS	1.42798e-06	0.024297	1.61445	18	CX3CR1,GRN,HFE,HLA-DRA,HLA-DRB1,HMOX1,IL10,IL17A,IL18,IL1B,IL6,ITGB2,LEP,PVR,TNF,TNFRSF1B,TREM2,TYROBP
GOBP_CENTRAL_NERVOUS_SYSTEM_DEVELOPMENT	1.43182e-06	0.024361	1.6133	35	ACKR3,ADARB1,AIF1,ATM,ATP7A,ATXN1,CAPG,CNTN4,CX3CR1,CXCL12,CXCR4,DCTN1,ELP3,ERBB4,GBA,GRN,HSPA5,IL1B,IL6,LEP,LHX8,MAOB,MAP2,MAPK1,MAPT,MBP,MTF1,NEFL,NPY,RAPGEF2,RTN4R,TNF,TNFRSF1B,TREM2,TYROBP
GOBP_I_KAPPAB_KINASE_NF_KAPPAB_SIGNALING	1.43652e-06	0.0244395	1.61191	16	CX3CR1,HLA-DRB1,HMOX1,HSPB1,IL1B,OPTN,PLEKHG5,SQSTM1,SUMO4,TBK1,TFG,TNF,TNFRSF1A,TNFSF10,TNIP1,TREM2
GOBP_REGULATION_OF_OXIDOREDUCTASE_ACTIVITY	1.47443e-06	0.025083	1.60062	9	AGT,ATP7A,CAV1,GLA,IL1B,LEP,PARK7,SIRT3,TNF
GOBP_GLIOGENESIS	1.50837e-06	0.0256589	1.59076	16	ABCC8,CCL2,CX3CR1,CXCR4,GBA,GRN,IL1B,IL6,MAPK1,MAPT,PLEC,SH3TC2,SOD1,TNF,TNFRSF1B,TREM2
GOBP_BLOOD_VESSEL_MORPHOGENESIS	1.52145e-06	0.0258798	1.58704	25	ABCC8,ACKR3,AGT,ANG,CAV1,CCL2,CD34,CHI3L1,CX3CR1,CXCR4,GPNMB,GRN,HGF,HMOX1,HSPB1,IL10,IL18,IL1B,IL6,LEP,MYH9,NOS3,RAPGEF2,TNF,VEGFA
GOBP_REGULATION_OF_HETEROTYPIC_CELL_CELL_ADHESION	1.60769e-06	0.0273419	1.56317	5	FGB,IL10,IL1B,MBP,TNF
GOBP_RESPONSE_TO_ORGANIC_CYCLIC_COMPOUND	1.66284e-06	0.0282749	1.5486	32	ABCC9,ACSL1,AGT,AIF1,CAT,CAV1,CCL2,CXCR4,ENO2,GBA,GLB1,HSPA5,IL10,IL18,IL1B,IL6,KCNJ11,LEP,MAOB,MAPK1,MBP,MEF2C,NEFL,NQO1,OGG1,PARK7,RAPGEF2,SCNN1A,SOD1,SREBF1,TNF,TPH2
GOBP_CATECHOL_CONTAINING_COMPOUND_METABOLIC_PROCESS	1.67159e-06	0.028422	1.54634	7	ATP7A,DAO,ITGB2,MAOB,NPY,PAH,PARK7
GOBP_ERK1_AND_ERK2_CASCADE	1.67716e-06	0.0285151	1.54493	17	ACKR3,ADCYAP1,AGT,CCL2,CHI3L1,ERBB4,FGB,FGF21,GPNMB,HLA-DRB1,IL1B,MAPK1,NPY,RAPGEF2,TNF,TNIP1,TREM2
GOBP_NEGATIVE_REGULATION_OF_MULTICELLULAR_ORGANISMAL_PROCESS	1.80019e-06	0.030596	1.51434	34	ABCC8,AGT,CD34,CX3CR1,CYLD,FGB,FIG4,GBA,GDF15,GPNMB,GRN,HFE,HGF,HLA-DRB1,HMOX1,IL10,IL1B,IL6,LEP,LMNA,MAP2,MBP,MEF2C,NOS3,RAPGEF2,RTN4R,SOD1,STK39,TIA1,TNF,TNFRSF1A,TNFRSF1B,TREM2,TYROBP
GOBP_REGULATION_OF_LYMPHOCYTE_MEDIATED_IMMUNITY	1.92108e-06	0.0326468	1.48616	12	HFE,HLA-DRA,HLA-DRB1,IL10,IL18,IL1B,IL6,LEP,PVR,TNF,TNFRSF1B,TREM2
GOBP_NEGATIVE_REGULATION_OF_CELL_POPULATION_PROLIFERATION	1.93955e-06	0.0329569	1.48205	27	ABCC8,ACKR3,ADARB1,AIF1,ANG,ATM,CAV1,CCL2,CRP,ERBB4,GGNBP2,GPNMB,HLA-DRB1,HMOX1,IL10,IL1B,IL6,KIFAP3,LMNA,MEF2C,MFN2,NOS3,PPARGC1A,RAPGEF2,TNF,TREM2,TYROBP
GOBP_ASTROCYTE_DEVELOPMENT	2.0884e-06	0.0354694	1.45015	6	GRN,IL1B,IL6,MAPT,TNF,TREM2
GOBP_DOPAMINE_METABOLIC_PROCESS	2.0884e-06	0.0354694	1.45015	6	ATP7A,DAO,ITGB2,MAOB,NPY,PARK7
GOBP_GLIAL_CELL_PROLIFERATION	2.0884e-06	0.0354694	1.45015	6	ABCC8,GBA,IL1B,IL6,TNF,TREM2
GOBP_PLASMA_LIPOPROTEIN_PARTICLE_CLEARANCE	2.0884e-06	0.0354694	1.45015	6	ABCC8,FGF21,HMOX1,HNRNPK,LIPC,TREM2
GOBP_REGULATION_OF_INFLAMMATORY_RESPONSE_TO_ANTIGENIC_STIMULUS	2.0884e-06	0.0354694	1.45015	6	HLA-DRB1,IL10,NPY,PARK7,TNF,TREM2
GOBP_RESPONSE_TO_HYDROGEN_PEROXIDE	2.17801e-06	0.0369804	1.43203	10	CAT,HGF,HMOX1,IL10,IL6,NQO1,PARK7,SETX,SIGMAR1,SOD1
GOBP_NUCLEAR_ENVELOPE_ORGANIZATION	2.20978e-06	0.0375177	1.42576	7	CHMP2B,DCTN1,LMNA,SPAST,SUN3,TARDBP,VRK1
GOBP_REGULATION_OF_CELLULAR_LOCALIZATION	2.37874e-06	0.0403767	1.39387	29	ATP13A2,BDNF,CAV1,ERBB4,GZMB,HFE,HLA-DRB1,HMOX1,IL1B,ITGB2,LEP,LMNA,MAP2,MAPK1,MAPK8,MAPT,NEFH,PARK7,RAB29,SCFD1,SH3TC2,SQSTM1,SREBF1,SUMO4,TARDBP,TNF,TREM2,TYROBP,VCP
GOBP_ORGANIC_HYDROXY_COMPOUND_METABOLIC_PROCESS	2.4174e-06	0.0410306	1.38689	23	ATP7A,CACNA1H,CAT,CYP1A2,DAO,ERLIN1,GBA,GC,INPP5B,ITGB2,LEP,LIPC,MAOB,NPY,PAH,PARK7,RAPGEF2,SOD1,SPTLC1,SREBF1,TNF,TPH1,TPH2
GOBP_POSITIVE_REGULATION_OF_CELL_DEVELOPMENT	2.42738e-06	0.0411975	1.38513	16	BDNF,CX3CR1,CXCL12,CXCR4,FGB,IL1B,IL6,MAPT,NEFL,P4HB,SS18L1,TIAM1,TNF,TNFRSF1B,TYROBP,VEGFA
GOBP_POSITIVE_REGULATION_OF_PHOSPHATIDYLINOSITOL_3_KINASE_SIGNALING	2.46058e-06	0.0417585	1.37926	8	AGT,CAT,ERBB4,HGF,IL18,LEP,TNF,TREM2
GOBP_ANTIGEN_PROCESSING_AND_PRESENTATION_OF_PEPTIDE_ANTIGEN	2.52992e-06	0.0429302	1.36724	7	HFE,HLA-DQB1,HLA-DRA,HLA-DRB1,HLA-DRB5,IDE,TREM2
GOBP_AGING	2.54263e-06	0.0431433	1.36509	16	AGT,ATM,CAT,GBA,IDE,IL10,LEP,LMNA,MAPK8,MBP,NPY,NQO1,OGG1,SOD1,SREBF1,TNFRSF1B
GOBP_LOW_DENSITY_LIPOPROTEIN_PARTICLE_CLEARANCE	2.61939e-06	0.0444406	1.35222	5	ABCC8,FGF21,HMOX1,HNRNPK,TREM2
GOBP_POSITIVE_REGULATION_OF_CELL_DIFFERENTIATION	2.62417e-06	0.0445191	1.35145	30	AGT,BDNF,CD34,CEBPD,CX3CR1,CXCL12,CXCR4,FGB,HGF,HLA-DRA,HLA-DRB1,IL10,IL17A,IL18,IL1B,IL6,IL6R,MAPT,MEF2C,NEFL,P4HB,RAPGEF2,RUNX2,SS18L1,TIAM1,TNF,TNFRSF1B,TREM2,TYROBP,VEGFA
GOBP_REGULATION_OF_ESTABLISHMENT_OF_PROTEIN_LOCALIZATION	2.6871e-06	0.0455759	1.34127	22	ABCC8,ANG,ATP13A2,FGB,GZMB,HLA-DRB1,IL1B,IL6,ITGB2,KCNJ11,LEP,MAPK8,MAPT,PARK7,RAB29,SCFD1,SH3TC2,SREBF1,TARDBP,TNF,TREM2,UNC13B
GOBP_RESPONSE_TO_AXON_INJURY	2.74493e-06	0.0465541	1.33204	8	AIF1,GRN,NEFL,RTN4R,SARM1,SOD1,TREM2,TYROBP
GOBP_REGULATION_OF_TRANSMEMBRANE_TRANSPORT	2.8369e-06	0.0481081	1.31778	23	ABCC8,ACSL1,ACSL5,AGT,ATP7A,CACNA1H,CAV1,CCL2,DPP6,FGF21,IL1B,KCNIP1,KCNIP3,KCNJ11,LEP,MEF2C,MMP9,PARK7,SCN4A,SCN7A,STK39,TNF,TREM2
GOBP_PHAGOCYTOSIS	2.93695e-06	0.049799	1.30278	14	AIF1,ANXA11,CCL2,CLCN3,CRP,IL1B,ITGB2,LEP,MYH9,SOD1,SPG11,TNF,TREM2,TYROBP
GOBP_POSITIVE_REGULATION_OF_KINASE_ACTIVITY	2.94193e-06	0.0498804	1.30207	21	ACSL1,ADCYAP1,AGT,ALS2,ANG,CHI3L1,CHRNA3,ERBB4,HLA-DRB1,IL18,IL1B,IL6R,LEP,MAP3K4,MAPT,MOB3B,PARK7,RAPGEF2,TNF,TREM2,VEGFA

## Sheet: GOCC
Gene-sets	p.value	FDR	-(LOG10(FDR))	Num	Overlapping genes
GOCC_AXON	5.51617e-17	9.66047e-13	12.015	42	ALCAM,ALS2,ANG,ATP7A,BDNF,C9ORF72,CLCN3,CNTN4,DCTN1,ENO2,HSPB1,IGHMBP2,KIF5A,MAP2,MAPK8,MAPT,MBP,NEFH,NEFL,NEFM,NPY,PARK7,PDYN,PLEC,PLEKHG5,PRPH,RTN4R,SARM1,SCN4A,SCN7A,SETX,SIGMAR1,SLC18A2,SOD1,SPAST,SPG11,SPG7,STMN2,TNFRSF1B,UCHL1,UNC13A,UNC13B
GOCC_NEURON_PROJECTION	3.41227e-14	5.96738e-10	9.22422	58	ADCYAP1,ALCAM,ALS2,ANG,ATP13A2,ATP7A,BDNF,C9ORF72,CACNA1H,CAMK1G,CHRNA3,CHRNA4,CLCN3,CNTN4,CTNND2,CX3CR1,DCTN1,ENO2,HSPB1,IGHMBP2,KCNIP1,KIF5A,KIFAP3,MAP2,MAPK8,MAPT,MBP,NEFH,NEFL,NEFM,NPY,NQO1,PARK7,PCSK2,PDYN,PLEC,PLEKHG5,PRPH,RAPGEF2,RTN4R,SARM1,SCN4A,SCN7A,SETX,SFPQ,SIGMAR1,SLC18A2,SOD1,SPAST,SPG11,SPG7,STMN2,TNFRSF1B,TPH1,TPH2,UCHL1,UNC13A,UNC13B
GOCC_CELL_BODY	4.28081e-11	7.45546e-07	6.12753	31	ADCYAP1,AIF1,ALCAM,ALS2,ANG,ATP13A2,ATP7A,C9ORF72,CHRNA3,CHRNA4,CTNND2,CX3CR1,DCTN1,ENO2,KIF5A,MAP2,MAPT,MBP,NPY,NQO1,PARK7,PCSK2,PDYN,PRPH,RAPGEF2,RTN4R,SOD1,STMN2,TNF,TNFRSF1B,UCHL1
GOCC_SOMATODENDRITIC_COMPARTMENT	7.51031e-10	1.30409e-05	4.88469	37	ADCYAP1,AIF1,ALCAM,ALS2,ANG,ATP13A2,ATP7A,BDNF,C9ORF72,CHRNA3,CHRNA4,CTNND2,CX3CR1,DCTN1,ENO2,KCNIP1,KIF5A,MAP2,MAPK8,MAPT,MBP,NPY,NQO1,PCSK2,PDYN,PLEC,PRPH,RAPGEF2,RTN4R,SARM1,SFPQ,SOD1,SPG11,STMN2,TNF,TNFRSF1B,UCHL1
GOCC_SIDE_OF_MEMBRANE	1.55629e-08	0.000268662	3.57079	28	ACKR3,ALCAM,CD34,CHRNA4,CLCN3,CX3CR1,CXCL12,CXCR4,CYLD,FCGR3A,FGB,HFE,HLA-DQB1,HLA-DRA,HLA-DRB1,HLA-DRB5,IDE,IL17A,IL6R,ITGA9,ITGB2,KCNIP1,MYH9,P4HB,RTN4R,SELE,TIAM1,TNF
GOCC_VACUOLE	1.60458e-08	0.000276966	3.55757	34	ANXA11,ATP13A2,C9ORF72,CAT,CD34,CHIT1,CHMP2B,CLCN3,CXCR4,FNBP1,GBA,GC,GLA,GLB1,GRN,GZMB,HLA-DQB1,HLA-DRA,HLA-DRB1,HLA-DRB5,IL1B,MAPK1,MFSD8,OPTN,RAB29,RAB38,RNF13,SLC11A2,SOD1,SPG11,SQSTM1,TMEM106B,UBQLN2,VCP
GOCC_DISTAL_AXON	3.02317e-08	0.000520952	3.2832	18	ALS2,ANG,C9ORF72,CLCN3,ENO2,IGHMBP2,MAP2,MAPT,NEFL,NPY,PDYN,RTN4R,SETX,SIGMAR1,SLC18A2,STMN2,UNC13A,UNC13B
GOCC_EXTERNAL_SIDE_OF_PLASMA_MEMBRANE	5.48545e-08	0.000944101	3.02498	21	ACKR3,ALCAM,CD34,CHRNA4,CLCN3,CX3CR1,CXCL12,CXCR4,FCGR3A,FGB,HFE,HLA-DRB1,IDE,IL17A,IL6R,ITGA9,ITGB2,P4HB,RTN4R,SELE,TNF
GOCC_PERINUCLEAR_REGION_OF_CYTOPLASM	8.40288e-08	0.00144446	2.8403	30	ACKR3,AIF1,ATP7A,ATXN2,BDNF,CAV1,CCNF,CD34,CHI3L1,CX3CR1,CYLD,GLB1,HFE,HMOX1,KIF5A,MAP3K4,MOBP,NPY,OPTN,PARK7,PLEC,PLEKHG5,RAB29,RAPGEF2,SELE,SLC11A2,SPAST,STMN2,TNFRSF1B,VCP
GOCC_NEURON_PROJECTION_CYTOPLASM	1.03874e-07	0.00178466	2.74844	10	HSPB1,KIF5A,MAP2,MAPT,NEFL,SFPQ,SOD1,SPAST,SPG7,UCHL1
GOCC_CELL_SURFACE	2.23245e-07	0.00382664	2.41718	33	ACKR3,ALCAM,CD34,CHRNA4,CLCN3,CX3CR1,CXCL12,CXCR4,ENO2,FCGR3A,FGB,HFE,HLA-DRA,HLA-DRB1,HSPA5,IDE,IL17A,IL6R,ITGA9,ITGB2,MBP,P4HB,PTPRT,PVR,RTN4R,SCUBE2,SELE,SLC11A2,SLC39A6,TNF,TNFRSF1A,TYROBP,VEGFA
GOCC_AXON_CYTOPLASM	3.7748e-07	0.00645831	2.18988	8	HSPB1,KIF5A,MAPT,NEFL,SOD1,SPAST,SPG7,UCHL1
GOCC_ENDOSOME	5.94024e-07	0.0101412	1.99391	35	ACKR3,ALS2,ATP13A2,ATP7A,C9ORF72,CAV1,CHMP2B,CLCN3,CXCR4,FIG4,GPNMB,GRN,HFE,HLA-DQB1,HLA-DRA,HLA-DRB1,HLA-DRB5,INPP5B,ITM2B,MAPK1,NIPA1,OPTN,RAB29,RAB38,RAPGEF2,RNF13,SH3TC2,SLC11A2,SPAST,SQSTM1,STMN2,TMEM106B,TNF,TNFAIP1,WASHC5
GOCC_INTRINSIC_COMPONENT_OF_PLASMA_MEMBRANE	8.31414e-07	0.0141698	1.84864	51	ABCC8,ABCC9,ADGRD1,ALCAM,C7,CACNA1H,CAV1,CD34,CHRNA3,CHRNA4,CLCN3,CX3CR1,DPP6,ERBB4,FCGR3A,GPNMB,HFE,HLA-DRA,HLA-DRB1,IL18RAP,IL6,IL6R,ITGA9,ITGB2,JAG2,KCNIP1,KCNIP3,KCNJ11,LCT,LILRA2,NRXN3,PTPRN2,PTPRT,RAPGEF2,RTN4R,SCN4A,SCN7A,SCNN1A,SELE,SLC11A2,SLC18A2,SLC39A6,SLC52A2,SLC52A3,SLCO1A2,TNF,TNFRSF1A,TNFSF10,TREM2,TRPM7,TYROBP
GOCC_LATE_ENDOSOME	8.70434e-07	0.0148322	1.82879	16	ATP13A2,ATP7A,CHMP2B,CLCN3,CXCR4,FIG4,GRN,HLA-DRA,HLA-DRB1,HLA-DRB5,MAPK1,RAPGEF2,RNF13,SLC11A2,SQSTM1,TMEM106B
GOCC_MHC_PROTEIN_COMPLEX	9.40092e-07	0.0160126	1.79554	5	HFE,HLA-DQB1,HLA-DRA,HLA-DRB1,HLA-DRB5
GOCC_CYTOPLASMIC_REGION	1.01867e-06	0.0173459	1.7608	15	DCTN1,HSPB1,KIF5A,KIFAP3,MAP2,MAPT,NEFL,SFPQ,SOD1,SPAST,SPG7,UCHL1,UNC13A,UNC13B,WDR35
GOCC_SECRETORY_VESICLE	1.53415e-06	0.0260943	1.58345	35	ABCC8,ANXA11,ATP7A,BDNF,CAT,CAV1,CHI3L1,CHIT1,CLCN3,FGB,GLA,GLB1,GRN,HGF,IL1B,IQCF1,ITGB2,MAPK1,METTL7A,MMP9,MMRN1,MYH9,NPY,PCSK2,PTPRN2,SCNN1A,SLC18A2,SOD1,TNFRSF1B,TRIP11,TYROBP,UNC13A,UNC13B,VCP,VEGFA
GOCC_SITE_OF_POLARIZED_GROWTH	1.57109e-06	0.0267211	1.57315	12	ALS2,ANG,C9ORF72,ENO2,IGHMBP2,MAP2,MAPT,NEFL,RTN4R,SETX,SIGMAR1,STMN2
GOCC_PLASMA_MEMBRANE_PROTEIN_COMPLEX	1.83444e-06	0.0311763	1.50618	24	ABCC8,ABCC9,C7,CACNA1H,CAV1,CHRNA3,CHRNA4,DPP6,FCGR3A,HFE,HLA-DQB1,HLA-DRA,HLA-DRB1,HLA-DRB5,IL18RAP,IL6,IL6R,ITGA9,ITGB2,KCNIP1,KCNIP3,KCNJ11,SCN4A,SCN7A

## Sheet: GOMF
Gene-sets	p.value	FDR	-(LOG10(FDR))	Num	Overlapping genes
GOMF_SIGNALING_RECEPTOR_BINDING	7.4e-09	0.00012789	3.89316	50	ADCYAP1,AGT,ALCAM,ANG,ATXN2,BDNF,CAV1,CCL2,CRP,CX3CR1,CXCL12,ERBB4,FGB,FGF21,GBA,GDF15,GLA,GPNMB,GRN,HFE,HGF,HLA-DRA,HLA-DRB1,IL10,IL17A,IL18,IL1B,IL6,IL6R,ITGA9,ITGB2,JAG2,LEP,MIA,MYH9,NPY,NRXN3,P4HB,PARK7,PDYN,PPARGC1A,PYY,RAPGEF2,SQSTM1,TNF,TNFSF10,TYROBP,UCHL1,VCP,VEGFA
GOMF_PROTEIN_CONTAINING_COMPLEX_BINDING	1.01e-08	0.00017394	3.7596	45	AIF1,ANXA11,ATM,BICD2,CAPG,CAPZA1,CAV1,CCNF,CRP,CXCL12,ENO2,FCGR3A,GPNMB,HGF,HLA-DQB1,HLA-DRA,HLA-DRB1,HLA-DRB5,HSPA5,IGHMBP2,IL1B,ITGA9,ITGB2,KIFAP3,LILRA2,LIPC,MAPT,MMP9,MYH9,NEFH,NEFL,P4HB,PARK7,RAB29,RAB38,RTN4R,SCFD1,SMARCA5,SPAST,SQSTM1,SREBF1,SYNE1,TREM2,VCP,XIRP2
GOMF_IDENTICAL_PROTEIN_BINDING	4.64e-08	0.00079784	3.09808	59	ALCAM,ALS2,ANG,AOX1,ATM,ATXN1,CAT,CAV1,CEBPD,CRP,DAO,ENO2,ERBB4,FNBP1,FUS,GDF15,GLA,GLB1,GLE1,GPX3,GSTO2,HGF,HMOX1,HNRNPK,HSPB1,IDE,IGHMBP2,IL17A,IL6R,MAOB,MAPK1,MAPT,MATR3,ME1,MMP9,MYH9,NEFL,NQO1,OPTN,PARK7,PON3,PTPRT,SETX,SFPQ,SOD1,SQSTM1,SYNE1,TARDBP,TBK1,TFG,TNF,TNFAIP1,TNFSF10,TNIP1,TYROBP,UBQLN2,VAPB,VCP,VEGFA
GOMF_HYDROLASE_ACTIVITY_ACTING_ON_GLYCOSYL_BONDS	2.22e-07	0.00381054	2.41901	12	CHI3L1,CHI3L2,CHIT1,GBA,GBE1,GLA,GLB1,GNE,IL18RAP,LCT,OGG1,SARM1
GOMF_SIGNALING_RECEPTOR_REGULATOR_ACTIVITY	4.19e-07	0.00715786	2.14522	24	ADCYAP1,AGT,BDNF,CCL2,CXCL12,FGF21,GDF15,GPNMB,GRN,HGF,IL10,IL17A,IL18,IL1B,IL6,JAG2,LEP,MIA,NPY,PDYN,PYY,TNF,TNFSF10,VEGFA
GOMF_GROWTH_FACTOR_ACTIVITY	7.77e-07	0.0132409	1.87808	12	AGT,BDNF,CXCL12,FGF21,GDF15,GRN,HGF,IL10,IL6,JAG2,MIA,VEGFA
GOMF_HYDROLASE_ACTIVITY_HYDROLYZING_O_GLYCOSYL_COMPOUNDS	9.79e-07	0.0166706	1.77805	9	CHI3L1,CHI3L2,CHIT1,GBA,GBE1,GLA,GLB1,GNE,LCT
GOMF_MHC_CLASS_II_PROTEIN_COMPLEX_BINDING	1.61e-06	0.0273419	1.56317	5	ANXA11,HLA-DQB1,HLA-DRA,HLA-DRB1,HLA-DRB5
GOMF_PEPTIDE_ANTIGEN_BINDING	1.61e-06	0.0273419	1.56317	5	HFE,HLA-DQB1,HLA-DRA,HLA-DRB1,HLA-DRB5
