# Supplementary material for: A systematic review and functional in-silico analysis of genes and variants associated with amyotrophic lateral sclerosis
Source: Front Neurosci. 2025 Jun 16;19:1598336. doi: 10.3389/fnins.2025.1598336 (PMC12206810; doi:10.3389/fnins.2025.1598336)
Supplement: Supplementary Table 8 — Comparison of ALS-associated genes to a manually curated list of ALS genes and a machine learning driven approach. [file Table_8.xlsx]

## Sheet: ALS-genes systematic review
ABCC8
ABCC9
ACKR3
ACSL1
ACSL5
ADARB1
ADCYAP1
ADGRD1
AFMID
AGT
AIF1
ALCAM
ALS2
ANG
ANXA11
AOX1
ARHGEF28
ATM
ATP13A2
ATP7A
ATXN1
ATXN2
ATXN8OS
BDNF
BICD2
C19orf12
C7
C9orf72
CACNA1H
CAMK1G
CAMTA1
CAPG
CAPZA1
CAT
CAV1
CCL2
CCNF
CD34
CEBPD
CFAP410
CHCHD10
CHI3L1
CHI3L2
CHIT1
CHMP2B
CHRNA3
CHRNA4
CLCN3
CNTN4
CRP
CS
CTNND2
CX3CR1
CXCL12
CXCR4
CYLD
CYP1A2
DAO
DCTN1
DDHD1
DPP6
EGILA
ELP3
ENO2
ERBB4
ERGIC1
ERICH6B
ERLIN1
EZRP1
FCGR3A
FGB
FGF21
FIG4
FMO1
FNBP1
FUS
G2E3
GARS1
GBA
GBE1
GC
GDF15
GGNBP2
GLA
GLB1
GLE1
GNE
GPNMB
GPT
GPT2
GPX3
GRN
GSTO2
GZMB
H1-9P
H4C1
HFE
HGF
HLA-DQB1
HLA-DRA
HLA-DRB1
HLA-DRB5
HMOX1
HNMT
HNRNPA1
HNRNPA2B1
HNRNPK
HSPA5
HSPB1
IDE
IFN1
IGHMBP2
IGKV3D-20
IL10
IL17A
IL18
IL18RAP
IL1B
IL6
IL6R
INPP5B
IQCF1
IQCF5-AS1
ITGA9
ITGB2
ITM2B
JAG2
KANK1
KCNIP1
KCNIP3
KCNJ11
KIF5A
KIFAP3
KRT18P55
LCT
LEP
LHX8
LILRA2
LINC00111
LINC02422
LINC02645
LIPC
LMNA
LOC108903148
LOC109504728
LOC126807526
LRP10
MACIR
MAOB
MAP2
MAP3K4
MAPK1
MAPK8
MAPT
MATR3
MBP
ME1
MEF2C
METTL7A
MFN2
MFSD8
MIA
MIR10A
MIR200C
MIR205HG
MIR345
MIR34A
MMP9
MMRN1
MOB3B
MOBP
MTCO3P1
MTF1
MTHFSD
MYH9
NEFH
NEFL
NEFM
NEK1
NIPA1
NOS3
NPY
NQO1
NRXN3
NT5C3B
ODAD2
OGG1
OPCML
OPTN
OXR1
P4HB
PABPC1
PAH
PARK7
PCNX1
PCSEAT
PCSK2
PDIA2
PDYN
PDZPH1P
PFKP-DT
PFN1
PLEC
PLEKHG5
PON3
PPARGC1A
PRPH
PTPRN2
PTPRT
PVR
PXK
PYY
RAB29
RAB38
RAPGEF2
RAPGEF5
RBM45
RNASE4
RNF13
RNU6-1069P
RTN4R
RUNX2
SARM1
SCAF4
SCFD1
SCN4A
SCN7A
SCNN1A
SCUBE2
SELE
SETX
SFPQ
SH3TC2
SIGMAR1
SIRT3
SLC11A2
SLC18A2
SLC39A6
SLC52A2
SLC52A3
SLC9A8
SLCO1A2
SMARCA5
SOD1
SPAST
SPG11
SPG7
SPTLC1
SQSTM1
SREBF1
SS18L1
ST3GAL6
STK39
STMN2
STN1
SUMO4
SUN3
SUSD2
SYNE1
TAF15
TARDBP
TBK1
TFAM
TFG
TIA1
TIAM1
TMEM106B
TNF
TNFAIP1
TNFRSF1A
TNFRSF1B
TNFSF10
TNIP1
TPH1
TPH2
TREM2
TRIP11
TRPM7
TSBP1
TSBP1-AS1
TUBA4A
TYROBP
TYW3
UBQLN2
UBTD2
UCHL1
UNC13A
UNC13B
VAPB
VCP
VEGFA
VRK1
WASHC3
WASHC5
WDR35
XIRP2
ZDHHC6
ZNF704
ZNF746
ZNF767P

## Sheet: RefMap genes Zhang et al. 
ABCA1
ABCA2
ABITRAM
ABL1
AC009133.6
AC099489.1
ACER2
ACO1
ACSS3
ADAMTS13
ADAMTS7
ADAMTSL1
ADGRD1
ADGRD2
ADIPOR2
AGPAT2
AGTPBP1
AJM1
AK1
AK3
AK8
AKNA
AL162231.1
AL355987.3
AL590708.1
ALAD
ALDH1A2
ALDH1B1
ALDH1L2
ALG2
ALKBH8
AMPH
ANAPC2
ANGPTL2
ANKRD18B
ANO2
ANP32B
ANXA1
AOPEP
APBA1
APTX
AQP7
ARNTL2
ARPC5L
ARRDC1
ARRDC1-AS1
ASB4
ASB6
ASS1
ASTN2
ATP10A
ATP6V1G1
ATXN1L
ATXN2
ATXN7L1
AUH
B4GALT1
BABAM2
BAZ2A
BCL7C
BEST3
BICD2
BIN3
BMT2
BNC2
BRD3
BRINP1
BTBD11
C7orf26
C8G
C9orf116
C9orf131
C9orf153
C9orf16
C9orf24
C9orf64
C9orf72
C9orf78
C9orf85
CAAP1
CACFD1
CACNA1B
CACNA1C
CAMSAP1
CARD19
CARNMT1
CARS1
CASC1
CAVIN4
CBWD1
CCDC107
CCDC171
CCDC180
CCDC77
CCL27
CCND1
CD9
CDC26
CDC37L1
CDK20
CDK5RAP2
CDKN1B
CDKN2A
CDKN2B
CEMIP2
CENPP
CEP78
CERCAM
CERS5
CFAP157
CFAP77
CFLAR
CHID1
CHMP5
CHST11
CIZ1
CKS2
CLIP2
CLSTN3
CLTA
CMKLR1
CNTFR
CNTLN
CNTN5
CNTRL
COL15A1
COL27A1
COL5A1
CORO2A
CRAT
CRB2
CREB3
CRY1
CSRNP2
CTNNAL1
CTSL
CYSRT1
D2HGDH
DAB2IP
DAGLB
DAPK1
DAZAP2
DCAF10
DCTN3
DDX31
DDX55
DDX58
DECR2
DENND1A
DENND4C
DENND5A
DIPK1B
DIRAS2
DMAC1
DMRT3
DMRTA1
DNAAF5
DNAI1
DNAJA1
DNAJC25
DNAJC25-GNG10
DNLZ
DNM1
DOCK8-AS1
DOLK
DOLPP1
DPH7
DPM2
DPP7
DPYSL5
DSG2
DUSP6
ECM2
ECPAS
EDF1
EGFL7
EGR3
EHMT1
ELAVL2
ELP1
ELP4
ENDOG
ENG
ENTR1
EPB41L4B
ERC1
ERCC6L2
ERICH1
ERMP1
ERP44
ETFRF1
EXD3
EXOC4
EXOSC2
EXT2
FAIM2
FAM102A
FAM120A
FAM120AOS
FAM122A
FAM174B
FAM189A2
FAM193A
FAM214B
FAM219A
FAM222A
FANCC
FANCG
FARP2
FAT3
FBP2
FBRSL1
FBXO10
FBXO31
FBXW2
FBXW5
FBXW8
FGD3
FGD6
FIBCD1
FICD
FKBP15
FKTN
FNBP1
FOCAD
FPGS
FREM1
FRMD3
FRMD8
FRMPD1
FRRS1L
FRYL
FSD1L
FUBP3
FXN
FXYD2
GAB2
GABBR2
GABRA5
GADD45G
GALNT12
GALNT17
GALNT18
GALNT9
GALT
GAPVD1
GARNL3
GAS1
GATC
GBA2
GDA
GKAP1
GLDC
GLI1
GLI3
GLIPR2
GLIS3
GLS2
GNA12
GNAO1
GNAQ
GNE
GNG10
GOLGA1
GOLGA2
GOLM1
GPR107
GPR21
GPSM1
GRAMD1B
GRHPR
GRIA4
GRIN1
GRIN2A
GRIN3A
GRM8
GSE1
GSN
GTF3C5
HABP4
HACD4
HAUS6
HDHD3
HECW1
HEMGN
HGFAC
HNRNPK
HOXD3
HOXD8
HS3ST4
HSPA5
IDNK
IER5L
IFNK
IFT74
IGFBPL1
IL11RA
INHBE
INIP
INPP5E
INVS
IPPK
ISCA1
ITPRID1
JAK2
JAZF1
KANK1
KCND2
KCNV2
KDM4C
KIAA1958
KIAA2026
KIF13B
KIF27
KLHL42
KRAS
KYAT1
LAMC3
LETMD1
LHX3
LIMA1
LINGO1
LINGO2
LPAR1
LRP5
LRRC8A
LRSAM1
LTBP3
LURAP1L
MAD1L1
MAMDC2
MAMDC4
MAN1B1
MAP1LC3B
MAPK10
MAPKAP1
MED27
MEGF11
MEGF9
METTL8
MFSD10
MFSD14B
MICAL2
MKLN1
MLANA
MLLT3
MOB3B
MORF4L1
MORN5
MPDZ
MPPED2
MRPL50
MRPS2
MRRF
MSANTD3
MSANTD3-TMEFF1
MSRA
MTAP
MTERF2
MVB12B
MVP
MYO5A
MYOM1
MYORG
NACC2
NAIF1
NAPEPLD
NAV2
NCS1
NDOR1
NDUFA8
NEK6
NELFB
NELL1
NFIB
NFIL3
NFX1
NIBAN2
NINJ1
NIPSNAP3A
NME4
NOL6
NOP14
NOXA1
NPDC1
NPR2
NR6A1
NRXN1
NSG1
NSMF
NTM
NTMT1
NTN4
NTNG2
NTRK2
NUDT2
NUP188
NUP214
NXNL2
ODF2
OLFM1
OLFML2A
ORM2
PACS1
PAEP
PAGR1
PAK1
PALM2AKAP2
PAPPA
PARVA
PAX6
PAXX
PBX3
PCGF3
PCSK5
PDCL
PDE3A
PGAP4
PHF19
PHF2
PHF24
PHPT1
PHYHD1
PIEZO1
PIP5KL1
PKP2
PLAA
PLEKHB1
PLGRKT
PLIN2
PLPP6
PLPP7
PLPPR1
PMPCA
POLE
POLE3
POLR1E
POMT1
PPFIBP1
PPP1R26
PPP6C
PRH2
PRMT8
PRPF4
PRRC2B
PRRT2
PRUNE2
PSAT1
PSIP1
PSMB7
PSMC3
PTBP3
PTCH1
PTGDS
PTGES
PTGES2
PTGR1
PTPA
PTPDC1
PTPN3
PTPN5
PTPRD
PTPRN2
PTRH1
PUM3
QSOX2
RAB14
RAB21
RABEPK
RABGAP1
RABL6
RAD23B
RAD52
RALGDS
RALGPS1
RANBP6
RAPGEF1
RASEF
RBFOX1
RBM18
RBMS2
RC3H2
RCL1
RECK
RERG
RESF1
REXO4
RFK
RFX3
RGP1
RGS12
RGS3
RHBDD1
RHNO1
RHPN1
RIC1
RIMBP2
RMI1
RNF208
RNF216
RNF38
ROR2
RPL12
RPL35
RPP25L
RRAGA
RUSC2
RXRA
S1PR3
SAPCD2
SARDH
SBNO1
SCAI
SCARB1
SCN8A
SEC16A
SEC61B
SECISBP2
SEMA3A
SEMA4D
SEPTIN2
SETX
SH2D3C
SH3GL2
SHANK2
SHB
SHC3
SHISA9
SIGMAR1
SKAP2
SLC10A4
SLC11A2
SLC14A2
SLC15A4
SLC1A1
SLC24A2
SLC25A25
SLC27A4
SLC2A13
SLC2A14
SLC2A6
SLC2A8
SLC31A1
SLC31A2
SLC35D2
SLC44A1
SLC4A8
SLC8A1
SLCO1B1
SLCO3A1
SMAGP
SMARCA2
SMC2
SMC5
SMCO4
SNAI3
SNAPC3
SNAPC4
SND1
SNX29
SNX30
SOCS2
SPACA9
SPIN1
SPOUT1
SPPL3
SPTAN1
SRGAP1
SRSF9
ST6GALNAC4
ST6GALNAC6
ST8SIA3
STK17A
STOM
STPG3
STX17
STX18
STXBP1
SURF2
SURF4
SURF6
SUSD1
SVEP1
SWAP70
SWI5
TAS2R14
TBC1D13
TBC1D2
TBX3
TDRD7
TENM4
TESK1
TEX10
TJP2
TLE1
TLE4
TLN1
TMED2
TMEFF1
TMEM117
TMEM132B
TMEM132C
TMEM132D
TMEM141
TMEM203
TMEM245
TMEM250
TMEM268
TMEM8B
TMOD1
TMTC1
TMTC2
TNC
TNIP2
TNPO3
TNRC18
TNS3
TOMM5
TOPORS
TOR1A
TOR1B
TOR2A
TP53I11
TPD52
TPM2
TRAF2
TRAPPC12
TRIAP1
TRIM14
TRIM32
TRMO
TRMT10B
TRPM3
TSC1
TSNARE1
TSPAN4
TSPAN9
TTC39B
TTF1
TTLL11
TUBB4B
TULP3
TUSC1
TUT7
TXN
UAP1L1
UBAC1
UBAP1
UBAP2
UBASH3B
UBE2R2
UCK1
UGCG
UGP2
UHRF2
UNC13B
URM1
USP20
VAV2
VCP
VLDLR
VPS13A
WDR31
WDR34
WDR38
WDR5
WDR7
WFS1
WHRN
WNK2
XKR6
XPA
ZBTB26
ZBTB34
ZBTB5
ZBTB6
ZCCHC7
ZDHHC21
ZER1
ZFAND5
ZMYND19
ZNF367
ZNF423
ZNF462
ZNF483
ZNF618
ZNF664
ZNF782
ZNF79
ZNF853

## Sheet: Curated genes Eitan et al.
ADAMTS20
ADARB1
ADGRL3
AGT
AIM1L (CRYBG2)
ALAD
ALK
ALS2
AMPH
ANG
APEX1
APOE
ARSG
ASIC2
ATP23
ATXN2
B4GALT6
BBS9
BCL11B
BCL6
C1orf27
C7orf57
C9orf72
CCS
CDH13
CDH22
CELF4
CGNL1
CHCHD10
CHGA
CHGB
CHMP2B
CHRM1
CNOT1
CNTF
CNTN4
CNTN6
COL4A1
CRIM1
CRYM
CSNK1G3
CST3
CSTF2T
CYP2D6
DAB1
DAO
DAZAP1
DBF4B
DCTN1
DGKB
DGKD
DHFR
DHX38
DIAPH3
DISC1
DNAJC7
DOC2B
DPP6
DSC3
DYNC1H1
EFEMP1
EHMT1
EIF5A
ELAVL1
ELAVL2
ELAVL3
ELAVL4
ELL
ELP3
EPHB3
EPO
ERBB4
EWSR1
F7
FAM151A
FAM19A5
FARS2
FBXO15
FBXO8
FEZF2
FGGY
FHDC1
FIG4
FMO1
FOXA1
FOXA2
FOXF2
FOXK1
FUS
G3BP1
G3BP2
GARS
GEMIN2
GLE1
GLT8D1
GNG7
GPR132
GPR26
GRB14
GRIA2
GRK3
GRN
GYPC
HDAC10
HEXA
HFE
HNRNPA0
HNRNPA1
HNRNPA1L2
HNRNPA2B1
HNRNPA3
HNRNPAB
HNRNPD
HNRNPH1
HNRNPH3
HOXD8
HS3ST2
IFT74
IKZF2
IL18RAP
IL2RB
IQGAP2
ITGA2
ITPR2
IZUMO1R
KDR
KIF13A
KIFAP3
KRTAP21-2
KTI12
LIF
LIPC
LOX
LUM
MAGI2
MAPT
MATR3
MBTPS1
MSI2
MTHFR
NAIP
NCBP1
NCBP2
NCKAP5
NEFH
NEFL
NEFM
NEK1
NELL1
NETO1
NFIA
NOS3
NOX4
NT5C1A
NTM
OGG1
OMA1
OPTN
OR5B3
PARP8
PCF11
PCP4
PCSK5
PDE4B
PFN1
PFN2
PFN3
PLEKHO2
PLXDC2
PON1
PON2
PON3
PRDM1
PRPH
PSEN1
PSPC1
PTPRT
PVR
RAMP3
RAN
RANGAP1
RAP1GAP2
RBFOX1
RBM14
RBM33
RBMS1
RNF14
RNF19A
RNF6
SCN7A
SELL
SEMA6A
SETD7
SETX
SFPQ
SHROOM3
SIGMAR1
SLC11A2
SLC1A1
SLC1A2
SLC25A26
SLC39A11
SLCO3A1
SMN1
SMN2
SNCG
SOD1
SOD2
SOX21
SOX5
SPAST
SPG11
SPG7
SQSTM1
SRCAP
SRRT
SS18L1
SSB
STARD13
SUN3
SUSD1
SYT9
TACR2
TAF15
TARDBP
TBC1D32
TBK1
TCEA1
TIA1
TIAL1
TIAM2
TMCC2
TMEM106B
TRPM4
TUBA4A
TUFT1
TXNRD1
UBQLN1
UBQLN3
UNC13A
UPF2
UTP6
VAPB
VCL
VCP
VDR
VEGFA
VEGFB
VEGFC
VPS54
WDR1
WDR7
WNT9A
XPO1
XRCC1
ZFP64
ZNF410
ZNF512B
ZNF746
ZNF778
