# Supplementary material for: A systematic review and functional in-silico analysis of genes and variants associated with amyotrophic lateral sclerosis
Source: Front Neurosci. 2025 Jun 16;19:1598336. doi: 10.3389/fnins.2025.1598336 (PMC12206810; doi:10.3389/fnins.2025.1598336)
Supplement: Supplementary Table 9 — Table of drug-gene interactions retrieved from DGIdb (Cannon et al., 2024). [file Table_9.xlsx]

## Sheet: Table DGIdb results
Search_term	Match_term	Match_type	Gene	Drug	Interaction_types	Sources	PMIDs
ABCC8	ABCC8	Definite	ABCC8	GLIMEPIRIDE	blocker|inducer	TdgClinicalTrial|ChemblInteractions|TTD	8911984|8172912|8529521
ABCC8	ABCC8	Definite	ABCC8	CHLORPROPAMIDE	blocker|inhibitor	ChemblInteractions	18220763
ABCC8	ABCC8	Definite	ABCC8	GLYBURIDE	blocker	TdgClinicalTrial|ChemblInteractions|TTD	12213829|17015627|12213059|12031979|9990013|12107069|12145099
ABCC8	ABCC8	Definite	ABCC8	NATEGLINIDE	inhibitor|blocker	TdgClinicalTrial|ChemblInteractions	11716850|10773014|12604678|12196472|11728565|12764427
ABCC8	ABCC8	Definite	ABCC8	TOLBUTAMIDE	blocker|inhibitor	ChemblInteractions|TTD	18220763
ABCC8	ABCC8	Definite	ABCC8	GLIPIZIDE	inhibitor|blocker	ChemblInteractions	11484080|11574406|11078468|11078469|12475777
ABCC8	ABCC8	Definite	ABCC8	REPAGLINIDE	blocker|inhibitor	TdgClinicalTrial|ChemblInteractions|TTD	15219283|11716850|10773014|15380228|12196472|11728565
ABCC8	ABCC8	Definite	ABCC8	GLIQUIDONE	inhibitor	DTC	11484080|16359864|11574406|11078468|11078469|12475777
ABCC8	ABCC8	Definite	ABCC8	MITIGLINIDE	inhibitor	TdgClinicalTrial	11716850|17003348|17592198
ABCC8	ABCC8	Definite	ABCC8	TOLBUTAMIDE SODIUM, STERILE	blocker	ChemblInteractions
ABCC8	ABCC8	Definite	ABCC8	ACETOHEXAMIDE	blocker	ChemblInteractions|TTD
ABCC8	ABCC8	Definite	ABCC8	NAMINIDIL		ChemblInteractions
ABCC8	ABCC8	Definite	ABCC8	BERBERRUBINE		DTC	16359864
ABCC8	ABCC8	Definite	ABCC8	BERBERINE CHLORIDE		DTC	16359864
ABCC8	ABCC8	Definite	ABCC8	GLICLAZIDE	binder	TTD	11484080|11574406|11078468|11078469|12475777
ABCC8	ABCC8	Definite	ABCC8	TOLAZAMIDE	blocker	ChemblInteractions	8799949|10354277
ABCC8	ABCC8	Definite	ABCC8	SARAKALIM		ChemblInteractions
ABCC9	ABCC9	Definite	ABCC9	GLIMEPIRIDE		TTD
ABCC9	ABCC9	Definite	ABCC9	NAMINIDIL		ChemblInteractions
ABCC9	ABCC9	Definite	ABCC9	PINACIDIL		ChemblInteractions
ABCC9	ABCC9	Definite	ABCC9	MONTELUKAST		PharmGKB	28940478
ABCC9	ABCC9	Definite	ABCC9	REPAGLINIDE		TTD
ABCC9	ABCC9	Definite	ABCC9	TOLBUTAMIDE		TTD
ABCC9	ABCC9	Definite	ABCC9	MINOXIDIL		ChemblInteractions
ABCC9	ABCC9	Definite	ABCC9	SARAKALIM		ChemblInteractions
ABCC9	ABCC9	Definite	ABCC9	NICORANDIL	activator	TTD	12770942
ADCYAP1	ADCYAP1	Definite	ADCYAP1	STREPTOZOCIN		NCI	9864055
ADCYAP1	ADCYAP1	Definite	ADCYAP1	PROPRANOLOL		NCI	9353360
AGT	AGT	Definite	AGT	QUINAPRIL		NCI|PharmGKB	12693379|11849656
AGT	AGT	Definite	AGT	CHLORTHALIDONE		PharmGKB
AGT	AGT	Definite	AGT	HYDROCORTISONE		NCI	15576665
AGT	AGT	Definite	AGT	ATENOLOL		PharmGKB	11593098|14700505
AGT	AGT	Definite	AGT	IRBESARTAN		PharmGKB	11593098|15614026|14700505
AGT	AGT	Definite	AGT	AMLODIPINE		PharmGKB
AGT	AGT	Definite	AGT	LISINOPRIL		PharmGKB
AGT	AGT	Definite	AGT	BENAZEPRIL		PharmGKB	17261659|25143324
AGT	AGT	Definite	AGT	IMIDAPRIL		PharmGKB	25143324
AGT	AGT	Definite	AGT	CYT006-ANGQB		TdgClinicalTrial
AGT	AGT	Definite	AGT	ASPIRIN		PharmGKB	20824505
AGT	AGT	Definite	AGT	ADRIAMYCIN		NCI	7581027
AGT	AGT	Definite	AGT	ENALAPRIL		NCI	11928713
AGT	AGT	Definite	AGT	MESTRANOL		NCI	3023023
AOX1	AOX1	Definite	AOX1	MENADIONE		TTD
AOX1	AOX1	Definite	AOX1	AZATHIOPRINE		PharmGKB	19500084
AOX1	AOX1	Definite	AOX1	FEBUXOSTAT		PharmGKB	27798726
AOX1	AOX1	Definite	AOX1	ALLOPURINOL		PharmGKB	27798726
AOX1	AOX1	Definite	AOX1	ISOVANILLIN		TTD
ARHGEF28	ARHGEF28	Definite	ARHGEF28	METHYLPHENIDATE		PharmGKB	29382897
ATM	ATM	Definite	ATM	METFORMIN		PharmGKB	28834135
ATM	ATM	Definite	ATM	PHLORETIN		DTC
ATM	ATM	Definite	ATM	FLUDARABINE		JAX-CKB	20739657
ATM	ATM	Definite	ATM	BENDAMUSTINE		JAX-CKB	20739657
ATM	ATM	Definite	ATM	CHEMBL375673		DTC
ATM	ATM	Definite	ATM	NAFTIFINE HYDROCHLORIDE		DTC
ATM	ATM	Definite	ATM	HEPTACHLOR		DTC
ATM	ATM	Definite	ATM	DOXORUBICIN		CIViC|PharmGKB	23585524
ATM	ATM	Definite	ATM	TALAZOPARIB		JAX-CKB	23881923
ATM	ATM	Definite	ATM	CHEMBL374632		DTC
ATM	ATM	Definite	ATM	CERALASERTIB		JAX-CKB	26563132|26517239
ATM	ATM	Definite	ATM	OLAPARIB		ClearityFoundationBiomarkers|JAX-CKB|CIViC|OncoKB	20739657|26510020|32343890|28363999|20124459|24841718|8|2014|26282658
ATM	ATM	Definite	ATM	RUCAPARIB		ClearityFoundationBiomarkers
ATM	ATM	Definite	ATM	FLUOROURACIL		PharmGKB
ATM	ATM	Definite	ATM	TEMOZOLOMIDE		CIViC	23960094
ATM	ATM	Definite	ATM	DITHIAZANINE IODIDE		DTC
ATM	ATM	Definite	ATM	ETOPOSIDE		DTC	22364746
ATM	ATM	Definite	ATM	BERZOSERTIB	inhibitor	JAX-CKB|TTD	28363999
ATM	ATM	Definite	ATM	IBRUTINIB		JAX-CKB	26563132
ATM	ATM	Definite	ATM	KU-55933	inhibitor	DTC	16767085
ATM	ATM	Definite	ATM	CISPLATIN		JAX-CKB	26517239
ATM	ATM	Definite	ATM	IRINOTECAN		JAX-CKB	27638859
ATM	ATM	Definite	ATM	CHEMBL606460		DTC
ATM	ATM	Definite	ATM	DIPYRIDAMOLE		DTC
ATM	ATM	Definite	ATM	METHYLTHIONINIUM CHLORIDE		DTC
ATM	ATM	Definite	ATM	CHEMBL601933		DTC
ATM	ATM	Definite	ATM	AZD-6482		JAX-CKB	26563132
ATM	ATM	Definite	ATM	CYCLOPHOSPHAMIDE		PharmGKB
ATM	ATM	Definite	ATM	SCHISANHENOL		DTC
ATM	ATM	Definite	ATM	PROTOPORPHYRIN DISODIUM		DTC
ATM	ATM	Definite	ATM	2X-121		ClearityFoundationBiomarkers|JAX-CKB	26513298
ATM	ATM	Definite	ATM	CHEMBL1329443		DTC
ATM	ATM	Definite	ATM	EVEROLIMUS		JAX-CKB	27683183
ATM	ATM	Definite	ATM	PACLITAXEL		JAX-CKB	26282658
ATM	ATM	Definite	ATM	BINIMETINIB		JAX-CKB	28514312
ATM	ATM	Definite	ATM	FLUNARIZINE DIHYDROCHLORIDE		DTC
ATM	ATM	Definite	ATM	CHEMBL74852		DTC
ATM	ATM	Definite	ATM	AZD-0156	inhibitor	TTD
ATM	ATM	Definite	ATM	VELIPARIB		ClearityFoundationBiomarkers|JAX-CKB	21300883|27638859
ATM	ATM	Definite	ATM	VANDETANIB		JAX-CKB	27683183
ATM	ATM	Definite	ATM	STREPTONIGRIN		DTC
ATM	ATM	Definite	ATM	PERMETHRIN		DTC
ATM	ATM	Definite	ATM	TOLONIUM CHLORIDE		DTC
ATM	ATM	Definite	ATM	NIRAPARIB		ClearityFoundationBiomarkers
ATM	ATM	Definite	ATM	ESTRADIOL BENZOATE		DTC
ATM	ATM	Definite	ATM	CHEMBL1086377		CIViC	23761041
ATM	ATM	Definite	ATM	CHEMBL1519374		DTC
ATM	ATM	Definite	ATM	MITOTANE		DTC
ATM	ATM	Definite	ATM	ISOVELLERAL		DTC
ATM	ATM	Definite	ATM	ENPIROLINE		DTC
ATM	ATM	Definite	ATM	CHEMBL578061		DTC
ATM	ATM	Definite	ATM	CHEMBL299853		DTC
ATM	ATM	Definite	ATM	SELUMETINIB		CIViC	27922010
ATM	ATM	Definite	ATM	TRAMETINIB		CIViC	27922010
ATP7A	ATP7A	Definite	ATP7A	CARBOPLATIN		NCI	14676106
ATP7A	ATP7A	Definite	ATP7A	OXALIPLATIN		NCI	15269138
ATP7A	ATP7A	Definite	ATP7A	PROGESTERONE		NCI	9359859
ATP7A	ATP7A	Definite	ATP7A	THALIDOMIDE		PharmGKB	20038957
ATP7A	ATP7A	Definite	ATP7A	PLATINUM		NCI	14676106|15213293
ATP7A	ATP7A	Definite	ATP7A	DOCETAXEL		PharmGKB	20038957
ATXN2	ATXN2	Definite	ATXN2	CHEMBL581152		DTC
ATXN2	ATXN2	Definite	ATXN2	9,10-PHENANTHRENEQUINONE		DTC
ATXN2	ATXN2	Definite	ATXN2	CHEMBL1256660		DTC
ATXN2	ATXN2	Definite	ATXN2	PYRITHIONE		DTC
ATXN2	ATXN2	Definite	ATXN2	CHEMBL1306556		DTC
ATXN2	ATXN2	Definite	ATXN2	CHEMBL578502		DTC
ATXN2	ATXN2	Definite	ATXN2	R-N-PROPYLNORAPOMORPHINE		DTC
ATXN2	ATXN2	Definite	ATXN2	CHEMBL549208		DTC
ATXN2	ATXN2	Definite	ATXN2	SANGUINARIUM		DTC
ATXN2	ATXN2	Definite	ATXN2	ERBSTATIN		DTC
ATXN2	ATXN2	Definite	ATXN2	RALOXIFENE		DTC
ATXN2	ATXN2	Definite	ATXN2	CHEMBL582699		DTC
ATXN2	ATXN2	Definite	ATXN2	CYCLOVALONE		DTC
ATXN2	ATXN2	Definite	ATXN2	CHEMBL580340		DTC
ATXN2	ATXN2	Definite	ATXN2	CHEMBL291143		DTC
ATXN2	ATXN2	Definite	ATXN2	GEOPYXIN A		DTC
ATXN2	ATXN2	Definite	ATXN2	AMSACRINE		DTC
ATXN2	ATXN2	Definite	ATXN2	DOXORUBICIN HYDROCHLORIDE		DTC
ATXN2	ATXN2	Definite	ATXN2	GEDUNIN		DTC
ATXN2	ATXN2	Definite	ATXN2	CHEMBL515505		DTC
ATXN2	ATXN2	Definite	ATXN2	PD-173074		DTC
ATXN2	ATXN2	Definite	ATXN2	CHEMBL1902074		DTC
ATXN2	ATXN2	Definite	ATXN2	PIPLARTINE		DTC
ATXN2	ATXN2	Definite	ATXN2	MEFLOQUINE HYDROCHLORIDE		DTC
ATXN2	ATXN2	Definite	ATXN2	CHEMBL288174		DTC
ATXN2	ATXN2	Definite	ATXN2	AROMOLINE		DTC
ATXN2	ATXN2	Definite	ATXN2	CHEMBL592316		DTC
ATXN2	ATXN2	Definite	ATXN2	NICARDIPINE		DTC
ATXN2	ATXN2	Definite	ATXN2	CHEMBL1701915		DTC
ATXN2	ATXN2	Definite	ATXN2	CHEMBL458094		DTC
ATXN2	ATXN2	Definite	ATXN2	KAMEBANIN		DTC
ATXN2	ATXN2	Definite	ATXN2	(R,S)-INDATRALINE		DTC
ATXN2	ATXN2	Definite	ATXN2	ENPIROLINE		DTC
ATXN2	ATXN2	Definite	ATXN2	CHEMBL533602		DTC
ATXN2	ATXN2	Definite	ATXN2	ALOXISTATIN		DTC
ATXN2	ATXN2	Definite	ATXN2	CHEMBL546493		DTC
ATXN2	ATXN2	Definite	ATXN2	PERPHENAZINE		DTC
ATXN2	ATXN2	Definite	ATXN2	CHEMBL600734		DTC
ATXN2	ATXN2	Definite	ATXN2	CHEMBL578512		DTC
ATXN2	ATXN2	Definite	ATXN2	MITOXANTRONE		DTC
ATXN2	ATXN2	Definite	ATXN2	T091317		DTC
ATXN2	ATXN2	Definite	ATXN2	(S)-ROSCOVITINE		DTC
ATXN2	ATXN2	Definite	ATXN2	CHEMBL299853		DTC
ATXN2	ATXN2	Definite	ATXN2	THIRAM		DTC
ATXN2	ATXN2	Definite	ATXN2	CHEMBL532160		DTC
ATXN2	ATXN2	Definite	ATXN2	LASALOCID A SODIUM		DTC
ATXN2	ATXN2	Definite	ATXN2	CHEMBL586135		DTC
ATXN2	ATXN2	Definite	ATXN2	CHEMBL1255834		DTC
ATXN2	ATXN2	Definite	ATXN2	SCLEROTIORIN		DTC
ATXN2	ATXN2	Definite	ATXN2	CHEMBL607309		DTC
ATXN2	ATXN2	Definite	ATXN2	CHEMBL1576310		DTC
ATXN2	ATXN2	Definite	ATXN2	CHEMBL591404		DTC
ATXN2	ATXN2	Definite	ATXN2	CHEMBL1287983		DTC
ATXN2	ATXN2	Definite	ATXN2	CHEMBL1392894		DTC
ATXN2	ATXN2	Definite	ATXN2	CHEMBL17201		DTC
ATXN2	ATXN2	Definite	ATXN2	CHEMBL461579		DTC
ATXN2	ATXN2	Definite	ATXN2	CAMPTOTHECIN		DTC
ATXN2	ATXN2	Definite	ATXN2	CHEMBL604321		DTC
ATXN2	ATXN2	Definite	ATXN2	PYRONIN Y		DTC
ATXN2	ATXN2	Definite	ATXN2	PROADIFEN HYDROCHLORIDE		DTC
ATXN2	ATXN2	Definite	ATXN2	MITOXANTRONE HYDROCHLORIDE		DTC
ATXN2	ATXN2	Definite	ATXN2	CUCURBITACIN B		DTC
ATXN2	ATXN2	Definite	ATXN2	FLUOXETINE HYDROCHLORIDE		DTC
ATXN2	ATXN2	Definite	ATXN2	ANGUSTIBALIN		DTC
ATXN2	ATXN2	Definite	ATXN2	MAPROTILINE		DTC
ATXN2	ATXN2	Definite	ATXN2	CHLORPROMAZINE HYDROCHLORIDE		DTC
ATXN2	ATXN2	Definite	ATXN2	CHEMBL589715		DTC
ATXN2	ATXN2	Definite	ATXN2	VANOXERINE		DTC
ATXN2	ATXN2	Definite	ATXN2	FENRETINIDE		DTC
ATXN2	ATXN2	Definite	ATXN2	CHEMBL588038		DTC
ATXN2	ATXN2	Definite	ATXN2	HYCANTHONE		DTC
ATXN2	ATXN2	Definite	ATXN2	CHEMBL601757		DTC
ATXN2	ATXN2	Definite	ATXN2	GERONTOXANTHONE H		DTC
ATXN2	ATXN2	Definite	ATXN2	CLOTRIMAZOLE		DTC
ATXN2	ATXN2	Definite	ATXN2	CHEMBL531268		DTC
ATXN2	ATXN2	Definite	ATXN2	CLOFOCTOL		DTC
ATXN2	ATXN2	Definite	ATXN2	CHELERYTHRINE		DTC
ATXN2	ATXN2	Definite	ATXN2	CUDRAFLAVONE B		DTC
ATXN2	ATXN2	Definite	ATXN2	CHEMBL589245		DTC
ATXN2	ATXN2	Definite	ATXN2	TUBERCIDIN		DTC
ATXN2	ATXN2	Definite	ATXN2	DEPHOSTATIN		DTC
ATXN2	ATXN2	Definite	ATXN2	AFIMOXIFENE		DTC
ATXN2	ATXN2	Definite	ATXN2	CHEMBL586937		DTC
ATXN2	ATXN2	Definite	ATXN2	CHEMBL505670		DTC
ATXN2	ATXN2	Definite	ATXN2	SERTRALINE HYDROCHLORIDE		DTC
ATXN2	ATXN2	Definite	ATXN2	CYCLOSPORINE		DTC
ATXN2	ATXN2	Definite	ATXN2	SORAFENIB TOSYLATE		DTC
ATXN2	ATXN2	Definite	ATXN2	TYRPHOSTIN A9		DTC
ATXN2	ATXN2	Definite	ATXN2	A-443654		DTC
ATXN2	ATXN2	Definite	ATXN2	CHEMBL579318		DTC
ATXN2	ATXN2	Definite	ATXN2	CHEMBL599098		DTC
ATXN2	ATXN2	Definite	ATXN2	THONZONIUM BROMIDE		DTC
ATXN2	ATXN2	Definite	ATXN2	BENZETHONIUM CHLORIDE		DTC
ATXN2	ATXN2	Definite	ATXN2	CHEMBL515617		DTC
ATXN2	ATXN2	Definite	ATXN2	OSAJIN		DTC
ATXN2	ATXN2	Definite	ATXN2	CP-55940		DTC
ATXN2	ATXN2	Definite	ATXN2	CHEMBL585502		DTC
ATXN2	ATXN2	Definite	ATXN2	SERTRALINE		DTC
ATXN2	ATXN2	Definite	ATXN2	CHEMBL569864		DTC
ATXN2	ATXN2	Definite	ATXN2	ECONAZOLE NITRATE		DTC
ATXN2	ATXN2	Definite	ATXN2	KEPONE		DTC
ATXN2	ATXN2	Definite	ATXN2	NORTRIPTYLINE		DTC
ATXN2	ATXN2	Definite	ATXN2	SU-9516		DTC
ATXN2	ATXN2	Definite	ATXN2	CHLORHEXIDINE		DTC
ATXN2	ATXN2	Definite	ATXN2	DOCEBENONE		DTC
ATXN2	ATXN2	Definite	ATXN2	QUINESTROL		DTC
ATXN2	ATXN2	Definite	ATXN2	CHEMBL596633		DTC
ATXN2	ATXN2	Definite	ATXN2	THIOTHIXENE		DTC
ATXN2	ATXN2	Definite	ATXN2	CHEMBL73711		DTC
ATXN2	ATXN2	Definite	ATXN2	SAQUINAVIR MESYLATE		DTC
ATXN2	ATXN2	Definite	ATXN2	TETRABROMOBENZOTRIAZOLE		DTC
ATXN2	ATXN2	Definite	ATXN2	CHEMBL536375		DTC
ATXN2	ATXN2	Definite	ATXN2	CHEMBL546597		DTC
ATXN2	ATXN2	Definite	ATXN2	CHEMBL596380		DTC
ATXN2	ATXN2	Definite	ATXN2	CHEMBL576208		DTC
ATXN2	ATXN2	Definite	ATXN2	CHEMBL523200		DTC
ATXN2	ATXN2	Definite	ATXN2	CHEMBL585656		DTC
ATXN2	ATXN2	Definite	ATXN2	THAPSIGARGIN		DTC
ATXN2	ATXN2	Definite	ATXN2	CHEMBL600747		DTC
ATXN2	ATXN2	Definite	ATXN2	CHEMBL1465049		DTC
ATXN2	ATXN2	Definite	ATXN2	CHEMBL223575		DTC
ATXN2	ATXN2	Definite	ATXN2	CHEMBL1546228		DTC
ATXN2	ATXN2	Definite	ATXN2	TRIFLUOPERAZINE HYDROCHLORIDE		DTC
ATXN2	ATXN2	Definite	ATXN2	HELENALIN		DTC
ATXN2	ATXN2	Definite	ATXN2	VINBLASTINE SULFATE		DTC
ATXN2	ATXN2	Definite	ATXN2	CHEMBL1519374		DTC
ATXN2	ATXN2	Definite	ATXN2	TANSHINONE I		DTC
ATXN2	ATXN2	Definite	ATXN2	FLUPENTIXOL		DTC
ATXN2	ATXN2	Definite	ATXN2	NORDIHYDROGUAIARETIC ACID		DTC
ATXN2	ATXN2	Definite	ATXN2	MENADIONE		DTC
ATXN2	ATXN2	Definite	ATXN2	PROCHLORPERAZINE		DTC
ATXN2	ATXN2	Definite	ATXN2	PYROGALLOL RED		DTC
ATXN2	ATXN2	Definite	ATXN2	CHEMBL576362		DTC
ATXN2	ATXN2	Definite	ATXN2	N-DESMETHYLCLOZAPINE		DTC
ATXN2	ATXN2	Definite	ATXN2	CALMIDAZOLIUM CHLORIDE		DTC
ATXN2	ATXN2	Definite	ATXN2	CHEMBL578257		DTC
ATXN2	ATXN2	Definite	ATXN2	CHEMBL603952		DTC
ATXN2	ATXN2	Definite	ATXN2	CHEMBL1343568		DTC
ATXN2	ATXN2	Definite	ATXN2	CHEMBL587849		DTC
ATXN2	ATXN2	Definite	ATXN2	THIORIDAZINE HYDROCHLORIDE		DTC
ATXN2	ATXN2	Definite	ATXN2	CHEMBL1889303		DTC
ATXN2	ATXN2	Definite	ATXN2	NANAOMYCIN		DTC
ATXN2	ATXN2	Definite	ATXN2	EMETINE		DTC
ATXN2	ATXN2	Definite	ATXN2	CHEMBL599924		DTC
ATXN2	ATXN2	Definite	ATXN2	PARAROSANILINE		DTC
ATXN2	ATXN2	Definite	ATXN2	CHEMBL1503190		DTC
ATXN2	ATXN2	Definite	ATXN2	CHEMBL86464		DTC
ATXN2	ATXN2	Definite	ATXN2	PHENANTHROLINE		DTC
ATXN2	ATXN2	Definite	ATXN2	CHEMBL429095		DTC
ATXN2	ATXN2	Definite	ATXN2	TAMOXIFEN		DTC
ATXN2	ATXN2	Definite	ATXN2	PROTOAPIGENONE		DTC
ATXN2	ATXN2	Definite	ATXN2	CHEMBL1362503		DTC
ATXN2	ATXN2	Definite	ATXN2	CHEMBL1334191		DTC
ATXN2	ATXN2	Definite	ATXN2	CHEMBL1415851		DTC
ATXN2	ATXN2	Definite	ATXN2	CHEMBL1526167		DTC
ATXN2	ATXN2	Definite	ATXN2	CHEMBL582473		DTC
ATXN2	ATXN2	Definite	ATXN2	CHEMBL530049		DTC
ATXN2	ATXN2	Definite	ATXN2	CHEMBL580819		DTC
ATXN2	ATXN2	Definite	ATXN2	CALCIMYCIN		DTC
ATXN2	ATXN2	Definite	ATXN2	CHEMBL1606		DTC
ATXN2	ATXN2	Definite	ATXN2	BROMOENOL LACTONE		DTC
ATXN2	ATXN2	Definite	ATXN2	CHEMBL1546223		DTC
ATXN2	ATXN2	Definite	ATXN2	CHEMBL534535		DTC
ATXN2	ATXN2	Definite	ATXN2	FENDILINE HYDROCHLORIDE		DTC
ATXN2	ATXN2	Definite	ATXN2	SB-242084		DTC
ATXN2	ATXN2	Definite	ATXN2	CHEMBL1481509		DTC
ATXN2	ATXN2	Definite	ATXN2	CHEMBL578944		DTC
ATXN2	ATXN2	Definite	ATXN2	TOLONIUM CHLORIDE		DTC
ATXN2	ATXN2	Definite	ATXN2	XANTHOANGELOL F		DTC
ATXN2	ATXN2	Definite	ATXN2	OXYPHENBUTAZONE		DTC
ATXN2	ATXN2	Definite	ATXN2	CLEMASTINE FUMARATE		DTC
ATXN2	ATXN2	Definite	ATXN2	NIFEDIPINE		DTC
ATXN2	ATXN2	Definite	ATXN2	CHEMBL590168		DTC
ATXN2	ATXN2	Definite	ATXN2	NELFINAVIR MESYLATE		DTC
ATXN2	ATXN2	Definite	ATXN2	CHEMBL602946		DTC
ATXN2	ATXN2	Definite	ATXN2	MIBEFRADIL		DTC
ATXN2	ATXN2	Definite	ATXN2	ISOVELLERAL		DTC
ATXN2	ATXN2	Definite	ATXN2	CHEMBL600908		DTC
ATXN2	ATXN2	Definite	ATXN2	SPHAEROPSIDIN A		DTC
ATXN2	ATXN2	Definite	ATXN2	CHEMBL601364		DTC
ATXN2	ATXN2	Definite	ATXN2	CHEMBL493863		DTC
ATXN2	ATXN2	Definite	ATXN2	THIMEROSAL		DTC
ATXN2	ATXN2	Definite	ATXN2	GR-127935		DTC
ATXN2	ATXN2	Definite	ATXN2	CHEMBL81782		DTC
ATXN2	ATXN2	Definite	ATXN2	IDARUBICIN HYDROCHLORIDE		DTC
ATXN2	ATXN2	Definite	ATXN2	FANGCHINOLINE		DTC
ATXN2	ATXN2	Definite	ATXN2	ENNIATIN B		DTC
ATXN2	ATXN2	Definite	ATXN2	CHEMBL600353		DTC
ATXN2	ATXN2	Definite	ATXN2	PIMOZIDE		DTC
ATXN2	ATXN2	Definite	ATXN2	N-AMINOHEXYL-5-CHLORO-1-NAPTHALENESULFONAMIDE HYDROCHLORIDE		DTC
ATXN2	ATXN2	Definite	ATXN2	LAPACHONE		DTC
ATXN2	ATXN2	Definite	ATXN2	CLOROTEPINE		DTC
ATXN2	ATXN2	Definite	ATXN2	CHEMBL607253		DTC
ATXN2	ATXN2	Definite	ATXN2	METHIOTHEPIN MESYLATE		DTC
ATXN2	ATXN2	Definite	ATXN2	CHEMBL2094789		DTC
ATXN2	ATXN2	Definite	ATXN2	HONOKIOL		DTC
ATXN2	ATXN2	Definite	ATXN2	CHEMBL2095095		DTC
ATXN2	ATXN2	Definite	ATXN2	TPCK		DTC
ATXN2	ATXN2	Definite	ATXN2	PROPYLPYRAZOLETRIOL		DTC
ATXN2	ATXN2	Definite	ATXN2	AURIN		DTC
ATXN2	ATXN2	Definite	ATXN2	CHEMBL585591		DTC
ATXN2	ATXN2	Definite	ATXN2	CHEMBL1549738		DTC
ATXN2	ATXN2	Definite	ATXN2	CHEMBL591126		DTC
ATXN2	ATXN2	Definite	ATXN2	CHEMBL403183		DTC
ATXN2	ATXN2	Definite	ATXN2	FANCHININ		DTC
ATXN2	ATXN2	Definite	ATXN2	CHEMBL579045		DTC
ATXN2	ATXN2	Definite	ATXN2	SERTACONAZOLE NITRATE		DTC
ATXN2	ATXN2	Definite	ATXN2	CHEMBL609606		DTC
ATXN2	ATXN2	Definite	ATXN2	TRIFLUOPERAZINE		DTC
ATXN2	ATXN2	Definite	ATXN2	CHEMBL590686		DTC
ATXN2	ATXN2	Definite	ATXN2	THIORIDAZINE		DTC
ATXN2	ATXN2	Definite	ATXN2	CHEMBL116548		DTC
ATXN2	ATXN2	Definite	ATXN2	EPIRUBICIN HYDROCHLORIDE		DTC
ATXN2	ATXN2	Definite	ATXN2	CHEMBL482050		DTC
ATXN2	ATXN2	Definite	ATXN2	CHEMBL1567571		DTC
ATXN2	ATXN2	Definite	ATXN2	CHEMBL461193		DTC
ATXN2	ATXN2	Definite	ATXN2	PROMETHAZINE		DTC
ATXN2	ATXN2	Definite	ATXN2	CEPHARANTHINE		DTC
ATXN2	ATXN2	Definite	ATXN2	PAROXETINE		DTC
ATXN2	ATXN2	Definite	ATXN2	TEGASEROD MALEATE		DTC
ATXN2	ATXN2	Definite	ATXN2	METHIXENE HYDROCHLORIDE		DTC
ATXN2	ATXN2	Definite	ATXN2	SAQUINAVIR		DTC
ATXN2	ATXN2	Definite	ATXN2	METITEPINE		DTC
ATXN2	ATXN2	Definite	ATXN2	CHEMBL1287980		DTC
ATXN2	ATXN2	Definite	ATXN2	APOMORPHINE HYDROCHLORIDE HEMIHYDRATE		DTC
ATXN2	ATXN2	Definite	ATXN2	CHEMBL576409		DTC
ATXN2	ATXN2	Definite	ATXN2	XANTHOANGELOL		DTC
ATXN2	ATXN2	Definite	ATXN2	GOSSYPOL		DTC
ATXN2	ATXN2	Definite	ATXN2	ENCLOMIPHENE		DTC
ATXN2	ATXN2	Definite	ATXN2	FLUOXETINE		DTC
ATXN2	ATXN2	Definite	ATXN2	PERHEXILINE MALEATE		DTC
ATXN2	ATXN2	Definite	ATXN2	IDARUBICIN		DTC
ATXN2	ATXN2	Definite	ATXN2	NICLOSAMIDE		DTC
ATXN2	ATXN2	Definite	ATXN2	STREPTONIGRIN		DTC
ATXN2	ATXN2	Definite	ATXN2	PAROXETINE HYDROCHLORIDE		DTC
ATXN2	ATXN2	Definite	ATXN2	ENCLOMIPHENE CITRATE		DTC
ATXN2	ATXN2	Definite	ATXN2	CARMINIC ACID		DTC
ATXN2	ATXN2	Definite	ATXN2	CHEMBL1169388		DTC
ATXN2	ATXN2	Definite	ATXN2	OLEOYL DOPAMINE		DTC
ATXN2	ATXN2	Definite	ATXN2	CANTHARIDIC_ACID		DTC
ATXN2	ATXN2	Definite	ATXN2	CHEMBL578915		DTC
ATXN2	ATXN2	Definite	ATXN2	CHEMBL586024		DTC
ATXN2	ATXN2	Definite	ATXN2	BAY-11-7085		DTC
ATXN2	ATXN2	Definite	ATXN2	ALEXIDINE HYDROCHLORIDE		DTC
ATXN2	ATXN2	Definite	ATXN2	LOBARIC ACID		DTC
ATXN2	ATXN2	Definite	ATXN2	CHEMBL528694		DTC
ATXN2	ATXN2	Definite	ATXN2	CHEMBL528712		DTC
ATXN2	ATXN2	Definite	ATXN2	INDIRUBIN-3-MONOXIME		DTC
ATXN2	ATXN2	Definite	ATXN2	CHEMBL591834		DTC
ATXN2	ATXN2	Definite	ATXN2	CHEMBL309760		DTC
ATXN2	ATXN2	Definite	ATXN2	FLAVOKAWAIN B		DTC
ATXN2	ATXN2	Definite	ATXN2	CHEMBL589694		DTC
BDNF	BDNF	Definite	BDNF	CAPSAICIN		NCI	10430952
BDNF	BDNF	Definite	BDNF	CHLORPROMAZINE		NCI	18408624
BDNF	BDNF	Definite	BDNF	VINCRISTINE		NCI	15569250
BDNF	BDNF	Definite	BDNF	DIACETYLMORPHINE		PharmGKB	24279859|28692418|26401760
BDNF	BDNF	Definite	BDNF	VERTEPORFIN		NCI	15505074
BDNF	BDNF	Definite	BDNF	NICARDIPINE		NCI	10748141
BDNF	BDNF	Definite	BDNF	LITHIUM		NCI|PharmGKB	16300803|24885933
BDNF	BDNF	Definite	BDNF	LIDOCAINE		NCI	16210356
BDNF	BDNF	Definite	BDNF	BORTEZOMIB		NCI	15657181
BDNF	BDNF	Definite	BDNF	LEVODOPA		NCI	15081599
BDNF	BDNF	Definite	BDNF	DOXORUBICIN		NCI	10728907
BDNF	BDNF	Definite	BDNF	VASOPRESSIN		NCI	16457953
BDNF	BDNF	Definite	BDNF	EPOETIN BETA		NCI	15816864
BDNF	BDNF	Definite	BDNF	SUMATRIPTAN		PharmGKB	25096645
BDNF	BDNF	Definite	BDNF	GEMFIBROZIL		NCI	17823123
BDNF	BDNF	Definite	BDNF	METHAMPHETAMINE		PharmGKB	24279859|28692418|26401760
BDNF	BDNF	Definite	BDNF	CURCUMIN		NCI	17617388|18420184
BDNF	BDNF	Definite	BDNF	OLANZAPINE		PharmGKB	24595507
BDNF	BDNF	Definite	BDNF	ESCITALOPRAM		PharmGKB	19641488
BDNF	BDNF	Definite	BDNF	INDOMETHACIN		NCI	16956981
BDNF	BDNF	Definite	BDNF	NORTRIPTYLINE		PharmGKB	19641488
BDNF	BDNF	Definite	BDNF	DIETHYLSTILBESTROL		NCI	17292805
BDNF	BDNF	Definite	BDNF	TRAMADOL		NCI	15464068
BDNF	BDNF	Definite	BDNF	TOPOTECAN		NCI	15569250
BDNF	BDNF	Definite	BDNF	COLCHICINE		NCI	1946455
BDNF	BDNF	Definite	BDNF	CORTICOTROPIN		NCI	16330021
BDNF	BDNF	Definite	BDNF	ALTEPLASE		NCI	18815270|18563704
BDNF	BDNF	Definite	BDNF	METHYLPREDNISOLONE		NCI	14966352
BDNF	BDNF	Definite	BDNF	IMIPRAMINE		NCI	16522641
BDNF	BDNF	Definite	BDNF	IONOMYCIN		NCI	12038986
BDNF	BDNF	Definite	BDNF	BACLOFEN		NCI	17074039
BDNF	BDNF	Definite	BDNF	SODIUM CHLORIDE		NCI	12742641
BDNF	BDNF	Definite	BDNF	VENLAFAXINE		NCI	14978196
BDNF	BDNF	Definite	BDNF	GLUCAGON		NCI	17924870
BDNF	BDNF	Definite	BDNF	NICOTINE		NCI	16790237
BDNF	BDNF	Definite	BDNF	NALOXONE		NCI	12359151
BDNF	BDNF	Definite	BDNF	SIMVASTATIN		NCI	18047562
BDNF	BDNF	Definite	BDNF	PROPRANOLOL		NCI	15598146
BDNF	BDNF	Definite	BDNF	THYROGLOBULIN		NCI	8895887
BDNF	BDNF	Definite	BDNF	METHADONE		NCI|PharmGKB	23651024|18182069
BDNF	BDNF	Definite	BDNF	FLUOXETINE		PharmGKB	20016225
BDNF	BDNF	Definite	BDNF	TROGLITAZONE		NCI	17924870
BDNF	BDNF	Definite	BDNF	INSULIN		NCI	9299565|16650607
BDNF	BDNF	Definite	BDNF	CITALOPRAM		PharmGKB	22965830|21338649|23733030|23619509|19236730|29748862|20016225
BDNF	BDNF	Definite	BDNF	CAMPTOTHECIN		NCI	10428835
BDNF	BDNF	Definite	BDNF	MIFEPRISTONE		NCI	17464718
BDNF	BDNF	Definite	BDNF	INOSITOL		NCI	16286649
BDNF	BDNF	Definite	BDNF	NYSTATIN		NCI	12941963
BDNF	BDNF	Definite	BDNF	DIDANOSINE		NCI	17616550
BDNF	BDNF	Definite	BDNF	DRONABINOL		NCI	15857384
BDNF	BDNF	Definite	BDNF	PAROXETINE		PharmGKB	22965830|21338649|23733030|23619509|19236730|29748862|20016225
BDNF	BDNF	Definite	BDNF	FLURBIPROFEN		NCI	16531049
BDNF	BDNF	Definite	BDNF	CETUXIMAB		NCI	16651634
BDNF	BDNF	Definite	BDNF	PACLITAXEL		NCI	16778834
BDNF	BDNF	Definite	BDNF	PILOCARPINE		NCI	15183516
BDNF	BDNF	Definite	BDNF	METYROSINE		NCI	16390493
BDNF	BDNF	Definite	BDNF	PROPYLTHIOURACIL		NCI	11077070
BDNF	BDNF	Definite	BDNF	LIOTHYRONINE SODIUM		NCI	8288635
BDNF	BDNF	Definite	BDNF	K-252A		NCI	16797499
BDNF	BDNF	Definite	BDNF	DONEPEZIL		NCI	17990049
BDNF	BDNF	Definite	BDNF	HALOPERIDOL		NCI	12393228
BDNF	BDNF	Definite	BDNF	DESIPRAMINE		PharmGKB
BDNF	BDNF	Definite	BDNF	GENTAMICIN		NCI	10536212
BDNF	BDNF	Definite	BDNF	FLUOROURACIL		NCI	18702703
CACNA1H	CACNA1H	Definite	CACNA1H	FLUNARIZINE DIHYDROCHLORIDE		DTC
CACNA1H	CACNA1H	Definite	CACNA1H	ELLIPTECINE		DTC
CACNA1H	CACNA1H	Definite	CACNA1H	CHEMBL592106		DTC
CACNA1H	CACNA1H	Definite	CACNA1H	NAFTOPIDIL		DTC
CACNA1H	CACNA1H	Definite	CACNA1H	PARAMETHADIONE	blocker	ChemblInteractions
CACNA1H	CACNA1H	Definite	CACNA1H	PHENSUXIMIDE	blocker	ChemblInteractions
CACNA1H	CACNA1H	Definite	CACNA1H	CHEMBL374632		DTC
CACNA1H	CACNA1H	Definite	CACNA1H	CHEMBL1570199		DTC
CACNA1H	CACNA1H	Definite	CACNA1H	CHEMBL533602		DTC
CACNA1H	CACNA1H	Definite	CACNA1H	BEPRIDIL HYDROCHLORIDE	blocker	ChemblInteractions
CACNA1H	CACNA1H	Definite	CACNA1H	FLUNARIZINE	inhibitor	TdgClinicalTrial|TEND|TTD	19582593|11784784|11752352|17139284|17016423
CACNA1H	CACNA1H	Definite	CACNA1H	MIBEFRADIL	blocker|inhibitor	TTD	17190903|14993472|9670923|9481612|15498818|9375939|16899990|15562257
CACNA1H	CACNA1H	Definite	CACNA1H	GABAPENTIN ENACARBIL	modulator	ChemblInteractions
CACNA1H	CACNA1H	Definite	CACNA1H	ZONISAMIDE	inhibitor	TdgClinicalTrial	19557119|20001433|17762320|19948168|15511691|14965331|20025128|20502722|14704463|18433351
CACNA1H	CACNA1H	Definite	CACNA1H	ABT-639	blocker	TTD
CACNA1H	CACNA1H	Definite	CACNA1H	GABAPENTIN	modulator	ChemblInteractions
CACNA1H	CACNA1H	Definite	CACNA1H	METHSUXIMIDE	blocker	ChemblInteractions
CACNA1H	CACNA1H	Definite	CACNA1H	MIBEFRADIL DIHYDROCHLORIDE	blocker	ChemblInteractions
CACNA1H	CACNA1H	Definite	CACNA1H	CHEMBL526952		DTC
CACNA1H	CACNA1H	Definite	CACNA1H	ATAGABALIN	modulator	ChemblInteractions
CACNA1H	CACNA1H	Definite	CACNA1H	OXATOMIDE		DTC
CACNA1H	CACNA1H	Definite	CACNA1H	CHEMBL592566		DTC
CACNA1H	CACNA1H	Definite	CACNA1H	ETHOSUXIMIDE	blocker	ChemblInteractions
CACNA1H	CACNA1H	Definite	CACNA1H	PREGABALIN	modulator	ChemblInteractions
CACNA1H	CACNA1H	Definite	CACNA1H	TRIMETHADIONE	blocker	ChemblInteractions
CACNA1H	CACNA1H	Definite	CACNA1H	CELECOXIB		PharmGKB	22336956
CACNA1H	CACNA1H	Definite	CACNA1H	IMAGABALIN	modulator	ChemblInteractions
CAPG	CAPG	Definite	CAPG	VINCRISTINE		PharmGKB
CAT	CAT	Definite	CAT	ALCOHOL		PharmGKB	25514903
CAV1	CAV1	Definite	CAV1	ALCOHOL		NCI	15845868
CAV1	CAV1	Definite	CAV1	TESTOSTERONE		NCI	11389065
CCL2	CCL2	Definite	CCL2	CARLUMAB	inhibitor	ChemblInteractions|TTD
CCL2	CCL2	Definite	CCL2	BINDARIT		TTD
CCL2	CCL2	Definite	CCL2	RISPERIDONE		PharmGKB	24495780
CD34	CD34	Definite	CD34	PREDNISOLONE		NCI	7532164
CD34	CD34	Definite	CD34	PUROMYCIN		NCI	11973349
CD34	CD34	Definite	CD34	FLUDEOXYGLUCOSE-F18		NCI	16513610
CD34	CD34	Definite	CD34	QUERCETIN		NCI	1772777
CHRNA4	CHRNA4	Definite	CHRNA4	BUTABARBITAL	antagonist	TdgClinicalTrial|TEND	11264449|16248797|10487207
CHRNA4	CHRNA4	Definite	CHRNA4	TC-6499	agonist	TdgClinicalTrial|ChemblInteractions
CHRNA4	CHRNA4	Definite	CHRNA4	NICOTINE	agonist	DTC|TdgClinicalTrial|ChemblInteractions|TEND|PharmGKB|TTD	17590520|16636791|19290018|20854418|17613539|15790597|19560048|17226798|11006350|17146052|26164842|31402126|20400469|20081230|21740768
CHRNA4	CHRNA4	Definite	CHRNA4	BUTALBITAL	antagonist	TdgClinicalTrial|TEND	11264449|16248797|10487207
CHRNA4	CHRNA4	Definite	CHRNA4	BUTETHAL	antagonist	TdgClinicalTrial|TEND	11264449|16248797|10487207
CHRNA4	CHRNA4	Definite	CHRNA4	COTININE		TTD
CHRNA4	CHRNA4	Definite	CHRNA4	PHENOBARBITAL	antagonist	TdgClinicalTrial|TEND	11264449|16248797|10487207
CHRNA4	CHRNA4	Definite	CHRNA4	METHARBITAL	antagonist	TdgClinicalTrial|TEND	11264449|16248797|10487207
CHRNA4	CHRNA4	Definite	CHRNA4	SOFINICLINE	agonist	ChemblInteractions
CHRNA4	CHRNA4	Definite	CHRNA4	DEXMECAMYLAMINE	antagonist	TdgClinicalTrial|ChemblInteractions
CHRNA4	CHRNA4	Definite	CHRNA4	ALTINICLINE	agonist	ChemblInteractions
CHRNA4	CHRNA4	Definite	CHRNA4	SECOBARBITAL	antagonist	TdgClinicalTrial|TEND	11264449|16248797|10487207
CHRNA4	CHRNA4	Definite	CHRNA4	VARENICLINE	agonist|partial agonist	TdgClinicalTrial|TEND|PharmGKB	17692720|25774163|17573127|11752352|17626178|18288085
CHRNA4	CHRNA4	Definite	CHRNA4	CYTISINICLINE	agonist	TTD	25517706|11553677
CHRNA4	CHRNA4	Definite	CHRNA4	MEPHOBARBITAL	antagonist	TdgClinicalTrial|TEND	11264449|16248797|10487207
CHRNA4	CHRNA4	Definite	CHRNA4	CHEMBL59986		TTD
CHRNA4	CHRNA4	Definite	CHRNA4	ATRACURIUM	antagonist	TTD
CHRNA4	CHRNA4	Definite	CHRNA4	THIOPENTAL	antagonist	TdgClinicalTrial|TEND	11264449|16248797|10487207
CHRNA4	CHRNA4	Definite	CHRNA4	TALBUTAL	antagonist	TdgClinicalTrial|TEND	11264449|16248797|10487207
CHRNA4	CHRNA4	Definite	CHRNA4	ISPRONICLINE	partial agonist	TdgClinicalTrial|ChemblInteractions
CHRNA4	CHRNA4	Definite	CHRNA4	TC-2216	antagonist	ChemblInteractions
CHRNA4	CHRNA4	Definite	CHRNA4	PRIMIDONE	antagonist	TdgClinicalTrial|TEND	11264449|16248797|10487207
CHRNA4	CHRNA4	Definite	CHRNA4	NICOTINE POLACRILEX	agonist	ChemblInteractions
CHRNA4	CHRNA4	Definite	CHRNA4	MECAMYLAMINE	blocker	TTD	14645658
CHRNA4	CHRNA4	Definite	CHRNA4	POZANICLINE	partial agonist	TdgClinicalTrial|ChemblInteractions
CHRNA4	CHRNA4	Definite	CHRNA4	ABT-560	modulator	ChemblInteractions
CHRNA4	CHRNA4	Definite	CHRNA4	PENTOBARBITAL	antagonist	TdgClinicalTrial|TEND	11264449|16248797|10487207
CHRNA4	CHRNA4	Definite	CHRNA4	VARENICLINE TARTRATE	agonist	ChemblInteractions
CHRNA4	CHRNA4	Definite	CHRNA4	DEXEFAROXAN		TTD
CHRNA4	CHRNA4	Definite	CHRNA4	PENTOLINIUM		TTD
CHRNA4	CHRNA4	Definite	CHRNA4	CP-601927	partial agonist	ChemblInteractions
CHRNA4	CHRNA4	Definite	CHRNA4	ALCOHOL		PharmGKB	23641218|19270242|15902904
CHRNA4	CHRNA4	Definite	CHRNA4	AZD1446	agonist	ChemblInteractions
CHRNA4	CHRNA4	Definite	CHRNA4	ASM-024		TTD
CHRNA4	CHRNA4	Definite	CHRNA4	PANCURONIUM		TTD
CHRNA4	CHRNA4	Definite	CHRNA4	HEXOBARBITAL	antagonist	TdgClinicalTrial|TEND	11264449|16248797|10487207
CHRNA4	CHRNA4	Definite	CHRNA4	TEBANICLINE	agonist	ChemblInteractions
CHRNA4	CHRNA4	Definite	CHRNA4	TRIMETHAPHAN		TTD
CRP	CRP	Definite	CRP	ROSUVASTATIN		PharmGKB	21094359
CRP	CRP	Definite	CRP	FENOFIBRATE		PharmGKB
CRP	CRP	Definite	CRP	ADALIMUMAB		PharmGKB	27096233
CXCL12	CXCL12	Definite	CXCL12	FLUDARABINE		PharmGKB	27173875
CXCL12	CXCL12	Definite	CXCL12	CHLORAMBUCIL		PharmGKB	27173875
CXCL12	CXCL12	Definite	CXCL12	VINCRISTINE		PharmGKB	27173875
CXCL12	CXCL12	Definite	CXCL12	RITUXIMAB		PharmGKB	27173875
CXCL12	CXCL12	Definite	CXCL12	PREDNISONE		PharmGKB	27173875
CXCL12	CXCL12	Definite	CXCL12	CYCLOPHOSPHAMIDE		PharmGKB	27173875
CXCL12	CXCL12	Definite	CXCL12	ALEMTUZUMAB		PharmGKB	27173875
CXCR4	CXCR4	Definite	CXCR4	BKT140	antagonist	TdgClinicalTrial|ChemblInteractions|TTD
CXCR4	CXCR4	Definite	CXCR4	PLERIXAFOR	partial agonist|antagonist	DTC|TdgClinicalTrial|ChemblInteractions|NCI|TEND|TTD	17715128|18847313|11581376|23204107|19451305|17958344|26191361
CXCR4	CXCR4	Definite	CXCR4	BURIXAFOR	antagonist	TdgClinicalTrial|ChemblInteractions|TTD
CXCR4	CXCR4	Definite	CXCR4	CHEMBL2347630		DTC	23434419
CXCR4	CXCR4	Definite	CXCR4	MSX-122	antagonist	TdgClinicalTrial|ChemblInteractions|TTD
CXCR4	CXCR4	Definite	CXCR4	BEVACIZUMAB		PharmGKB	27503580
CXCR4	CXCR4	Definite	CXCR4	MAVORIXAFOR	antagonist	DTC|TdgClinicalTrial|TTD	19640718
CXCR4	CXCR4	Definite	CXCR4	POL6326	antagonist	ChemblInteractions|TTD
CXCR4	CXCR4	Definite	CXCR4	ULOCUPLUMAB	antibody	TTD
CXCR4	CXCR4	Definite	CXCR4	CTCE-9908	antagonist	ChemblInteractions|TTD
CXCR4	CXCR4	Definite	CXCR4	CHEMBL2347632		DTC	23434419
CXCR4	CXCR4	Definite	CXCR4	CHEMBL2347631		DTC	23434419
CXCR4	CXCR4	Definite	CXCR4	CHEMBL1242210		DTC	19949058
CXCR4	CXCR4	Definite	CXCR4	CHEMBL2347633		DTC	23434419
CXCR4	CXCR4	Definite	CXCR4	CHEMBL1221944		DTC	17643111
CXCR4	CXCR4	Definite	CXCR4	USL-311		TTD
CXCR4	CXCR4	Definite	CXCR4	PF-06747143		TTD
CXCR4	CXCR4	Definite	CXCR4	BALIXAFORTIDE		TTD
CXCR4	CXCR4	Definite	CXCR4	CHEMBL2062277		DTC	19451305
CXCR4	CXCR4	Definite	CXCR4	CISPLATIN		CIViC	27922681
CYP1A2	CYP1A2	Definite	CYP1A2	CHEMBL404505		DTC
CYP1A2	CYP1A2	Definite	CYP1A2	FIPEXIDE		DTC
CYP1A2	CYP1A2	Definite	CYP1A2	DEXPROPRANOLOL		DTC
CYP1A2	CYP1A2	Definite	CYP1A2	CHEMBL1337960		DTC
CYP1A2	CYP1A2	Definite	CYP1A2	ESCITALOPRAM		PharmGKB	23859573
CYP1A2	CYP1A2	Definite	CYP1A2	CARBAMAZEPINE		DTC|PharmGKB	22931300|26762380
CYP1A2	CYP1A2	Definite	CYP1A2	CHEMBL85194		DTC
CYP1A2	CYP1A2	Definite	CYP1A2	METHOXSALEN		DTC
CYP1A2	CYP1A2	Definite	CYP1A2	CHEMBL277525		DTC
CYP1A2	CYP1A2	Definite	CYP1A2	CHEMBL296407		DTC
CYP1A2	CYP1A2	Definite	CYP1A2	OLOMOUCINE		DTC
CYP1A2	CYP1A2	Definite	CYP1A2	HYDROCOTARNINE		DTC
CYP1A2	CYP1A2	Definite	CYP1A2	LAMOTRIGINE		DTC	22931300
CYP1A2	CYP1A2	Definite	CYP1A2	CARBIMAZOLE		DTC	22931300
CYP1A2	CYP1A2	Definite	CYP1A2	SIMVASTATIN		DTC	22931300
CYP1A2	CYP1A2	Definite	CYP1A2	CHEMBL445102		DTC
CYP1A2	CYP1A2	Definite	CYP1A2	APOMORPHINE		DTC
CYP1A2	CYP1A2	Definite	CYP1A2	PROMETHAZINE		NCI	4024659
CYP1A2	CYP1A2	Definite	CYP1A2	REL-CISAPRIDE		DTC	22931300
CYP1A2	CYP1A2	Definite	CYP1A2	LEFLUNOMIDE		DTC|PharmGKB	19581389|18496682
CYP1A2	CYP1A2	Definite	CYP1A2	THIABENDAZOLE		DTC
CYP1A2	CYP1A2	Definite	CYP1A2	SKIMMIANINE		DTC
CYP1A2	CYP1A2	Definite	CYP1A2	(R,S)-INDATRALINE		DTC
CYP1A2	CYP1A2	Definite	CYP1A2	MOXISYLYTE		DTC
CYP1A2	CYP1A2	Definite	CYP1A2	DIPHENYLENEIODONIUM		DTC
CYP1A2	CYP1A2	Definite	CYP1A2	FLIBANSERIN		PharmGKB
CYP1A2	CYP1A2	Definite	CYP1A2	CHEMBL271165		DTC
CYP1A2	CYP1A2	Definite	CYP1A2	BENOXINATE		DTC
CYP1A2	CYP1A2	Definite	CYP1A2	IMIPRAMINE		DTC|PharmGKB	22931300
CYP1A2	CYP1A2	Definite	CYP1A2	E324		DTC
CYP1A2	CYP1A2	Definite	CYP1A2	FLUOXETINE		DTC	22931300
CYP1A2	CYP1A2	Definite	CYP1A2	CHEMBL14276		DTC
CYP1A2	CYP1A2	Definite	CYP1A2	CHEMBL27403		DTC
CYP1A2	CYP1A2	Definite	CYP1A2	MERCAPTOPURINE		DTC	22931300
CYP1A2	CYP1A2	Definite	CYP1A2	VITAMIN B2		DTC
CYP1A2	CYP1A2	Definite	CYP1A2	CHEMBL177809		DTC
CYP1A2	CYP1A2	Definite	CYP1A2	THIORIDAZINE		PharmGKB	17611010
CYP1A2	CYP1A2	Definite	CYP1A2	7-NITROINDAZOLE		DTC
CYP1A2	CYP1A2	Definite	CYP1A2	(R,S)-IFENPRODIL		DTC
CYP1A2	CYP1A2	Definite	CYP1A2	DISULFIRAM		DTC	22931300
CYP1A2	CYP1A2	Definite	CYP1A2	HYMECROMONE		DTC
CYP1A2	CYP1A2	Definite	CYP1A2	GW282974X		DTC
CYP1A2	CYP1A2	Definite	CYP1A2	IPRONIAZID		DTC	22931300
CYP1A2	CYP1A2	Definite	CYP1A2	MYRICETIN		DTC
CYP1A2	CYP1A2	Definite	CYP1A2	HARMINE		DTC
CYP1A2	CYP1A2	Definite	CYP1A2	ALPROSTADIL		DTC	22931300
CYP1A2	CYP1A2	Definite	CYP1A2	5-(N-METHYL-N-ISOBUTYL)AMILORIDE		DTC
CYP1A2	CYP1A2	Definite	CYP1A2	4',7-DIMETHOXY-5-HYDROXYGENISTEIN		DTC
CYP1A2	CYP1A2	Definite	CYP1A2	ACEPROMAZINE		DTC
CYP1A2	CYP1A2	Definite	CYP1A2	CHRYSIN		DTC
CYP1A2	CYP1A2	Definite	CYP1A2	LY-294002		DTC
CYP1A2	CYP1A2	Definite	CYP1A2	CLONAZEPAM		NCI	9193878
CYP1A2	CYP1A2	Definite	CYP1A2	CHEMBL587259		DTC
CYP1A2	CYP1A2	Definite	CYP1A2	MITOMYCIN		DTC	22931300
CYP1A2	CYP1A2	Definite	CYP1A2	PERHEXILINE		DTC	22931300
CYP1A2	CYP1A2	Definite	CYP1A2	LAPACHONE		DTC
CYP1A2	CYP1A2	Definite	CYP1A2	KETOCONAZOLE		DTC	22931300
CYP1A2	CYP1A2	Definite	CYP1A2	FENOFIBRATE		DTC
CYP1A2	CYP1A2	Definite	CYP1A2	CHEMBL120806		DTC
CYP1A2	CYP1A2	Definite	CYP1A2	CI-218872		DTC
CYP1A2	CYP1A2	Definite	CYP1A2	CHEMBL123904		DTC
CYP1A2	CYP1A2	Definite	CYP1A2	CHEMBL59532		DTC
CYP1A2	CYP1A2	Definite	CYP1A2	(S)-MIDODRINE		DTC
CYP1A2	CYP1A2	Definite	CYP1A2	FELBAMATE		DTC	22931300
CYP1A2	CYP1A2	Definite	CYP1A2	RAUWOLFIA SERPENTINA		DTC
CYP1A2	CYP1A2	Definite	CYP1A2	SR-2640		DTC
CYP1A2	CYP1A2	Definite	CYP1A2	CHEMBL1213187		DTC
CYP1A2	CYP1A2	Definite	CYP1A2	GRAVEOLINE		DTC
CYP1A2	CYP1A2	Definite	CYP1A2	NONIVAMIDE		DTC
CYP1A2	CYP1A2	Definite	CYP1A2	TODRALAZINE		DTC
CYP1A2	CYP1A2	Definite	CYP1A2	PROPYLPYRAZOLETRIOL		DTC
CYP1A2	CYP1A2	Definite	CYP1A2	CGS-15943		DTC
CYP1A2	CYP1A2	Definite	CYP1A2	DAIDZEIN		DTC
CYP1A2	CYP1A2	Definite	CYP1A2	CHEMBL581929		DTC
CYP1A2	CYP1A2	Definite	CYP1A2	CHEMBL338404		DTC
CYP1A2	CYP1A2	Definite	CYP1A2	FLUPHENAZINE		DTC|PharmGKB	17611010
CYP1A2	CYP1A2	Definite	CYP1A2	INDIRUBIN-3-MONOXIME		DTC
CYP1A2	CYP1A2	Definite	CYP1A2	SULINDAC		DTC	22931300
CYP1A2	CYP1A2	Definite	CYP1A2	(S)-NIMODIPINE		DTC
CYP1A2	CYP1A2	Definite	CYP1A2	PIROXICAM		DTC	22931300
CYP1A2	CYP1A2	Definite	CYP1A2	ANTHRACENE-9-CARBOXYLIC ACID		DTC
CYP1A2	CYP1A2	Definite	CYP1A2	PYRIDOSTIGMINE		DTC	22931300
CYP1A2	CYP1A2	Definite	CYP1A2	TRIFLUOPERAZINE		DTC|PharmGKB	17611010
CYP1A2	CYP1A2	Definite	CYP1A2	CYTARABINE		DTC	22931300
CYP1A2	CYP1A2	Definite	CYP1A2	TYRPHOSTIN 1		DTC
CYP1A2	CYP1A2	Definite	CYP1A2	CHEMBL271023		DTC
CYP1A2	CYP1A2	Definite	CYP1A2	BENZOCAINE		DTC
CYP1A2	CYP1A2	Definite	CYP1A2	CHEMBL1479195		DTC
CYP1A2	CYP1A2	Definite	CYP1A2	RILUZOLE		DTC
CYP1A2	CYP1A2	Definite	CYP1A2	PHENOBARBITAL		DTC|NCI	22931300|1349513
CYP1A2	CYP1A2	Definite	CYP1A2	CLOFIBRATE		DTC	22931300
CYP1A2	CYP1A2	Definite	CYP1A2	GLYCINE		DTC	22931300
CYP1A2	CYP1A2	Definite	CYP1A2	CHEMBL601110		DTC
CYP1A2	CYP1A2	Definite	CYP1A2	CHEMBL469309		DTC
CYP1A2	CYP1A2	Definite	CYP1A2	CHEMBL216973		DTC
CYP1A2	CYP1A2	Definite	CYP1A2	LINEZOLID		DTC	24044938
CYP1A2	CYP1A2	Definite	CYP1A2	CAPSAICIN		NCI	12641434|17015277
CYP1A2	CYP1A2	Definite	CYP1A2	ETIOCHOLANOLONE		NCI	8347153
CYP1A2	CYP1A2	Definite	CYP1A2	HYDRALAZINE		DTC	22931300
CYP1A2	CYP1A2	Definite	CYP1A2	ALLOXAZINE		DTC
CYP1A2	CYP1A2	Definite	CYP1A2	KENPAULLONE		DTC
CYP1A2	CYP1A2	Definite	CYP1A2	LORECLEZOLE		DTC
CYP1A2	CYP1A2	Definite	CYP1A2	PROPARACAINE		DTC
CYP1A2	CYP1A2	Definite	CYP1A2	CHEMBL512908		DTC
CYP1A2	CYP1A2	Definite	CYP1A2	KAEMPFEROL		DTC
CYP1A2	CYP1A2	Definite	CYP1A2	DESIPRAMINE		PharmGKB
CYP1A2	CYP1A2	Definite	CYP1A2	CHEMBL1255781		DTC
CYP1A2	CYP1A2	Definite	CYP1A2	CHEMBL1317986		DTC
CYP1A2	CYP1A2	Definite	CYP1A2	RUCAPARIB		PharmGKB|FDA
CYP1A2	CYP1A2	Definite	CYP1A2	CHEMBL34730		DTC
CYP1A2	CYP1A2	Definite	CYP1A2	CHEMBL76589		DTC
CYP1A2	CYP1A2	Definite	CYP1A2	TYRPHOSTIN AG 879		DTC
CYP1A2	CYP1A2	Definite	CYP1A2	RALOXIFENE		DTC	22931300
CYP1A2	CYP1A2	Definite	CYP1A2	CHEMBL530733		DTC
CYP1A2	CYP1A2	Definite	CYP1A2	DANTROLENE		DTC	22931300
CYP1A2	CYP1A2	Definite	CYP1A2	CHEMBL463783		DTC
CYP1A2	CYP1A2	Definite	CYP1A2	CHEMBL1343568		DTC
CYP1A2	CYP1A2	Definite	CYP1A2	CHEMBL9843		DTC
CYP1A2	CYP1A2	Definite	CYP1A2	PURVALANOLA		DTC
CYP1A2	CYP1A2	Definite	CYP1A2	ALTRETAMINE		DTC
CYP1A2	CYP1A2	Definite	CYP1A2	PHENYTOIN		DTC	22931300
CYP1A2	CYP1A2	Definite	CYP1A2	CHEMBL169233		DTC
CYP1A2	CYP1A2	Definite	CYP1A2	HYDROXYZINE		DTC	22931300
CYP1A2	CYP1A2	Definite	CYP1A2	CHEMBL1269022		DTC
CYP1A2	CYP1A2	Definite	CYP1A2	ASPIRIN		DTC	22931300
CYP1A2	CYP1A2	Definite	CYP1A2	BUTORPHANOL		DTC	22931300
CYP1A2	CYP1A2	Definite	CYP1A2	CHEMBL1256697		DTC
CYP1A2	CYP1A2	Definite	CYP1A2	CHEMBL1477383		DTC
CYP1A2	CYP1A2	Definite	CYP1A2	CORYNANTHEINE		DTC
CYP1A2	CYP1A2	Definite	CYP1A2	CHEMBL1520837		DTC
CYP1A2	CYP1A2	Definite	CYP1A2	NAPROXEN		DTC|NCI	22931300|9248768
CYP1A2	CYP1A2	Definite	CYP1A2	3-ACETYLCOUMARIN		DTC
CYP1A2	CYP1A2	Definite	CYP1A2	CLORGILINE		DTC
CYP1A2	CYP1A2	Definite	CYP1A2	GENTAMICIN		DTC	22931300
CYP1A2	CYP1A2	Definite	CYP1A2	ETAZOLATE		DTC
CYP1A2	CYP1A2	Definite	CYP1A2	CHEMBL336095		DTC
CYP1A2	CYP1A2	Definite	CYP1A2	NABUMETONE		DTC
CYP1A2	CYP1A2	Definite	CYP1A2	PERPHENAZINE		DTC
CYP1A2	CYP1A2	Definite	CYP1A2	CHEMBL600360		DTC
CYP1A2	CYP1A2	Definite	CYP1A2	RIMCAZOLE		DTC
CYP1A2	CYP1A2	Definite	CYP1A2	COLCHICINE		DTC	22931300
CYP1A2	CYP1A2	Definite	CYP1A2	ZOXAZOLAMINE		DTC	22931300
CYP1A2	CYP1A2	Definite	CYP1A2	CHEMBL580421		DTC
CYP1A2	CYP1A2	Definite	CYP1A2	VEMURAFENIB		PharmGKB	23116250
CYP1A2	CYP1A2	Definite	CYP1A2	CHLORPROMAZINE		DTC|PharmGKB	17611010
CYP1A2	CYP1A2	Definite	CYP1A2	IBUPROFEN		DTC|NCI	22931300|12580991
CYP1A2	CYP1A2	Definite	CYP1A2	METHOCARBAMOL		DTC	22931300
CYP1A2	CYP1A2	Definite	CYP1A2	CHELERYTHRINE		DTC
CYP1A2	CYP1A2	Definite	CYP1A2	AMOXICILLIN		DTC	22931300
CYP1A2	CYP1A2	Definite	CYP1A2	ETOPOSIDE		DTC	22931300
CYP1A2	CYP1A2	Definite	CYP1A2	CHEMBL287045		DTC
CYP1A2	CYP1A2	Definite	CYP1A2	LABETALOL		DTC	22931300
CYP1A2	CYP1A2	Definite	CYP1A2	SALIRASIB		DTC
CYP1A2	CYP1A2	Definite	CYP1A2	PROPANTHELINE		DTC
CYP1A2	CYP1A2	Definite	CYP1A2	CHEMBL313737		DTC
CYP1A2	CYP1A2	Definite	CYP1A2	TYRPHOSTIN 23		DTC
CYP1A2	CYP1A2	Definite	CYP1A2	TYRPHOSTIN 47		DTC
CYP1A2	CYP1A2	Definite	CYP1A2	CHEMBL101168		DTC
CYP1A2	CYP1A2	Definite	CYP1A2	CHEMBL68131		DTC
CYP1A2	CYP1A2	Definite	CYP1A2	HARMAN		DTC
CYP1A2	CYP1A2	Definite	CYP1A2	CHEMBL1256364		DTC
CYP1A2	CYP1A2	Definite	CYP1A2	RO-194603		DTC
CYP1A2	CYP1A2	Definite	CYP1A2	DEXMEDETOMIDINE		DTC
CYP1A2	CYP1A2	Definite	CYP1A2	CHEMBL507122		DTC
CYP1A2	CYP1A2	Definite	CYP1A2	PREDNISONE		DTC	22931300
CYP1A2	CYP1A2	Definite	CYP1A2	EDARAVONE		DTC
CYP1A2	CYP1A2	Definite	CYP1A2	AMIODARONE		DTC	22931300
CYP1A2	CYP1A2	Definite	CYP1A2	(-)-ROLIPRAM		DTC
CYP1A2	CYP1A2	Definite	CYP1A2	LEUCINE		DTC	22931300
CYP1A2	CYP1A2	Definite	CYP1A2	DEXAMETHASONE		DTC	22931300
CYP1A2	CYP1A2	Definite	CYP1A2	L-694247		DTC
CYP1A2	CYP1A2	Definite	CYP1A2	TETRACYCLINE		DTC	22931300
CYP1A2	CYP1A2	Definite	CYP1A2	PROPOXYCAINE		DTC
CYP1A2	CYP1A2	Definite	CYP1A2	WARFARIN		PharmGKB	8723744|17392729|8689941
CYP1A2	CYP1A2	Definite	CYP1A2	TACRINE		DTC	22931300
CYP1A2	CYP1A2	Definite	CYP1A2	MENTHOFURAN		DTC	22931300
CYP1A2	CYP1A2	Definite	CYP1A2	PLICAMYCIN		DTC	22931300
CYP1A2	CYP1A2	Definite	CYP1A2	CHEMBL56543		DTC
CYP1A2	CYP1A2	Definite	CYP1A2	CHEMBL35482		DTC
CYP1A2	CYP1A2	Definite	CYP1A2	BERBERINE		DTC
CYP1A2	CYP1A2	Definite	CYP1A2	CAPSAZEPINE		DTC
CYP1A2	CYP1A2	Definite	CYP1A2	ERLOTINIB		PharmGKB	25408262
CYP1A2	CYP1A2	Definite	CYP1A2	TESTOSTERONE		DTC	22931300
CYP1A2	CYP1A2	Definite	CYP1A2	LANSOPRAZOLE		PharmGKB	18502397
CYP1A2	CYP1A2	Definite	CYP1A2	BUTYLPARABEN		DTC
CYP1A2	CYP1A2	Definite	CYP1A2	CHEMBL1288106		DTC
CYP1A2	CYP1A2	Definite	CYP1A2	S-ETOMIDATE		DTC
CYP1A2	CYP1A2	Definite	CYP1A2	ERYTHROMYCIN		DTC	22931300
CYP1A2	CYP1A2	Definite	CYP1A2	MONTELUKAST		DTC	22931300
CYP1A2	CYP1A2	Definite	CYP1A2	CHEMBL1269845		DTC
CYP1A2	CYP1A2	Definite	CYP1A2	CHEMBL93655		DTC
CYP1A2	CYP1A2	Definite	CYP1A2	CLOMIPRAMINE		DTC|PharmGKB	27800629
CYP1A2	CYP1A2	Definite	CYP1A2	CHEMBL181633		DTC
CYP1A2	CYP1A2	Definite	CYP1A2	E-DOXEPIN		DTC
CYP1A2	CYP1A2	Definite	CYP1A2	DACTINOMYCIN		DTC	22931300
CYP1A2	CYP1A2	Definite	CYP1A2	CHEMBL74189		DTC	22863525
CYP1A2	CYP1A2	Definite	CYP1A2	RU-24969		DTC
CYP1A2	CYP1A2	Definite	CYP1A2	AMIDATE		DTC
CYP1A2	CYP1A2	Definite	CYP1A2	ENDO-ATROPINE		DTC	22931300
CYP1A2	CYP1A2	Definite	CYP1A2	(-)-PROPANOLOL		DTC
CYP1A2	CYP1A2	Definite	CYP1A2	THALIDOMIDE		NCI	7979550
CYP1A2	CYP1A2	Definite	CYP1A2	CHEMBL601135		DTC
CYP1A2	CYP1A2	Definite	CYP1A2	CHEMBL384903		DTC
CYP1A2	CYP1A2	Definite	CYP1A2	SPLITOMICIN		DTC
CYP1A2	CYP1A2	Definite	CYP1A2	FUROXAN		DTC
CYP1A2	CYP1A2	Definite	CYP1A2	ZARDAVERINE		DTC
CYP1A2	CYP1A2	Definite	CYP1A2	CHEMBL421215		DTC
CYP1A2	CYP1A2	Definite	CYP1A2	PIRIBEDIL		DTC
CYP1A2	CYP1A2	Definite	CYP1A2	SOTALOL		DTC	22931300
CYP1A2	CYP1A2	Definite	CYP1A2	EXISULIND		DTC
CYP1A2	CYP1A2	Definite	CYP1A2	CHEMBL56731		DTC
CYP1A2	CYP1A2	Definite	CYP1A2	CHEMBL471226		DTC
CYP1A2	CYP1A2	Definite	CYP1A2	TRAPIDIL		DTC
CYP1A2	CYP1A2	Definite	CYP1A2	CHEMBL29197		DTC
CYP1A2	CYP1A2	Definite	CYP1A2	ACETAMINOPHEN		DTC|PharmGKB	19219744|26049587|22931300
CYP1A2	CYP1A2	Definite	CYP1A2	DIGOXIN		DTC	22931300
CYP1A2	CYP1A2	Definite	CYP1A2	NICLOSAMIDE		DTC
CYP1A2	CYP1A2	Definite	CYP1A2	PROPRANOLOL		DTC	22931300
CYP1A2	CYP1A2	Definite	CYP1A2	ALBENDAZOLE		DTC|PharmGKB	18502397
CYP1A2	CYP1A2	Definite	CYP1A2	CHEMBL24983		DTC
CYP1A2	CYP1A2	Definite	CYP1A2	TORSEMIDE		DTC	22931300
CYP1A2	CYP1A2	Definite	CYP1A2	CHEMBL53898		DTC
CYP1A2	CYP1A2	Definite	CYP1A2	DICLOFENAC		DTC	22931300
CYP1A2	CYP1A2	Definite	CYP1A2	MECAMYLAMINE		DTC	22931300
CYP1A2	CYP1A2	Definite	CYP1A2	CHEMBL238624		DTC
CYP1A2	CYP1A2	Definite	CYP1A2	OXYBENZONE		DTC
CYP1A2	CYP1A2	Definite	CYP1A2	PIRFENIDONE		DTC
CYP1A2	CYP1A2	Definite	CYP1A2	CHLOROQUINE		DTC	22931300
CYP1A2	CYP1A2	Definite	CYP1A2	CHEMBL18840		DTC
CYP1A2	CYP1A2	Definite	CYP1A2	CHEMBL1569213		DTC
CYP1A2	CYP1A2	Definite	CYP1A2	PHENACETIN		DTC
CYP1A2	CYP1A2	Definite	CYP1A2	MODAFINIL		DTC	22931300
CYP1A2	CYP1A2	Definite	CYP1A2	NATEGLINIDE		DTC	22931300
CYP1A2	CYP1A2	Definite	CYP1A2	SPICLOMAZINE		DTC
CYP1A2	CYP1A2	Definite	CYP1A2	CLEMASTINE		DTC	22931300
CYP1A2	CYP1A2	Definite	CYP1A2	ESOXYBUTYNIN		DTC
CYP1A2	CYP1A2	Definite	CYP1A2	DEOXYVASICINONE		DTC
CYP1A2	CYP1A2	Definite	CYP1A2	ANIRACETAM		DTC
CYP1A2	CYP1A2	Definite	CYP1A2	METARAMINOL		DTC	22931300
CYP1A2	CYP1A2	Definite	CYP1A2	QUETIAPINE		PharmGKB	25025989
CYP1A2	CYP1A2	Definite	CYP1A2	DOXORUBICIN		DTC	22931300
CYP1A2	CYP1A2	Definite	CYP1A2	CHEMBL1320453		DTC
CYP1A2	CYP1A2	Definite	CYP1A2	CHEMBL228132		DTC
CYP1A2	CYP1A2	Definite	CYP1A2	NISOLDIPINE		DTC	22931300
CYP1A2	CYP1A2	Definite	CYP1A2	ISONIAZID		DTC	22931300|16248836
CYP1A2	CYP1A2	Definite	CYP1A2	LUTEOLIN		DTC
CYP1A2	CYP1A2	Definite	CYP1A2	CHEMBL294747		DTC
CYP1A2	CYP1A2	Definite	CYP1A2	CHEMBL45349		DTC	17266205
CYP1A2	CYP1A2	Definite	CYP1A2	CHEMBL182310		DTC
CYP1A2	CYP1A2	Definite	CYP1A2	SULMAZOLE		DTC
CYP1A2	CYP1A2	Definite	CYP1A2	MAPROTILINE		DTC	22931300
CYP1A2	CYP1A2	Definite	CYP1A2	CHEMBL189724		DTC
CYP1A2	CYP1A2	Definite	CYP1A2	CHEMBL227298		DTC
CYP1A2	CYP1A2	Definite	CYP1A2	CHEMBL592561		DTC
CYP1A2	CYP1A2	Definite	CYP1A2	2,3-DIHYDROXY-6,7-DICHLOROQUINOXALINE		DTC
CYP1A2	CYP1A2	Definite	CYP1A2	CYCLOSPORINE		DTC	22931300
CYP1A2	CYP1A2	Definite	CYP1A2	TROLEANDOMYCIN		DTC	22931300
CYP1A2	CYP1A2	Definite	CYP1A2	BROMAZEPAM		PharmGKB
CYP1A2	CYP1A2	Definite	CYP1A2	SPIRONOLACTONE		NCI	7079590
CYP1A2	CYP1A2	Definite	CYP1A2	AURINTRICARBOXYLIC ACID		DTC
CYP1A2	CYP1A2	Definite	CYP1A2	ETICLOPRIDE		DTC
CYP1A2	CYP1A2	Definite	CYP1A2	CHEMBL602418		DTC
CYP1A2	CYP1A2	Definite	CYP1A2	TYRPHOSTIN AG-1478		DTC
CYP1A2	CYP1A2	Definite	CYP1A2	REMOXIPRIDE		DTC	22931300
CYP1A2	CYP1A2	Definite	CYP1A2	FLOXURIDINE		DTC	22931300
CYP1A2	CYP1A2	Definite	CYP1A2	FLECAINIDE		PharmGKB	22718623
CYP1A2	CYP1A2	Definite	CYP1A2	CHEMBL1420370		DTC
CYP1A2	CYP1A2	Definite	CYP1A2	ESTRADIOL		DTC	22931300
CYP1A2	CYP1A2	Definite	CYP1A2	SULFADOXINE		DTC	22931300
CYP1A2	CYP1A2	Definite	CYP1A2	CHEMBL2094549		DTC
CYP1A2	CYP1A2	Definite	CYP1A2	DYCLONINE		DTC
CYP1A2	CYP1A2	Definite	CYP1A2	ESOMEPRAZOLE		PharmGKB
CYP1A2	CYP1A2	Definite	CYP1A2	PRIMAQUINE		NCI|PharmGKB	18502397|10445386
CYP1A2	CYP1A2	Definite	CYP1A2	TPCK		DTC
CYP1A2	CYP1A2	Definite	CYP1A2	MELATONIN		DTC
CYP1A2	CYP1A2	Definite	CYP1A2	TRIMETHOPRIM		DTC|NCI	22931300|12019187
CYP1A2	CYP1A2	Definite	CYP1A2	METOCLOPRAMIDE		NCI	11854155
CYP1A2	CYP1A2	Definite	CYP1A2	(S)-MEXILETINE		DTC
CYP1A2	CYP1A2	Definite	CYP1A2	(S)-PINACIDIL		DTC
CYP1A2	CYP1A2	Definite	CYP1A2	FLUVOXAMINE		PharmGKB	11763009|8823236
CYP1A2	CYP1A2	Definite	CYP1A2	CHEMBL33884		DTC
CYP1A2	CYP1A2	Definite	CYP1A2	SILVER SULFADIAZINE		DTC
CYP1A2	CYP1A2	Definite	CYP1A2	RANITIDINE		DTC	22931300
CYP1A2	CYP1A2	Definite	CYP1A2	FLUNISOLIDE		DTC	22931300
CYP1A2	CYP1A2	Definite	CYP1A2	MONOBENZONE		DTC
CYP1A2	CYP1A2	Definite	CYP1A2	CHEMBL187216		DTC
CYP1A2	CYP1A2	Definite	CYP1A2	CHEMBL533542		DTC
CYP1A2	CYP1A2	Definite	CYP1A2	ZAPRINAST		DTC
CYP1A2	CYP1A2	Definite	CYP1A2	OMEPRAZOLE		DTC|PharmGKB	18502397|22931300
CYP1A2	CYP1A2	Definite	CYP1A2	1,3-DIPROPYL-8-CYCLOPENTYLXANTHINE [DPCPX]		DTC
CYP1A2	CYP1A2	Definite	CYP1A2	CHEMBL363332		DTC
CYP1A2	CYP1A2	Definite	CYP1A2	CHEMBL1367935		DTC
CYP1A2	CYP1A2	Definite	CYP1A2	N,N-HEXAMETHYLENEAMILORIDE		DTC
CYP1A2	CYP1A2	Definite	CYP1A2	CHEMBL1371696		DTC
CYP1A2	CYP1A2	Definite	CYP1A2	CHEMBL476501		DTC
CYP1A2	CYP1A2	Definite	CYP1A2	ACACETIN		DTC
CYP1A2	CYP1A2	Definite	CYP1A2	MESTRANOL		DTC	22931300
CYP1A2	CYP1A2	Definite	CYP1A2	NIFLUMIC ACID		DTC
CYP1A2	CYP1A2	Definite	CYP1A2	RUTAECARPINE		DTC
CYP1A2	CYP1A2	Definite	CYP1A2	PROMAZINE		DTC
CYP1A2	CYP1A2	Definite	CYP1A2	DILTIAZEM		DTC	22931300
CYP1A2	CYP1A2	Definite	CYP1A2	CEFOPERAZONE		DTC	22931300
CYP1A2	CYP1A2	Definite	CYP1A2	QUIPAZINE		DTC
CYP1A2	CYP1A2	Definite	CYP1A2	PROGESTERONE		DTC	22931300
CYP1A2	CYP1A2	Definite	CYP1A2	QUAZINONE		DTC
CYP1A2	CYP1A2	Definite	CYP1A2	ETIDRONIC ACID		DTC	22931300
CYP1A2	CYP1A2	Definite	CYP1A2	DIHYDROCAPSAICIN		DTC
CYP1A2	CYP1A2	Definite	CYP1A2	5-MEO-DMT		DTC
CYP1A2	CYP1A2	Definite	CYP1A2	THIOPERAMIDE		DTC
CYP1A2	CYP1A2	Definite	CYP1A2	ISOXSUPRINE		DTC
CYP1A2	CYP1A2	Definite	CYP1A2	FULVESTRANT		NCI	12130719
CYP1A2	CYP1A2	Definite	CYP1A2	CHEMBL588859		DTC
CYP1A2	CYP1A2	Definite	CYP1A2	CHEMBL11458		DTC
CYP1A2	CYP1A2	Definite	CYP1A2	TRIOXSALEN		DTC
CYP1A2	CYP1A2	Definite	CYP1A2	DAPSONE		DTC	22931300
CYP1A2	CYP1A2	Definite	CYP1A2	CHEMBL258465		DTC
CYP1A2	CYP1A2	Definite	CYP1A2	MIDODRINE		DTC	22931300
CYP1A2	CYP1A2	Definite	CYP1A2	PYRAZINAMIDE		DTC	22931300
CYP1A2	CYP1A2	Definite	CYP1A2	FLUCONAZOLE		DTC	22931300
CYP1A2	CYP1A2	Definite	CYP1A2	TRACAZOLATE		DTC
CYP1A2	CYP1A2	Definite	CYP1A2	CHLOROPHENYLPIPERAZINE		DTC
CYP1A2	CYP1A2	Definite	CYP1A2	TICRYNAFEN		DTC	22931300
CYP1A2	CYP1A2	Definite	CYP1A2	PHENYLBUTAZONE		DTC	22931300
CYP1A2	CYP1A2	Definite	CYP1A2	LIOTHYRONINE		DTC	22931300
CYP1A2	CYP1A2	Definite	CYP1A2	TRIFLUPROMAZINE		DTC
CYP1A2	CYP1A2	Definite	CYP1A2	BIFEMELANE		DTC
CYP1A2	CYP1A2	Definite	CYP1A2	MEPIVACAINE		DTC	22931300
CYP1A2	CYP1A2	Definite	CYP1A2	FLUTAMIDE		DTC
CYP1A2	CYP1A2	Definite	CYP1A2	BECLOMETHASONE		DTC	22931300
CYP1A2	CYP1A2	Definite	CYP1A2	GLAFENINE		DTC	22931300
CYP1A2	CYP1A2	Definite	CYP1A2	CHEMBL362863		DTC
CYP1A2	CYP1A2	Definite	CYP1A2	ECADOTRIL		DTC
CYP1A2	CYP1A2	Definite	CYP1A2	CHEMBL582507		DTC
CYP1A2	CYP1A2	Definite	CYP1A2	CAMPTOTHECIN		DTC
CYP1A2	CYP1A2	Definite	CYP1A2	CHEMBL1334465		DTC
CYP1A2	CYP1A2	Definite	CYP1A2	BENZBROMARONE		DTC
CYP1A2	CYP1A2	Definite	CYP1A2	PROCHLORPERAZINE		DTC
CYP1A2	CYP1A2	Definite	CYP1A2	FENBENDAZOLE		DTC
CYP1A2	CYP1A2	Definite	CYP1A2	DEFERASIROX		PharmGKB	25348619|27193993
CYP1A2	CYP1A2	Definite	CYP1A2	CHEMBL429095		DTC
CYP1A2	CYP1A2	Definite	CYP1A2	CLARITHROMYCIN		DTC	22931300
CYP1A2	CYP1A2	Definite	CYP1A2	CHEMBL1079460		DTC
CYP1A2	CYP1A2	Definite	CYP1A2	U-0126		DTC
CYP1A2	CYP1A2	Definite	CYP1A2	BROMOCRIPTINE		NCI	9321526
CYP1A2	CYP1A2	Definite	CYP1A2	CARMUSTINE		DTC	22931300
CYP1A2	CYP1A2	Definite	CYP1A2	PYRROLIDINE DITHIOCARBAMATE		DTC
CYP1A2	CYP1A2	Definite	CYP1A2	ARASERTACONAZOLE		DTC
CYP1A2	CYP1A2	Definite	CYP1A2	LANSOPRAZOLE SULFIDE		DTC
CYP1A2	CYP1A2	Definite	CYP1A2	TYRPHOSTIN A9		DTC
CYP1A2	CYP1A2	Definite	CYP1A2	NIFEDIPINE		DTC	22931300
CYP1A2	CYP1A2	Definite	CYP1A2	MECLOFENOXATE		DTC
CYP1A2	CYP1A2	Definite	CYP1A2	NIACIN		DTC	22931300
CYP1A2	CYP1A2	Definite	CYP1A2	IPRATROPIUM		DTC	22931300
CYP1A2	CYP1A2	Definite	CYP1A2	GENISTEIN		DTC
CYP1A2	CYP1A2	Definite	CYP1A2	FINASTERIDE		DTC	22931300
CYP1A2	CYP1A2	Definite	CYP1A2	TOLFENAMIC ACID		DTC
CYP1A2	CYP1A2	Definite	CYP1A2	CHEMBL259103		DTC
CYP1A2	CYP1A2	Definite	CYP1A2	(S)-PROMETHAZINE		DTC
CYP1A2	CYP1A2	Definite	CYP1A2	CHEMBL1256851		DTC
CYP1A2	CYP1A2	Definite	CYP1A2	BUSULFAN		DTC	22931300
CYP1A2	CYP1A2	Definite	CYP1A2	HESPERETIN		DTC
CYP1A2	CYP1A2	Definite	CYP1A2	STAVUDINE		DTC	22931300
CYP1A2	CYP1A2	Definite	CYP1A2	E-FLUPENTIXOL		DTC
CYP1A2	CYP1A2	Definite	CYP1A2	MECLIZINE		DTC	22931300
CYP1A2	CYP1A2	Definite	CYP1A2	PD-168,077		DTC
CYP1A2	CYP1A2	Definite	CYP1A2	TICLOPIDINE		DTC	22931300
CYP1A2	CYP1A2	Definite	CYP1A2	CHEMBL221300		DTC
CYP1A2	CYP1A2	Definite	CYP1A2	CLOBENPROPIT		DTC
CYP1A2	CYP1A2	Definite	CYP1A2	PROPENTOFYLLINE		DTC
CYP1A2	CYP1A2	Definite	CYP1A2	6-BENZYLAMINOPURINE		DTC
CYP1A2	CYP1A2	Definite	CYP1A2	BENZYDAMINE		DTC
CYP1A2	CYP1A2	Definite	CYP1A2	5-(N-ETHYL-N-ISOPROPYL)AMILORIDE		DTC
CYP1A2	CYP1A2	Definite	CYP1A2	CHEMBL88272		DTC
CYP1A2	CYP1A2	Definite	CYP1A2	PF-03715455		DTC	21888439
CYP1A2	CYP1A2	Definite	CYP1A2	RIFAMPIN		DTC	22931300
CYP1A2	CYP1A2	Definite	CYP1A2	DIPHENHYDRAMINE		DTC	22931300
CYP1A2	CYP1A2	Definite	CYP1A2	BUFEXAMAC		DTC
CYP1A2	CYP1A2	Definite	CYP1A2	FLUFENAMIC ACID		DTC
CYP1A2	CYP1A2	Definite	CYP1A2	METIZOLINE		DTC
CYP1A2	CYP1A2	Definite	CYP1A2	TROGLITAZONE		DTC	22931300
CYP1A2	CYP1A2	Definite	CYP1A2	8-PHENYL THEOPHYLLINE		DTC
CYP1A2	CYP1A2	Definite	CYP1A2	CLIOQUINOL		DTC
CYP1A2	CYP1A2	Definite	CYP1A2	TOLTERODINE		PharmGKB
CYP1A2	CYP1A2	Definite	CYP1A2	CAFFEINE		DTC	22931300
CYP1A2	CYP1A2	Definite	CYP1A2	CHEMBL239439		DTC
CYP1A2	CYP1A2	Definite	CYP1A2	DACARBAZINE		DTC|PharmGKB	22931300|27428168
CYP1A2	CYP1A2	Definite	CYP1A2	CHEMBL591613		DTC
CYP1A2	CYP1A2	Definite	CYP1A2	(S)-ONDANSETRON		DTC
CYP1A2	CYP1A2	Definite	CYP1A2	NB-ACETYLTRYPTAMINE		DTC
CYP1A2	CYP1A2	Definite	CYP1A2	DUP-697		DTC
CYP1A2	CYP1A2	Definite	CYP1A2	SULFASALAZINE		DTC	22931300
CYP1A2	CYP1A2	Definite	CYP1A2	PHLORETIN		DTC
CYP1A2	CYP1A2	Definite	CYP1A2	CHEMBL472656		DTC
CYP1A2	CYP1A2	Definite	CYP1A2	CARVEDILOL		NCI	9280405
CYP1A2	CYP1A2	Definite	CYP1A2	SB-203580		DTC
CYP1A2	CYP1A2	Definite	CYP1A2	THEOPHYLLINE		PharmGKB	18466106
CYP1A2	CYP1A2	Definite	CYP1A2	CHEMBL605003		DTC
CYP1A2	CYP1A2	Definite	CYP1A2	MK-212		DTC
CYP1A2	CYP1A2	Definite	CYP1A2	6-NITROQUIPAZINE		DTC
CYP1A2	CYP1A2	Definite	CYP1A2	HYDRAZINE		NCI	6873627
CYP1A2	CYP1A2	Definite	CYP1A2	APIGENIN		DTC
CYP1A2	CYP1A2	Definite	CYP1A2	OLEOYLETHANOLAMIDE		DTC
CYP1A2	CYP1A2	Definite	CYP1A2	TAMOXIFEN		DTC|PharmGKB	23962908|22931300
CYP1A2	CYP1A2	Definite	CYP1A2	PARBENDAZOLE		DTC
CYP1A2	CYP1A2	Definite	CYP1A2	IODOPHENPROPIT		DTC
CYP1A2	CYP1A2	Definite	CYP1A2	PROPYLTHIOURACIL		DTC	22931300
CYP1A2	CYP1A2	Definite	CYP1A2	CYPROTERONE		DTC	22931300
CYP1A2	CYP1A2	Definite	CYP1A2	CHEMBL2110371		DTC
CYP1A2	CYP1A2	Definite	CYP1A2	CHEMBL291536		DTC
CYP1A2	CYP1A2	Definite	CYP1A2	BAICALEIN		DTC
CYP1A2	CYP1A2	Definite	CYP1A2	LUTEIN		NCI	9110357
CYP1A2	CYP1A2	Definite	CYP1A2	CILOSTAZOL		DTC	22931300
CYP1A2	CYP1A2	Definite	CYP1A2	AMPHOTERICIN B		DTC	22931300
CYP1A2	CYP1A2	Definite	CYP1A2	DANAZOL		DTC	22931300
CYP1A2	CYP1A2	Definite	CYP1A2	CHEMBL1491455		DTC
CYP1A2	CYP1A2	Definite	CYP1A2	CYCLOPHOSPHAMIDE		DTC	22931300
CYP1A2	CYP1A2	Definite	CYP1A2	METYROSINE		DTC	22931300
CYP1A2	CYP1A2	Definite	CYP1A2	5-METHOXYTRYPTAMINE		DTC
CYP1A2	CYP1A2	Definite	CYP1A2	6-O-BENZYLGUANINE		DTC|NCI	7503788
CYP1A2	CYP1A2	Definite	CYP1A2	AMITRIPTYLINE		DTC	22931300
CYP1A2	CYP1A2	Definite	CYP1A2	CHEMBL288174		DTC
CYP1A2	CYP1A2	Definite	CYP1A2	METHOTREXATE		DTC	22931300
CYP1A2	CYP1A2	Definite	CYP1A2	METHYLDOPA		DTC	22931300
CYP1A2	CYP1A2	Definite	CYP1A2	SIMEPREVIR		PharmGKB
CYP1A2	CYP1A2	Definite	CYP1A2	PROTOPORPHYRIN		DTC
CYP1A2	CYP1A2	Definite	CYP1A2	CHEMBL140220		DTC
CYP1A2	CYP1A2	Definite	CYP1A2	NARINGENIN		DTC
CYP1A2	CYP1A2	Definite	CYP1A2	CHEMBL458765		DTC
CYP1A2	CYP1A2	Definite	CYP1A2	AZTREONAM		DTC	22931300
CYP1A2	CYP1A2	Definite	CYP1A2	CHEMBL1162521		DTC
CYP1A2	CYP1A2	Definite	CYP1A2	CHEMBL362223		DTC
CYP1A2	CYP1A2	Definite	CYP1A2	3',4' DICHLOROBENZAMIL		DTC
CYP1A2	CYP1A2	Definite	CYP1A2	DICYCLOMINE		DTC
CYP1A2	CYP1A2	Definite	CYP1A2	ELLIPTECINE		DTC
CYP1A2	CYP1A2	Definite	CYP1A2	CHLORPROMAZINE HYDROCHLORIDE		DTC
CYP1A2	CYP1A2	Definite	CYP1A2	CHEMBL68534		DTC
CYP1A2	CYP1A2	Definite	CYP1A2	ECHINACEA, UNSPECIFIED		NCI	14749695
CYP1A2	CYP1A2	Definite	CYP1A2	SANGUINARIUM		DTC
CYP1A2	CYP1A2	Definite	CYP1A2	SEROTONIN		DTC
CYP1A2	CYP1A2	Definite	CYP1A2	COUMARIN		DTC	22931300
CYP1A2	CYP1A2	Definite	CYP1A2	CIS-RESVERATROL		DTC
CYP1A2	CYP1A2	Definite	CYP1A2	QUINOXALINE1		DTC
CYP1A2	CYP1A2	Definite	CYP1A2	NEVIRAPINE		DTC	22931300
CYP1A2	CYP1A2	Definite	CYP1A2	MICONAZOLE		DTC
CYP1A2	CYP1A2	Definite	CYP1A2	ALVERINE CITRATE		DTC
CYP1A2	CYP1A2	Definite	CYP1A2	CHEMBL186526		DTC
CYP1A2	CYP1A2	Definite	CYP1A2	MEFENAMIC ACID		DTC	22931300
CYP1A2	CYP1A2	Definite	CYP1A2	DIAZOXIDE		DTC
CYP1A2	CYP1A2	Definite	CYP1A2	CHEMBL1326499		DTC
CYP1A2	CYP1A2	Definite	CYP1A2	(S)APOMORPHINE		DTC
CYP1A2	CYP1A2	Definite	CYP1A2	PIFEXOLE		DTC
CYP1A2	CYP1A2	Definite	CYP1A2	CEFTRIAXONE		DTC	22931300
CYP1A2	CYP1A2	Definite	CYP1A2	AZITHROMYCIN		DTC	22931300
CYP1A2	CYP1A2	Definite	CYP1A2	PHENYL BIGUANIDE		DTC
CYP1A2	CYP1A2	Definite	CYP1A2	CHEMBL480626		DTC
CYP1A2	CYP1A2	Definite	CYP1A2	PAROXETINE		PharmGKB	21121774|21593735
CYP1A2	CYP1A2	Definite	CYP1A2	NITROFURANTOIN		DTC	22931300
CYP1A2	CYP1A2	Definite	CYP1A2	DIMETHISOQUIN		DTC
CYP1A2	CYP1A2	Definite	CYP1A2	CHEMBL70880		DTC
CYP1A2	CYP1A2	Definite	CYP1A2	BUTYLATED HYDROXYTOLUENE		DTC	22931300
CYP1A2	CYP1A2	Definite	CYP1A2	PROCARBAZINE		DTC
CYP1A2	CYP1A2	Definite	CYP1A2	LEUPROLIDE		DTC	22931300
CYP1A2	CYP1A2	Definite	CYP1A2	ZAFIRLUKAST		DTC	22931300
CYP1A2	CYP1A2	Definite	CYP1A2	(S)-ALAPROCLATE		DTC
CYP1A2	CYP1A2	Definite	CYP1A2	TRYPTAMINE		DTC
CYP1A2	CYP1A2	Definite	CYP1A2	CIMETIDINE		DTC	22931300
CYP1A2	CYP1A2	Definite	CYP1A2	CHEMBL80155		DTC
CYP1A2	CYP1A2	Definite	CYP1A2	SULFAPHENAZOLE		DTC	22931300
CYP1A2	CYP1A2	Definite	CYP1A2	SB-216763		DTC
CYP1A2	CYP1A2	Definite	CYP1A2	IMATINIB		PharmGKB	30713339
CYP1A2	CYP1A2	Definite	CYP1A2	CLOTRIMAZOLE		DTC
CYP1A2	CYP1A2	Definite	CYP1A2	SC-560		DTC
CYP1A2	CYP1A2	Definite	CYP1A2	INAMRINONE		DTC
CYP1A2	CYP1A2	Definite	CYP1A2	QUERCETIN		DTC
CYP1A2	CYP1A2	Definite	CYP1A2	CHEMBL309760		DTC
CYP1A2	CYP1A2	Definite	CYP1A2	CHEMBL609628		DTC
CYP1A2	CYP1A2	Definite	CYP1A2	NEOSTIGMINE BROMIDE		DTC	22931300
CYP1A2	CYP1A2	Definite	CYP1A2	HOMATROPINE METHYLBROMIDE		DTC	22931300
CYP1A2	CYP1A2	Definite	CYP1A2	SP-600125		DTC
CYP1A2	CYP1A2	Definite	CYP1A2	AMINOPURVALANOL		DTC
CYP1A2	CYP1A2	Definite	CYP1A2	ISOCARBOXAZID		DTC
CYP1A2	CYP1A2	Definite	CYP1A2	CHEMBL250428		DTC
CYP1A2	CYP1A2	Definite	CYP1A2	BUDESONIDE		DTC	22931300
CYP1A2	CYP1A2	Definite	CYP1A2	TRIAMCINOLONE		DTC	22931300
CYP1A2	CYP1A2	Definite	CYP1A2	LACTOSE, ANHYDROUS		NCI	11368165
CYP1A2	CYP1A2	Definite	CYP1A2	CHEMBL527271		DTC
CYP1A2	CYP1A2	Definite	CYP1A2	PARNATE		DTC
CYP1A2	CYP1A2	Definite	CYP1A2	CHEMBL306764		DTC
CYP1A2	CYP1A2	Definite	CYP1A2	CHEMBL72365		DTC
CYP1A2	CYP1A2	Definite	CYP1A2	(Z)-PIPLARTINE		DTC
CYP1A2	CYP1A2	Definite	CYP1A2	CLEMIZOLE		DTC
CYP1A2	CYP1A2	Definite	CYP1A2	GS-39783		DTC
CYP1A2	CYP1A2	Definite	CYP1A2	NS-398		DTC
CYP1A2	CYP1A2	Definite	CYP1A2	DIHYDREXIDINE		DTC
CYP1A2	CYP1A2	Definite	CYP1A2	QUINIDINE		DTC	22931300
CYP1A2	CYP1A2	Definite	CYP1A2	CHEMBL45245		DTC
CYP1A2	CYP1A2	Definite	CYP1A2	CLOPIDOGREL		DTC
CYP1A2	CYP1A2	Definite	CYP1A2	TRIAMTERENE		DTC
CYP1A2	CYP1A2	Definite	CYP1A2	IMAZODAN		DTC
CYP1A2	CYP1A2	Definite	CYP1A2	PHENELZINE		DTC
CYP1A2	CYP1A2	Definite	CYP1A2	TOLNAFTATE		DTC
CYP1A2	CYP1A2	Definite	CYP1A2	LOVASTATIN		DTC	22931300
CYP1A2	CYP1A2	Definite	CYP1A2	OLEAMIDE		DTC
CYP1A2	CYP1A2	Definite	CYP1A2	DIDANOSINE		DTC	22931300
CYP1A2	CYP1A2	Definite	CYP1A2	NIRIDAZOLE		DTC
CYP1A2	CYP1A2	Definite	CYP1A2	AMSACRINE		DTC	22931300
CYP1A2	CYP1A2	Definite	CYP1A2	CHEMBL591126		DTC
CYP1A2	CYP1A2	Definite	CYP1A2	CHEMBL1288013		DTC
CYP1A2	CYP1A2	Definite	CYP1A2	CHEMBL471225		DTC
CYP1A2	CYP1A2	Definite	CYP1A2	ALLOPURINOL		DTC	22931300
CYP1A2	CYP1A2	Definite	CYP1A2	CHEMBL297784		DTC
CYP1A2	CYP1A2	Definite	CYP1A2	LUZINDOLE		DTC
CYP1A2	CYP1A2	Definite	CYP1A2	BRILLIANT GREEN OXALATE		DTC
CYP1A2	CYP1A2	Definite	CYP1A2	HYCANTHONE		DTC
CYP1A2	CYP1A2	Definite	CYP1A2	KHELLIN		DTC
CYP1A2	CYP1A2	Definite	CYP1A2	DIETHYLSTILBESTROL		NCI	6626258
CYP1A2	CYP1A2	Definite	CYP1A2	BETA-CCM		DTC
CYP1A2	CYP1A2	Definite	CYP1A2	CHEMBL338115		DTC
CYP1A2	CYP1A2	Definite	CYP1A2	ADIPHENINE		DTC
CYP1A2	CYP1A2	Definite	CYP1A2	NALBUPHINE		DTC	22931300
CYP1A2	CYP1A2	Definite	CYP1A2	CHEMBL375270		DTC
CYP1A2	CYP1A2	Definite	CYP1A2	MEBENDAZOLE		DTC
CYP1A2	CYP1A2	Definite	CYP1A2	SB-202190		DTC
CYP1A2	CYP1A2	Definite	CYP1A2	NOCODAZOLE		DTC
CYP1A2	CYP1A2	Definite	CYP1A2	GUAIFENESIN		DTC	22931300
CYP1A2	CYP1A2	Definite	CYP1A2	TRIMETAZIDINE		DTC
CYP1A2	CYP1A2	Definite	CYP1A2	MINOCYCLINE		DTC	22931300
CYP1A2	CYP1A2	Definite	CYP1A2	DIOXYBENZONE		DTC
CYP1A2	CYP1A2	Definite	CYP1A2	CLOZAPINE		DTC|PharmGKB	22931300|19593168|20125119|21481946|23601795
CYP1A2	CYP1A2	Definite	CYP1A2	CHEMBL406845		DTC
CYP1A2	CYP1A2	Definite	CYP1A2	CHEMBL584860		DTC
CYP1A2	CYP1A2	Definite	CYP1A2	ETOFENAMATE		DTC
CYP1A2	CYP1A2	Definite	CYP1A2	CIPROFLOXACIN		DTC	22931300
CYP1A2	CYP1A2	Definite	CYP1A2	MENADIONE		DTC
CYP1A2	CYP1A2	Definite	CYP1A2	DOXEPIN		PharmGKB
CYP1A2	CYP1A2	Definite	CYP1A2	8-CYCLOPENTYLTHEOPHYLLINE		DTC
CYP1A2	CYP1A2	Definite	CYP1A2	ZUCAPSAICIN		DTC
CYP1A2	CYP1A2	Definite	CYP1A2	LEVOBUPIVACAINE		DTC
CYP1A2	CYP1A2	Definite	CYP1A2	CHEMBL606167		DTC
CYP1A2	CYP1A2	Definite	CYP1A2	INDINAVIR		DTC	22931300
CYP1A2	CYP1A2	Definite	CYP1A2	DOFETILIDE		DTC	22931300
CYP1A2	CYP1A2	Definite	CYP1A2	IODOMELATONIN		DTC
CYP1A2	CYP1A2	Definite	CYP1A2	NILUTAMIDE		DTC	22931300
CYP1A2	CYP1A2	Definite	CYP1A2	CHEMBL601616		DTC
CYP1A2	CYP1A2	Definite	CYP1A2	CLOMETHIAZOLE		DTC
CYP1A2	CYP1A2	Definite	CYP1A2	SULPIRIDE		DTC	22931300
CYP1A2	CYP1A2	Definite	CYP1A2	CHEMBL1214274		DTC
CYP1A2	CYP1A2	Definite	CYP1A2	CHEMBL287689		DTC
CYP1A2	CYP1A2	Definite	CYP1A2	PYRILAMINE		DTC	22931300
CYP1A2	CYP1A2	Definite	CYP1A2	CHEMBL323356		DTC
CYP1A2	CYP1A2	Definite	CYP1A2	PICEATANNOL		NCI	15276085
CYP1A2	CYP1A2	Definite	CYP1A2	DIBUCAINE		DTC
CYP1A2	CYP1A2	Definite	CYP1A2	(S)-ROSCOVITINE		DTC
CYP1A2	CYP1A2	Definite	CYP1A2	INDOMETHACIN		DTC	22931300
CYP1A2	CYP1A2	Definite	CYP1A2	DIHYDROXIDINE		DTC
CYP1A2	CYP1A2	Definite	CYP1A2	MINOXIDIL		DTC	22931300
CYP1A2	CYP1A2	Definite	CYP1A2	BUTAMBEN		DTC
CYP1A2	CYP1A2	Definite	CYP1A2	IRBESARTAN		NCI	10877007
CYP1A2	CYP1A2	Definite	CYP1A2	CHLORZOXAZONE		DTC
CYP1A2	CYP1A2	Definite	CYP1A2	NIMESULIDE		DTC	22931300
CYP1A2	CYP1A2	Definite	CYP1A2	AZATHIOPRINE		DTC	22931300
CYP1A2	CYP1A2	Definite	CYP1A2	SPERMIDINE		DTC
CYP1A2	CYP1A2	Definite	CYP1A2	VALPROIC ACID		DTC	22931300
CYP1A2	CYP1A2	Definite	CYP1A2	TERAZOSIN		DTC	22931300
CYP1A2	CYP1A2	Definite	CYP1A2	CROMOLYN		DTC	22931300
CYP1A2	CYP1A2	Definite	CYP1A2	ZIDOVUDINE		DTC	22931300
CYP1A2	CYP1A2	Definite	CYP1A2	CHEMBL261557		DTC
CYP1A2	CYP1A2	Definite	CYP1A2	FERROUS SULFATE		DTC	22931300
CYP1A2	CYP1A2	Definite	CYP1A2	ROXINDOLE		DTC
CYP1A2	CYP1A2	Definite	CYP1A2	CHEMBL88147		DTC
CYP1A2	CYP1A2	Definite	CYP1A2	CHEMBL1342336		DTC
CYP1A2	CYP1A2	Definite	CYP1A2	BOLDINE		DTC
CYP1A2	CYP1A2	Definite	CYP1A2	ETHINYL ESTRADIOL		DTC	22931300
CYP1A2	CYP1A2	Definite	CYP1A2	EPIRIZOLE		DTC
CYP1A2	CYP1A2	Definite	CYP1A2	FURAFYLLINE		DTC
CYP1A2	CYP1A2	Definite	CYP1A2	ZUCLOPENTHIXOL		DTC
CYP1A2	CYP1A2	Definite	CYP1A2	IBUDILAST		DTC
CYP1A2	CYP1A2	Definite	CYP1A2	OFLOXACIN		DTC	22931300
CYP1A2	CYP1A2	Definite	CYP1A2	CHLORPROPAMIDE		DTC	22931300
CYP1A2	CYP1A2	Definite	CYP1A2	PIPERACETAZINE		DTC
CYP1A2	CYP1A2	Definite	CYP1A2	GF-109203		DTC
DAO	DAO	Definite	DAO	CHEMBL492591		DTC	23391306
DAO	DAO	Definite	DAO	3-HYDROXYCOUMARIN		DTC	23391306
DAO	DAO	Definite	DAO	BENZOIC ACID		DTC	23391306
DAO	DAO	Definite	DAO	CHEMBL164585		DTC	23391306
DDHD1	DDHD1	Definite	DDHD1	WARFARIN		PharmGKB	27488176
ENO2	ENO2	Definite	ENO2	INDOMETHACIN		NCI	12711954
ENO2	ENO2	Definite	ENO2	STREPTOZOCIN		NCI	2146046
ENO2	ENO2	Definite	ENO2	INSULIN		NCI	7276941
ENO2	ENO2	Definite	ENO2	FLOXURIDINE		NCI	2146046
ENO2	ENO2	Definite	ENO2	GABAPENTIN		NCI	15780189
ENO2	ENO2	Definite	ENO2	FENRETINIDE		NCI	17110918
ENO2	ENO2	Definite	ENO2	LIOTHYRONINE SODIUM		NCI	3455610
ENO2	ENO2	Definite	ENO2	PROPOFOL		NCI	16027086
ERBB4	ERBB4	Definite	ERBB4	PALIPERIDONE		PharmGKB	25714000
ERBB4	ERBB4	Definite	ERBB4	PELITINIB	inhibitor	TALC|MyCancerGenome
ERBB4	ERBB4	Definite	ERBB4	ERLOTINIB		DTC|JAX-CKB|PharmGKB	27207775
ERBB4	ERBB4	Definite	ERBB4	AC-480	inhibitor	TALC|MyCancerGenome|TdgClinicalTrial|ChemblInteractions
ERBB4	ERBB4	Definite	ERBB4	AFATINIB	inhibitor	JAX-CKB	27207775
ERBB4	ERBB4	Definite	ERBB4	LAPATINIB		DTC|JAX-CKB|DoCM|CIViC|PharmGKB	25590338|19718025
ERBB4	ERBB4	Definite	ERBB4	ILORASERTIB		DTC
ERBB4	ERBB4	Definite	ERBB4	CETUXIMAB		JAX-CKB	27207775
ERBB4	ERBB4	Definite	ERBB4	JNJ-26483327	inhibitor	ChemblInteractions
ERBB4	ERBB4	Definite	ERBB4	AZD-1152-HQPA		DTC
ERBB4	ERBB4	Definite	ERBB4	DACOMITINIB	inhibitor	TALC|MyCancerGenome|TdgClinicalTrial|ChemblInteractions|MyCancerGenomeClinicalTrial
ERBB4	ERBB4	Definite	ERBB4	CURCUMIN		DTC	25753330
ERBB4	ERBB4	Definite	ERBB4	LAUROGUADINE		DTC
ERBB4	ERBB4	Definite	ERBB4	SP-600125		DTC
ERBB4	ERBB4	Definite	ERBB4	GEFITINIB	inhibitor	DTC|MyCancerGenomeClinicalTrial|PharmGKB
ERBB4	ERBB4	Definite	ERBB4	METHYLCURCUMIN		DTC	25753330
ERBB4	ERBB4	Definite	ERBB4	R-406		DTC
ERBB4	ERBB4	Definite	ERBB4	DIMETHYLCURCUMIN		DTC	25753330
ERBB4	ERBB4	Definite	ERBB4	POZIOTINIB	inhibitor	ChemblInteractions|MyCancerGenomeClinicalTrial
ERBB4	ERBB4	Definite	ERBB4	SB-220025		DTC
ERBB4	ERBB4	Definite	ERBB4	BMS-690514	inhibitor	TALC|MyCancerGenome|ChemblInteractions
ERBB4	ERBB4	Definite	ERBB4	TAK-715		DTC
ERBB4	ERBB4	Definite	ERBB4	OSIMERTINIB MESYLATE	inhibitor	ChemblInteractions
ERBB4	ERBB4	Definite	ERBB4	AFATINIB DIMALEATE	inhibitor	ChemblInteractions
ERBB4	ERBB4	Definite	ERBB4	TAE-684		DTC
ERBB4	ERBB4	Definite	ERBB4	CENISERTIB		DTC
ERBB4	ERBB4	Definite	ERBB4	VANDETANIB	inhibitor	ChemblInteractions
ERBB4	ERBB4	Definite	ERBB4	DASATINIB		DTC
ERBB4	ERBB4	Definite	ERBB4	CHEMBL578061		DTC
ERBB4	ERBB4	Definite	ERBB4	CANERTINIB DIHYDROCHLORIDE	inhibitor	ChemblInteractions
ERBB4	ERBB4	Definite	ERBB4	RG-1530		DTC
ERBB4	ERBB4	Definite	ERBB4	ALISERTIB		DTC
ERBB4	ERBB4	Definite	ERBB4	CEDIRANIB		DTC
FCGR3A	FCGR3A	Definite	FCGR3A	CETUXIMAB		NCI|PharmGKB	23296156|27897268|17139284|17704420|17016423|28719596|30318772
FCGR3A	FCGR3A	Definite	FCGR3A	CYCLOSPORINE		NCI	17852453
FCGR3A	FCGR3A	Definite	FCGR3A	INDOMETHACIN		NCI	17329922
FCGR3A	FCGR3A	Definite	FCGR3A	ETANERCEPT	ligand	PharmGKB	15526004|27463856|19128982|15457442|24048425|27044681
FCGR3A	FCGR3A	Definite	FCGR3A	THALIDOMIDE		NCI	15457133
FCGR3A	FCGR3A	Definite	FCGR3A	TRASTUZUMAB		NCI|PharmGKB	18089830|18347005|21109570|17363544
FCGR3A	FCGR3A	Definite	FCGR3A	ALDESLEUKIN		NCI	2528593|1827816
FCGR3A	FCGR3A	Definite	FCGR3A	SODIUM CHLORIDE		NCI	17187818
FCGR3A	FCGR3A	Definite	FCGR3A	RITUXIMAB		PharmGKB	19018870|26167726|17324336|23505228|30457672|12975461|15448014|16609067
FCGR3A	FCGR3A	Definite	FCGR3A	EPOETIN ALFA		NCI	1300984
FCGR3A	FCGR3A	Definite	FCGR3A	GELDANAMYCIN		NCI	7662976
FCGR3A	FCGR3A	Definite	FCGR3A	PUROMYCIN		NCI	8423352
FCGR3A	FCGR3A	Definite	FCGR3A	TESMILIFENE HYDROCHLORIDE		NCI	11556524
FCGR3A	FCGR3A	Definite	FCGR3A	DOXORUBICIN		NCI	1830717
FCGR3A	FCGR3A	Definite	FCGR3A	MAFOSFAMIDE		NCI	1515095
FCGR3A	FCGR3A	Definite	FCGR3A	TOCILIZUMAB		PharmGKB	30457672
FCGR3A	FCGR3A	Definite	FCGR3A	PENICILLIN G POTASSIUM		NCI	17257217
FCGR3A	FCGR3A	Definite	FCGR3A	INFLIXIMAB		PharmGKB	19005160|25823782|24048425|27044681
FCGR3A	FCGR3A	Definite	FCGR3A	CIMETIDINE		NCI	11556524
FCGR3A	FCGR3A	Definite	FCGR3A	FENTANYL		NCI	11772808
FCGR3A	FCGR3A	Definite	FCGR3A	LACTULOSE		NCI	1418064
FCGR3A	FCGR3A	Definite	FCGR3A	ADALIMUMAB		PharmGKB	17139284|17016423|24048425|27044681
FCGR3A	FCGR3A	Definite	FCGR3A	PREDNISOLONE		NCI	17329922
FCGR3A	FCGR3A	Definite	FCGR3A	HEPARIN		NCI	18492254
FGB	FGB	Definite	FGB	FIBRINOLYSIN, HUMAN	inhibitor	ChemblInteractions
FGB	FGB	Definite	FGB	HAEMATOXYLIN		DTC
FGB	FGB	Definite	FGB	EPTIFIBATIDE		PharmGKB	20938371
FGB	FGB	Definite	FGB	ALFIMEPRASE		TdgClinicalTrial	1696922
FGB	FGB	Definite	FGB	ABCIXIMAB		PharmGKB	20938371
FGB	FGB	Definite	FGB	TIROFIBAN		PharmGKB	20938371
FGB	FGB	Definite	FGB	METHYLTHIONINIUM CHLORIDE		DTC
FGF21	FGF21	Definite	FGF21	PEGBELFERMIN		TTD
FMO1	FMO1	Definite	FMO1	TAMOXIFEN		PharmGKB	23962908
FMO1	FMO1	Definite	FMO1	OLANZAPINE		PharmGKB	23147717
FMO1	FMO1	Definite	FMO1	NICOTINE		PharmGKB
FUS	FUS	Definite	FUS	TRETINOIN		NCI	10691862
GBA	GBA	Definite	GBA	CHEMBL528181		DTC
GBA	GBA	Definite	GBA	AFEGOSTAT		DTC|TdgClinicalTrial	21250698
GBA	GBA	Definite	GBA	APTIGANEL HYDROCHLORIDE		DTC
GBA	GBA	Definite	GBA	CHEMBL603154		DTC
GBA	GBA	Definite	GBA	GENISTEIN		DTC
GBA	GBA	Definite	GBA	SULFANITRAN		DTC
GBA	GBA	Definite	GBA	AMBROXOL		DTC	22762530
GBA	GBA	Definite	GBA	CHLORHEXIDINE		DTC
GBA	GBA	Definite	GBA	CHEMBL578928		DTC
GBA	GBA	Definite	GBA	CHEMBL1379900		DTC
GBA	GBA	Definite	GBA	ISOLIQUIRITIGENIN		DTC
GBA	GBA	Definite	GBA	EBSELEN		DTC
GBA	GBA	Definite	GBA	CHEMBL579837		DTC
GBA	GBA	Definite	GBA	DNQX		DTC
GBA	GBA	Definite	GBA	CASTANOSPERMINE		DTC
GBA	GBA	Definite	GBA	METITEPINE		DTC
GBA	GBA	Definite	GBA	TRICHOSTATIN		DTC
GBA	GBA	Definite	GBA	MIGALASTAT		DTC
GBA	GBA	Definite	GBA	CHEMBL529939		DTC
GBA	GBA	Definite	GBA	CIRSIMARITIN		DTC
GBA	GBA	Definite	GBA	RALOXIFENE HYDROCHLORIDE		DTC
GBA	GBA	Definite	GBA	CHEMBL408500		DTC	10592235
GBA	GBA	Definite	GBA	L-755507		DTC
GBA	GBA	Definite	GBA	GENTIAN VIOLET		DTC
GBA	GBA	Definite	GBA	CHEMBL73711		DTC
GBA	GBA	Definite	GBA	CHEMBL588327		DTC
GBA	GBA	Definite	GBA	2,3-DIHYDROXY-6,7-DICHLOROQUINOXALINE		DTC
GBA	GBA	Definite	GBA	CHEMBL1169388		DTC
GBA	GBA	Definite	GBA	PHLORETIN		DTC
GBA	GBA	Definite	GBA	DOMIPHEN BROMIDE		DTC
GC	GC	Definite	GC	ANISINDIONE	inhibitor	ChemblInteractions
GC	GC	Definite	GC	PIRSIDOMINE		TTD
GC	GC	Definite	GC	CETUXIMAB		PharmGKB	29208668
GC	GC	Definite	GC	AFEGOSTAT TARTRATE		ChemblInteractions
GC	GC	Definite	GC	BEVACIZUMAB		PharmGKB	29208668
GC	GC	Definite	GC	ASPIRIN		NCI	17555340
GC	GC	Definite	GC	DEFERASIROX		PharmGKB	30651574
GDF15	GDF15	Definite	GDF15	CALCITRIOL		NCI	15386353
GDF15	GDF15	Definite	GDF15	RESVERATROL		NCI	11895857
GDF15	GDF15	Definite	GDF15	ETOPOSIDE		NCI	10618379
GDF15	GDF15	Definite	GDF15	DICLOFENAC		NCI	15555568
GDF15	GDF15	Definite	GDF15	INDOLE-3-CARBINOL		NCI	15670751
GLA	GLA	Definite	GLA	PINDOLOL		DTC
GLA	GLA	Definite	GLA	EBSELEN		DTC
GLA	GLA	Definite	GLA	PEGUNIGALSIDASE ALFA		TTD
GLA	GLA	Definite	GLA	MIGALASTAT		TdgClinicalTrial|PharmGKB|TTD|FDA
GLA	GLA	Definite	GLA	CHEMBL1256390		DTC
GLA	GLA	Definite	GLA	4-CHLOROMERCURIBENZOIC ACID		DTC
GLA	GLA	Definite	GLA	DUVOGLUSTAT		TTD
GLA	GLA	Definite	GLA	IODOACETAMIDE		DTC
GLA	GLA	Definite	GLA	MALTOSE		TTD
GLA	GLA	Definite	GLA	ANAMORELIN		TTD
GLA	GLA	Definite	GLA	NORDIHYDROGUAIARETIC ACID		DTC
GLA	GLA	Definite	GLA	PSEUDOEPHEDRINE		DTC
GPNMB	GPNMB	Definite	GPNMB	GLEMBATUMUMAB VEDOTIN	binder	ChemblInteractions	16489096|20215530
GPT	GPT	Definite	GPT	TACROLIMUS		NCI	9825815
GPT	GPT	Definite	GPT	GLUCAGON		NCI	9808480
GZMB	GZMB	Definite	GZMB	HEXACHLOROPHENE		DTC	19633659
HFE	HFE	Definite	HFE	ADALIMUMAB		PharmGKB	27115882
HGF	HGF	Definite	HGF	IMATINIB MESYLATE		NCI	11439348
HGF	HGF	Definite	HGF	THALIDOMIDE		NCI	15939924
HGF	HGF	Definite	HGF	ASPIRIN		NCI	11981761
HGF	HGF	Definite	HGF	RILOTUMUMAB	inhibitor|antibody	TALC|MyCancerGenome|TdgClinicalTrial|ChemblInteractions|CancerCommons
HGF	HGF	Definite	HGF	RESVERATROL		NCI	15672869
HGF	HGF	Definite	HGF	MP-0250		TTD
HGF	HGF	Definite	HGF	FICLATUZUMAB	inhibitor|antibody	TALC|MyCancerGenome|TdgClinicalTrial|ChemblInteractions|TTD
HGF	HGF	Definite	HGF	WORTMANNIN		NCI	9603913
HGF	HGF	Definite	HGF	STREPTOZOCIN		NCI	12403787
HGF	HGF	Definite	HGF	METHOTREXATE		NCI	10732770
HGF	HGF	Definite	HGF	EPIGALOCATECHIN GALLATE		NCI	16449979
HGF	HGF	Definite	HGF	RESERPINE		NCI	16081063
HLA-DRA	HLA-DRA	Definite	HLA-DRA	AMOXICILLIN		PharmGKB	30664875
HLA-DRA	HLA-DRA	Definite	HLA-DRA	CLAVULANIC ACID		PharmGKB	30664875
HLA-DRA	HLA-DRA	Definite	HLA-DRA	PEMBROLIZUMAB		CIViC	26822383
HLA-DRA	HLA-DRA	Definite	HLA-DRA	NIVOLUMAB		CIViC	26822383
HLA-DRA	HLA-DRA	Definite	HLA-DRA	FLOXACILLIN		PharmGKB	30664875
HLA-DRA	HLA-DRA	Definite	HLA-DRA	ATEZOLIZUMAB		CIViC	26822383
HLA-DRB1	HLA-DRB1	Definite	HLA-DRB1	FLUPIRTINE		PharmGKB	26959717
HLA-DRB1	HLA-DRB1	Definite	HLA-DRB1	FLUVASTATIN		PharmGKB	27839692
HLA-DRB1	HLA-DRB1	Definite	HLA-DRB1	METHIMAZOLE		PharmGKB
HLA-DRB1	HLA-DRB1	Definite	HLA-DRB1	ASPIRIN		PharmGKB	15784113|19392989
HLA-DRB1	HLA-DRB1	Definite	HLA-DRB1	LYM-1		ChemblInteractions|TTD
HLA-DRB1	HLA-DRB1	Definite	HLA-DRB1	EFAVIRENZ		PharmGKB	18301070
HLA-DRB1	HLA-DRB1	Definite	HLA-DRB1	INFLIXIMAB		PharmGKB
HLA-DRB1	HLA-DRB1	Definite	HLA-DRB1	ADALIMUMAB		PharmGKB
HLA-DRB1	HLA-DRB1	Definite	HLA-DRB1	PROPYLTHIOURACIL		PharmGKB
HLA-DRB1	HLA-DRB1	Definite	HLA-DRB1	LAPATINIB		PharmGKB|FDA	24687830|28786423
HLA-DRB1	HLA-DRB1	Definite	HLA-DRB1	PITAVASTATIN		PharmGKB	27839692
HLA-DRB1	HLA-DRB1	Definite	HLA-DRB1	SIMVASTATIN		PharmGKB	27839692
HLA-DRB1	HLA-DRB1	Definite	HLA-DRB1	DABRAFENIB		PharmGKB	27023328
HLA-DRB1	HLA-DRB1	Definite	HLA-DRB1	PRAVASTATIN		PharmGKB	27839692
HLA-DRB1	HLA-DRB1	Definite	HLA-DRB1	BUCILLAMINE		PharmGKB
HLA-DRB1	HLA-DRB1	Definite	HLA-DRB1	ATORVASTATIN		PharmGKB	27839692
HLA-DRB1	HLA-DRB1	Definite	HLA-DRB1	ASPARAGINASE		PharmGKB	24970932|25987655
HLA-DRB1	HLA-DRB1	Definite	HLA-DRB1	CARBIMAZOLE		PharmGKB
HLA-DRB1	HLA-DRB1	Definite	HLA-DRB1	DAPSONE		PharmGKB	29233746
HLA-DRB1	HLA-DRB1	Definite	HLA-DRB1	LUMIRACOXIB		PharmGKB	20639878
HLA-DRB1	HLA-DRB1	Definite	HLA-DRB1	CARBAMAZEPINE		PharmGKB	24399721|23830818
HLA-DRB1	HLA-DRB1	Definite	HLA-DRB1	CLAVULANIC ACID		PharmGKB	20800921|10535882|30664875
HLA-DRB1	HLA-DRB1	Definite	HLA-DRB1	ETANERCEPT		PharmGKB
HLA-DRB1	HLA-DRB1	Definite	HLA-DRB1	OXCARBAZEPINE		PharmGKB	27666425
HLA-DRB1	HLA-DRB1	Definite	HLA-DRB1	LAMOTRIGINE		PharmGKB	19668019
HLA-DRB1	HLA-DRB1	Definite	HLA-DRB1	FLOXACILLIN		PharmGKB	30664875
HLA-DRB1	HLA-DRB1	Definite	HLA-DRB1	ROSUVASTATIN		PharmGKB	27839692
HLA-DRB1	HLA-DRB1	Definite	HLA-DRB1	AMOXICILLIN		PharmGKB	20800921|10535882|30664875
HLA-DRB1	HLA-DRB1	Definite	HLA-DRB1	MERCAPTOPURINE		PharmGKB	25217962
HLA-DRB1	HLA-DRB1	Definite	HLA-DRB1	TICLOPIDINE		PharmGKB	17339877
HLA-DRB1	HLA-DRB1	Definite	HLA-DRB1	AZATHIOPRINE		PharmGKB	25217962
HLA-DRB5	HLA-DRB5	Definite	HLA-DRB5	AMOXICILLIN		PharmGKB	10535882
HLA-DRB5	HLA-DRB5	Definite	HLA-DRB5	1D09C3		TdgClinicalTrial
HLA-DRB5	HLA-DRB5	Definite	HLA-DRB5	CLOZAPINE		PharmGKB	11146763
HLA-DRB5	HLA-DRB5	Definite	HLA-DRB5	CLAVULANIC ACID		PharmGKB	10535882
HMOX1	HMOX1	Definite	HMOX1	SORAFENIB		CIViC	26309414
HMOX1	HMOX1	Definite	HMOX1	SUNITINIB		CIViC	26309414
HMOX1	HMOX1	Definite	HMOX1	STANNSOPORFIN		TdgClinicalTrial|TTD	12785007|15686268|8321837|8265722|10872746
HMOX1	HMOX1	Definite	HMOX1	ASPIRIN		NCI	12927812
HNMT	HNMT	Definite	HNMT	METOPRINE		TTD	10592235
HNMT	HNMT	Definite	HNMT	DABIGATRAN		DTC	22494098
HNMT	HNMT	Definite	HNMT	DIPHENHYDRAMINE		TTD
HNMT	HNMT	Definite	HNMT	AMODIAQUINE	inhibitor	TTD	6789797|1203620|17222819|11752352
HNMT	HNMT	Definite	HNMT	ASPIRIN		PharmGKB	19178400
HNRNPA1	HNRNPA1	Definite	HNRNPA1	CAMPTOTHECIN		DTC	22071521
HSPA5	HSPA5	Definite	HSPA5	STROBOPININ		DTC
HSPA5	HSPA5	Definite	HSPA5	CHEMBL524376		DTC
HSPA5	HSPA5	Definite	HSPA5	NORGESTREL		DTC
HSPA5	HSPA5	Definite	HSPA5	MIANSERIN		DTC
HSPA5	HSPA5	Definite	HSPA5	CHLORQUINALDOL		DTC
HSPA5	HSPA5	Definite	HSPA5	CHEMBL56543		DTC
HSPA5	HSPA5	Definite	HSPA5	5-NITRO-2-PHENYLPROPYLAMINOBENZOIC ACID [NPPB]		DTC
HSPA5	HSPA5	Definite	HSPA5	THAPSIGARGIN		DTC
HSPA5	HSPA5	Definite	HSPA5	IT-139		TTD
HSPA5	HSPA5	Definite	HSPA5	CHEMBL480626		DTC
HSPA5	HSPA5	Definite	HSPA5	4-METHYLDAPHNETIN		DTC
HSPA5	HSPA5	Definite	HSPA5	DAPHNETIN		DTC
HSPA5	HSPA5	Definite	HSPA5	CHEMBL67535		DTC
HSPA5	HSPA5	Definite	HSPA5	EUPAFOLIN		DTC
HSPA5	HSPA5	Definite	HSPA5	FLUOROURACIL		CIViC	23456958
HSPB1	HSPB1	Definite	HSPB1	TRIAMTERENE		DTC
HSPB1	HSPB1	Definite	HSPB1	QUERCETIN		DTC	19296652
HSPB1	HSPB1	Definite	HSPB1	UREA		NCI	9094264
HSPB1	HSPB1	Definite	HSPB1	APATORSEN	inhibitor	TdgClinicalTrial|CancerCommons|TTD
HSPB1	HSPB1	Definite	HSPB1	PHENANTHROLINE		DTC
HSPB1	HSPB1	Definite	HSPB1	DICARBONODITHIOIMIDIC DIAMIDE		DTC
HSPB1	HSPB1	Definite	HSPB1	BENZENETHIOL		DTC
HSPB1	HSPB1	Definite	HSPB1	TEROXIRONE		DTC
HSPB1	HSPB1	Definite	HSPB1	CYCLOFENIL		DTC
HSPB1	HSPB1	Definite	HSPB1	CHEMBL2332783		DTC
HSPB1	HSPB1	Definite	HSPB1	MOMETASONE FUROATE		DTC
HSPB1	HSPB1	Definite	HSPB1	CHEMBL333177		DTC
HSPB1	HSPB1	Definite	HSPB1	E-GUGGULSTERONE		DTC
HSPB1	HSPB1	Definite	HSPB1	CHEMBL1935538		DTC	22435708
HSPB1	HSPB1	Definite	HSPB1	VASOPRESSIN		NCI	9925748
HSPB1	HSPB1	Definite	HSPB1	CHEMBL2094499		DTC
HSPB1	HSPB1	Definite	HSPB1	CYROMAZINE		DTC
HSPB1	HSPB1	Definite	HSPB1	OMEPRAZOLE		DTC
HSPB1	HSPB1	Definite	HSPB1	FEPRAZONE		DTC
HSPB1	HSPB1	Definite	HSPB1	ALPHA-TERTHIENYL		DTC
HSPB1	HSPB1	Definite	HSPB1	HYMECROMONE		DTC
HSPB1	HSPB1	Definite	HSPB1	RHAMNETIN		DTC	19296652
HSPB1	HSPB1	Definite	HSPB1	ALBENDAZOLE		DTC
HSPB1	HSPB1	Definite	HSPB1	ZEARALENONE		DTC
HSPB1	HSPB1	Definite	HSPB1	CRIDANIMOD		DTC
HSPB1	HSPB1	Definite	HSPB1	CLOXYQUIN		DTC
HSPB1	HSPB1	Definite	HSPB1	BENZO(K)FLUORANTHENE		DTC
HSPB1	HSPB1	Definite	HSPB1	HYDRASTININE HYDROCHLORIDE		DTC
HSPB1	HSPB1	Definite	HSPB1	NOCODAZOLE		DTC	22435708
HSPB1	HSPB1	Definite	HSPB1	BUFOTENINE		DTC
HSPB1	HSPB1	Definite	HSPB1	ROFECOXIB		NCI	16041694
IL10	IL10	Definite	IL10	TACROLIMUS		PharmGKB	21359536
IL10	IL10	Definite	IL10	ROFECOXIB		NCI	15613743
IL10	IL10	Definite	IL10	ILODECAKIN		TTD
IL10	IL10	Definite	IL10	SIROLIMUS		NCI|PharmGKB	12907620|22094953
IL10	IL10	Definite	IL10	AMOXICILLIN		NCI	16815316
IL10	IL10	Definite	IL10	SCH-708980	inhibitor	ChemblInteractions
IL10	IL10	Definite	IL10	MESALAMINE		NCI	15887108
IL10	IL10	Definite	IL10	EFAVIRENZ		PharmGKB	24819158
IL10	IL10	Definite	IL10	TRETINOIN		NCI	8982293
IL10	IL10	Definite	IL10	CYCLOSPORINE		PharmGKB	18444945
IL10	IL10	Definite	IL10	RABEPRAZOLE		NCI	16815316
IL10	IL10	Definite	IL10	CLARITHROMYCIN		NCI	16815316
IL10	IL10	Definite	IL10	ACYCLOVIR		NCI	16961277
IL10	IL10	Definite	IL10	RITUXIMAB		PharmGKB	26384320
IL10	IL10	Definite	IL10	PEGILODECAKIN		TTD
IL10	IL10	Definite	IL10	ZIDOVUDINE		NCI	10433557
IL10	IL10	Definite	IL10	LISOFYLLINE		NCI	9227316
IL17A	IL17A	Definite	IL17A	SECUKINUMAB	antagonist|inhibitor	ChemblInteractions	25354738
IL17A	IL17A	Definite	IL17A	BIMEKIZUMAB		TTD
IL17A	IL17A	Definite	IL17A	VIDOFLUDIMUS		TdgClinicalTrial
IL17A	IL17A	Definite	IL17A	IXEKIZUMAB	inhibitor|antibody	ChemblInteractions|TTD
IL17A	IL17A	Definite	IL17A	TETRACYCLINE		NCI	17785852
IL17A	IL17A	Definite	IL17A	BRODALUMAB		TTD
IL17A	IL17A	Definite	IL17A	MANNITOL		NCI	18310510
IL17A	IL17A	Definite	IL17A	CJM-112		TTD
IL17A	IL17A	Definite	IL17A	VUNAKIZUMAB		TTD
IL17A	IL17A	Definite	IL17A	REMTOLUMAB		TTD
IL17A	IL17A	Definite	IL17A	SIMVASTATIN		NCI	18203812
IL17A	IL17A	Definite	IL17A	ERYTHROMYCIN		NCI	17061983
IL17A	IL17A	Definite	IL17A	SIROLIMUS		NCI	17061983
IL17A	IL17A	Definite	IL17A	M-1095		TTD
IL17A	IL17A	Definite	IL17A	ABBV-257		TTD
IL17A	IL17A	Definite	IL17A	GENTAMICIN		NCI	18802100
IL18	IL18	Definite	IL18	GSK-1070806		TTD	21157640
IL18	IL18	Definite	IL18	TACROLIMUS		NCI|PharmGKB	25712187|11061569|25487141
IL18	IL18	Definite	IL18	COLCHICINE		NCI	15281431
IL18	IL18	Definite	IL18	THYROXINE		NCI	16061828
IL18	IL18	Definite	IL18	IBOCTADEKIN		TTD
IL18	IL18	Definite	IL18	MEDI-2338		TTD	24812504
IL18	IL18	Definite	IL18	RIBAVIRIN		PharmGKB	19455410
IL1B	IL1B	Definite	IL1B	VERAPAMIL		NCI	2686646
IL1B	IL1B	Definite	IL1B	ERYTHROMYCIN		NCI	2534682
IL1B	IL1B	Definite	IL1B	RESVERATROL		NCI	16389574
IL1B	IL1B	Definite	IL1B	RILONACEPT	binder|inhibitor	ChemblInteractions|TTD	23319019|23553601
IL1B	IL1B	Definite	IL1B	ASPIRIN		PharmGKB	19448967
IL1B	IL1B	Definite	IL1B	ACITRETIN		NCI	2954576|1431212
IL1B	IL1B	Definite	IL1B	RISEDRONIC ACID		PharmGKB	16257277
IL1B	IL1B	Definite	IL1B	RABEPRAZOLE		PharmGKB	16815316|21054464|14638340
IL1B	IL1B	Definite	IL1B	HYDROCORTISONE		NCI	2162889
IL1B	IL1B	Definite	IL1B	OFLOXACIN		NCI	3260587
IL1B	IL1B	Definite	IL1B	LANSOPRAZOLE		NCI|PharmGKB	16815316|21054464|14638340
IL1B	IL1B	Definite	IL1B	CEFACLOR		NCI	3260587
IL1B	IL1B	Definite	IL1B	DIACEREIN		TdgClinicalTrial|TTD
IL1B	IL1B	Definite	IL1B	IBUDILAST		TTD
IL1B	IL1B	Definite	IL1B	CLODRONIC ACID		PharmGKB	16257277
IL1B	IL1B	Definite	IL1B	ALTEPLASE		NCI	8615653
IL1B	IL1B	Definite	IL1B	TILUDRONIC ACID		PharmGKB	16257277
IL1B	IL1B	Definite	IL1B	USTEKINUMAB		PharmGKB	28696418
IL1B	IL1B	Definite	IL1B	GEVOKIZUMAB		TdgClinicalTrial|ChemblInteractions
IL1B	IL1B	Definite	IL1B	LITHIUM		NCI	9342951
IL1B	IL1B	Definite	IL1B	MORPHINE		PharmGKB	27649267
IL1B	IL1B	Definite	IL1B	TT-301		TTD	22131899
IL1B	IL1B	Definite	IL1B	NICARDIPINE		NCI	1888883
IL1B	IL1B	Definite	IL1B	CANAKINUMAB	inhibitor|binder|antibody	MyCancerGenome|TdgClinicalTrial|ChemblInteractions|TEND|TTD	19169963
IL1B	IL1B	Definite	IL1B	RALOXIFENE		NCI	12773123
IL1B	IL1B	Definite	IL1B	PENTOXIFYLLINE		NCI	8048000
IL1B	IL1B	Definite	IL1B	THYROGLOBULIN		NCI	2788696
IL1B	IL1B	Definite	IL1B	HYDROQUINONE		NCI	7589278
IL1B	IL1B	Definite	IL1B	ECHINACEA, UNSPECIFIED		NCI	8951617
IL1B	IL1B	Definite	IL1B	INFLIXIMAB		PharmGKB	22960943
IL1B	IL1B	Definite	IL1B	PRAVASTATIN		PharmGKB	14515062
IL1B	IL1B	Definite	IL1B	GLUCOSAMINE		TTD
IL1B	IL1B	Definite	IL1B	MELATONIN		NCI	8077674
IL1B	IL1B	Definite	IL1B	CELASTROL		TTD
IL1B	IL1B	Definite	IL1B	MAFOSFAMIDE		NCI	3497116
IL1B	IL1B	Definite	IL1B	PENTAMIDINE		NCI	8370344
IL1B	IL1B	Definite	IL1B	OMEPRAZOLE		PharmGKB	16815316|21054464|14638340
IL6	IL6	Definite	IL6	CLAZAKIZUMAB	inhibitor	TdgClinicalTrial|ChemblInteractions|TTD
IL6	IL6	Definite	IL6	RITUXIMAB		PharmGKB	26384320
IL6	IL6	Definite	IL6	METRONIDAZOLE		NCI	12111578
IL6	IL6	Definite	IL6	IFOSFAMIDE		NCI	9260581
IL6	IL6	Definite	IL6	ECHINACEA, UNSPECIFIED		NCI	9568541
IL6	IL6	Definite	IL6	OLOKIZUMAB	inhibitor	TdgClinicalTrial|ChemblInteractions|TTD	24641941
IL6	IL6	Definite	IL6	SILTUXIMAB	antagonist|antibody|inhibitor	MyCancerGenome|ChemblInteractions|TTD	8823310
IL6	IL6	Definite	IL6	LEVOFLOXACIN		NCI	12714806
IL6	IL6	Definite	IL6	FENTANYL		NCI	9527747
IL6	IL6	Definite	IL6	IBUDILAST		TTD
IL6	IL6	Definite	IL6	GEMFIBROZIL		NCI	8941582
IL6	IL6	Definite	IL6	LINEZOLID		NCI	14561977
IL6	IL6	Definite	IL6	INSULIN		NCI	17392554
IL6	IL6	Definite	IL6	SIRUKUMAB	inhibitor	ChemblInteractions|TTD
IL6	IL6	Definite	IL6	ELSILIMOMAB	inhibitor	ChemblInteractions
IL6	IL6	Definite	IL6	PF-04236921	inhibitor	ChemblInteractions|TTD
IL6	IL6	Definite	IL6	SAQUINAVIR		NCI	15388451
IL6	IL6	Definite	IL6	RIBAVIRIN		PharmGKB
IL6	IL6	Definite	IL6	ADALIMUMAB		PharmGKB	24253594
IL6	IL6	Definite	IL6	FENOFIBRATE		PharmGKB	16607077
IL6	IL6	Definite	IL6	NELFINAVIR		NCI	15388451
IL6	IL6	Definite	IL6	INFLIXIMAB		PharmGKB	24253594
IL6	IL6	Definite	IL6	COR-001		TTD
IL6	IL6	Definite	IL6	ETANERCEPT		PharmGKB	24253594
IL6	IL6	Definite	IL6	CISPLATIN		CIViC	21273582
IL6R	IL6R	Definite	IL6R	TOCILIZUMAB	antibody|inhibitor	MyCancerGenome|TdgClinicalTrial|ChemblInteractions|TEND|PharmGKB|TTD	16899109|21940820|24978393|27958380
IL6R	IL6R	Definite	IL6R	SIRUKUMAB		TdgClinicalTrial|TTD
IL6R	IL6R	Definite	IL6R	THALIDOMIDE		NCI	12515619
IL6R	IL6R	Definite	IL6R	VOBARILIZUMAB	antibody	TTD
IL6R	IL6R	Definite	IL6R	RALOXIFENE		DTC	24456369
IL6R	IL6R	Definite	IL6R	SATRALIZUMAB	antibody|antagonist	ChemblInteractions|TTD	23575266
IL6R	IL6R	Definite	IL6R	SARILUMAB	antagonist|antibody	ChemblInteractions|TTD	28264816|26392750|28707587|27464017|24297381
IL6R	IL6R	Definite	IL6R	BAZEDOXIFENE		DTC	24456369
IL6R	IL6R	Definite	IL6R	FLUOROURACIL		NCI	8888499
ITGB2	ITGB2	Definite	ITGB2	ALCOHOL		NCI	8803617
ITGB2	ITGB2	Definite	ITGB2	SODIUM CHLORIDE		NCI	12688543
ITGB2	ITGB2	Definite	ITGB2	MLNM-2201	inhibitor	ChemblInteractions
ITGB2	ITGB2	Definite	ITGB2	INDOMETHACIN		NCI	11950807
ITGB2	ITGB2	Definite	ITGB2	ROVELIZUMAB	antagonist|antibody	ChemblInteractions
ITGB2	ITGB2	Definite	ITGB2	MYCOPHENOLATE MOFETIL		NCI	14550820
ITGB2	ITGB2	Definite	ITGB2	EFALIZUMAB	inhibitor	ChemblInteractions
ITGB2	ITGB2	Definite	ITGB2	CYCLOPHOSPHAMIDE		NCI	9523002
ITGB2	ITGB2	Definite	ITGB2	LIFITEGRAST	antagonist	ChemblInteractions
ITGB2	ITGB2	Definite	ITGB2	ERLIZUMAB	negative modulator	ChemblInteractions
ITGB2	ITGB2	Definite	ITGB2	ANTIBIOTIC		NCI	8096833
ITGB2	ITGB2	Definite	ITGB2	PREDNISONE		NCI	8976974
ITGB2	ITGB2	Definite	ITGB2	CYCLOSPORINE		NCI	9777701|8212167
ITGB2	ITGB2	Definite	ITGB2	METHYLPREDNISOLONE		NCI	8976974
ITGB2	ITGB2	Definite	ITGB2	COLCHICINE		NCI	7543498|1363595
ITGB2	ITGB2	Definite	ITGB2	PENTOXIFYLLINE		NCI	10363593
ITGB2	ITGB2	Definite	ITGB2	AME-133V	inhibitor	ChemblInteractions
ITGB2	ITGB2	Definite	ITGB2	BUTEIN		NCI	8982701
ITGB2	ITGB2	Definite	ITGB2	THALIDOMIDE		NCI	11838958
KCNIP1	KCNIP1	Definite	KCNIP1	VERAPAMIL		PharmGKB	18496125|17700361|18854753
KCNJ11	KCNJ11	Definite	KCNJ11	GLIPIZIDE	blocker	ChemblInteractions|PharmGKB	24442125|16595597|11318841|22385882|25115353
KCNJ11	KCNJ11	Definite	KCNJ11	LEVOSIMENDAN	inducer	TdgClinicalTrial	17452812
KCNJ11	KCNJ11	Definite	KCNJ11	GLYBURIDE	blocker|inhibitor	TdgClinicalTrial|ChemblInteractions|TEND|PharmGKB	24442125|16595597|11318841|9593694|22385882|25115353
KCNJ11	KCNJ11	Definite	KCNJ11	DIAZOXIDE	inducer	ChemblInteractions|PharmGKB	16885550|10581306|11808879|12770942|10604939|10518593|12199344|15807877
KCNJ11	KCNJ11	Definite	KCNJ11	GLIMEPIRIDE	blocker|inhibitor	TdgClinicalTrial|ChemblInteractions|NCI|TEND|PharmGKB	12086984|24442125|12703060|16595597|11318841|22385882|25115353|11325810
KCNJ11	KCNJ11	Definite	KCNJ11	THIAMYLAL	inhibitor	TdgClinicalTrial|TEND	10754636|15852621|14739809
KCNJ11	KCNJ11	Definite	KCNJ11	PINACIDIL		ChemblInteractions
KCNJ11	KCNJ11	Definite	KCNJ11	REPAGLINIDE	blocker	ChemblInteractions|TEND|PharmGKB	20054294
KCNJ11	KCNJ11	Definite	KCNJ11	NATEGLINIDE	blocker	ChemblInteractions|TEND
KCNJ11	KCNJ11	Definite	KCNJ11	STREPTOZOCIN		NCI	11798815
KCNJ11	KCNJ11	Definite	KCNJ11	TOLBUTAMIDE SODIUM, STERILE	blocker	ChemblInteractions
KCNJ11	KCNJ11	Definite	KCNJ11	EPIGALOCATECHIN GALLATE		NCI	17656102
KCNJ11	KCNJ11	Definite	KCNJ11	MITIGLINIDE		TEND
KCNJ11	KCNJ11	Definite	KCNJ11	MINOXIDIL	activator	ChemblInteractions
KCNJ11	KCNJ11	Definite	KCNJ11	CHLORPROPAMIDE	blocker	ChemblInteractions
KCNJ11	KCNJ11	Definite	KCNJ11	ACETOHEXAMIDE	blocker	ChemblInteractions
KCNJ11	KCNJ11	Definite	KCNJ11	PHENTOLAMINE		NCI	9326676
KCNJ11	KCNJ11	Definite	KCNJ11	NAMINIDIL		ChemblInteractions
KCNJ11	KCNJ11	Definite	KCNJ11	TOLAZAMIDE	blocker	ChemblInteractions
KCNJ11	KCNJ11	Definite	KCNJ11	TOLBUTAMIDE	inhibitor|blocker	ChemblInteractions
KCNJ11	KCNJ11	Definite	KCNJ11	METFORMIN		PharmGKB	16595597
KCNJ11	KCNJ11	Definite	KCNJ11	BERBERRUBINE		DTC	16359864
KCNJ11	KCNJ11	Definite	KCNJ11	GLIQUIDONE		DTC|PharmGKB	24442125|16359864|16595597|11318841|22385882|25115353
KCNJ11	KCNJ11	Definite	KCNJ11	SARAKALIM		ChemblInteractions
KCNJ11	KCNJ11	Definite	KCNJ11	FLECAINIDE		NCI	11429398
KCNJ11	KCNJ11	Definite	KCNJ11	BERBERINE CHLORIDE		DTC	16359864
KCNJ11	KCNJ11	Definite	KCNJ11	GLICLAZIDE		PharmGKB	24442125|16595597|11318841|22385882|25115353
KCNJ11	KCNJ11	Definite	KCNJ11	TACROLIMUS		PharmGKB	22264780
LEP	LEP	Definite	LEP	MIRTAZAPINE		NCI	12518269
LEP	LEP	Definite	LEP	METHIMAZOLE		NCI	10495413
LEP	LEP	Definite	LEP	BROMOCRIPTINE		NCI	12088923
LEP	LEP	Definite	LEP	LOVASTATIN		NCI	10083765
LEP	LEP	Definite	LEP	METHADONE		NCI	15717844
LEP	LEP	Definite	LEP	PROPYLTHIOURACIL		NCI	12450621
LEP	LEP	Definite	LEP	CARVEDILOL		NCI	14966787
LEP	LEP	Definite	LEP	RISPERIDONE		NCI|PharmGKB	19873684|12755665|21510767|23799528|26880915
LEP	LEP	Definite	LEP	GEMFIBROZIL		NCI	10083765|15114521
LEP	LEP	Definite	LEP	LAMIVUDINE		NCI	16091072
LEP	LEP	Definite	LEP	FELODIPINE		NCI	16097363
LEP	LEP	Definite	LEP	CLOZAPINE		NCI	12755665
LEP	LEP	Definite	LEP	TROGLITAZONE		NCI	10753628
LEP	LEP	Definite	LEP	SOYBEAN OIL		NCI	10726911
LEP	LEP	Definite	LEP	OLANZAPINE		PharmGKB	18681781
LIPC	LIPC	Definite	LIPC	ALCOHOL		NCI	7163806
LIPC	LIPC	Definite	LIPC	PRAVASTATIN		PharmGKB	16103896|16115483
LIPC	LIPC	Definite	LIPC	FLUVASTATIN		PharmGKB	16103896
LIPC	LIPC	Definite	LIPC	PENTOSAN POLYSULFATE SODIUM		NCI	2433786
LIPC	LIPC	Definite	LIPC	ATORVASTATIN		NCI	12547874
LIPC	LIPC	Definite	LIPC	HEPARIN		NCI	4082106|3360217
LIPC	LIPC	Definite	LIPC	SIMVASTATIN		PharmGKB	16103896
LMNA	LMNA	Definite	LMNA	HISTAMINE		DTC
LMNA	LMNA	Definite	LMNA	CHEMBL328710		DTC
MAOB	MAOB	Definite	MAOB	PHENELZINE	antagonist|inhibitor	TdgClinicalTrial|TEND|TTD	14574774|9829163|17912044|18700056|16370964|11752352|19201819|7092487
MAOB	MAOB	Definite	MAOB	TRYPTAMINE		TTD
MAOB	MAOB	Definite	MAOB	METHAMPHETAMINE	inhibitor	TdgClinicalTrial	10799660|15955613
MAOB	MAOB	Definite	MAOB	RASAGILINE	inhibitor	TdgClinicalTrial|TEND|TTD	12043833|19673610|19499843|20624440|18035186|15573406|20600573|11752352|20517484
MAOB	MAOB	Definite	MAOB	EUGENOL		TTD
MAOB	MAOB	Definite	MAOB	GUAIACOL HYDROCHLORIDE		TTD
MAOB	MAOB	Definite	MAOB	PIPERONAL		TTD
MAOB	MAOB	Definite	MAOB	ISOCARBOXAZID	inhibitor	TdgClinicalTrial|ChemblInteractions|TEND	2248058|4070383
MAOB	MAOB	Definite	MAOB	SELEGILINE	inhibitor	DTC|TdgClinicalTrial|ChemblInteractions|TEND|TTD	7995016|11978145|21680183|23631427|19300583|6441926|16641841|9673855|11752352|17715422|1794016|12199263|17823646|16034956
MAOB	MAOB	Definite	MAOB	CHEMBL2088303		DTC	22705191
MAOB	MAOB	Definite	MAOB	LEVODOPA		NCI	7867755|6420516
MAOB	MAOB	Definite	MAOB	PARGYLINE HYDROCHLORIDE	inhibitor	ChemblInteractions
MAOB	MAOB	Definite	MAOB	SAFINAMIDE	antagonist|inhibitor	DTC|TdgClinicalTrial|ChemblInteractions|TTD	15563241|15082032|23631427|24560738
MAOB	MAOB	Definite	MAOB	RASAGILINE MESYLATE	inhibitor	ChemblInteractions
MAOB	MAOB	Definite	MAOB	PIPERINE		TTD
MAOB	MAOB	Definite	MAOB	SAFINAMIDE MESYLATE	inhibitor	ChemblInteractions
MAOB	MAOB	Definite	MAOB	INDANTADOL		TdgClinicalTrial|TTD
MAOB	MAOB	Definite	MAOB	CHEMBL221877		TTD
MAOB	MAOB	Definite	MAOB	TRANYLCYPROMINE	inhibitor	TdgClinicalTrial|TEND|TTD	12504917|16495723|14574774|9829163|10494892|15351283|10548268|15049511|20655983|15276688|11752352|8749840|10027835
MAOB	MAOB	Definite	MAOB	LADOSTIGIL		TTD
MAOB	MAOB	Definite	MAOB	PHENELZINE SULFATE	inhibitor	ChemblInteractions
MAOB	MAOB	Definite	MAOB	CHEMBL2088301		DTC	22705191
MAOB	MAOB	Definite	MAOB	CHEMBL1642672		DTC	21134756
MAOB	MAOB	Definite	MAOB	SULPHADOXINE		TTD
MAOB	MAOB	Definite	MAOB	MOCLOBEMIDE	antagonist|inhibitor	DTC	21680183|12595913
MAOB	MAOB	Definite	MAOB	CHEMBL1813518		DTC	21778064
MAOB	MAOB	Definite	MAOB	CHEMBL602260		DTC	20093036
MAOB	MAOB	Definite	MAOB	ANISALDEHYDE		TTD
MAOB	MAOB	Definite	MAOB	MELATONIN		NCI	9726430
MAOB	MAOB	Definite	MAOB	SELEGILINE HYDROCHLORIDE	inhibitor	ChemblInteractions
MAOB	MAOB	Definite	MAOB	CHEMBL602466		DTC	20093036
MAOB	MAOB	Definite	MAOB	HALOPERIDOL		NCI	7617809
MAOB	MAOB	Definite	MAOB	FLAVANONE		TTD
MAOB	MAOB	Definite	MAOB	INDELOXAZINE		TTD
MAOB	MAOB	Definite	MAOB	CHEMBL1927684		DTC	22055712
MAOB	MAOB	Definite	MAOB	PARGYLINE	inhibitor	DTC|TTD	19542488|7995016|11978145|25542589|477738|19300583|9564606|6441926|16641841|9673855|17715422|1794016|12199263|17823646|16034956
MAOB	MAOB	Definite	MAOB	4-HYDROXYBENZALDEHYDE		TTD
MAOB	MAOB	Definite	MAOB	RALFINAMIDE	inhibitor	ChemblInteractions
MAOB	MAOB	Definite	MAOB	MOFEGILINE		DTC	19053775
MAOB	MAOB	Definite	MAOB	MENADIONE		DTC	22071524
MAOB	MAOB	Definite	MAOB	PSORALEN		TTD
MAOB	MAOB	Definite	MAOB	[18F]FLUORORASAGILINE		DTC	22436387
MAOB	MAOB	Definite	MAOB	CHEMBL1927670		DTC	22055712
MAOB	MAOB	Definite	MAOB	NAPHTHOQUINONE		DTC	22071524
MAOB	MAOB	Definite	MAOB	BUDIPINE		TTD
MAP2	MAP2	Definite	MAP2	MELATONIN		NCI	8829136
MAP2	MAP2	Definite	MAP2	COLCHICINE		NCI	7511033
MAPK1	MAPK1	Definite	MAPK1	DIHYDROGAMBOGIC ACID		DTC
MAPK1	MAPK1	Definite	MAPK1	PROGESTERONE		DTC
MAPK1	MAPK1	Definite	MAPK1	SPINASAPONIN A METHYL ESTER		DTC	20951582
MAPK1	MAPK1	Definite	MAPK1	MITOXANTRONE HYDROCHLORIDE		DTC
MAPK1	MAPK1	Definite	MAPK1	CHEMBL329785		DTC	22982122
MAPK1	MAPK1	Definite	MAPK1	GENTIAN VIOLET		DTC
MAPK1	MAPK1	Definite	MAPK1	CHEMBL609606		DTC
MAPK1	MAPK1	Definite	MAPK1	DAUNORUBICIN HYDROCHLORIDE		DTC
MAPK1	MAPK1	Definite	MAPK1	TREQUINSIN HYDROCHLORIDE		DTC
MAPK1	MAPK1	Definite	MAPK1	CHEMBL154580		DTC
MAPK1	MAPK1	Definite	MAPK1	CANTHARIDIN		DTC
MAPK1	MAPK1	Definite	MAPK1	PHENETHYLISOTHIOCYANATE		DTC	22607231
MAPK1	MAPK1	Definite	MAPK1	CHEMBL2088731		DTC	22982122
MAPK1	MAPK1	Definite	MAPK1	ZAFIRLUKAST		DTC
MAPK1	MAPK1	Definite	MAPK1	CHEMBL76589		DTC
MAPK1	MAPK1	Definite	MAPK1	ECONAZOLE NITRATE		DTC
MAPK1	MAPK1	Definite	MAPK1	CHIR-99021	inhibitor	TTD
MAPK1	MAPK1	Definite	MAPK1	IPRIFLAVONE		DTC
MAPK1	MAPK1	Definite	MAPK1	PATULIN		DTC
MAPK1	MAPK1	Definite	MAPK1	TRIFLUOPERAZINE		DTC
MAPK1	MAPK1	Definite	MAPK1	CHEMBL222556		DTC
MAPK1	MAPK1	Definite	MAPK1	CHEMBL1270169		DTC
MAPK1	MAPK1	Definite	MAPK1	PD-169316		DTC
MAPK1	MAPK1	Definite	MAPK1	SAPPANONE A TRIMETHYL ETHER		DTC
MAPK1	MAPK1	Definite	MAPK1	CHEMBL1519374		DTC
MAPK1	MAPK1	Definite	MAPK1	CHLORANIL		DTC
MAPK1	MAPK1	Definite	MAPK1	MADOLIN U		DTC
MAPK1	MAPK1	Definite	MAPK1	ARISTOLACTONE		DTC
MAPK1	MAPK1	Definite	MAPK1	IROFULVEN		NCI	12014623
MAPK1	MAPK1	Definite	MAPK1	ZIRAM		DTC
MAPK1	MAPK1	Definite	MAPK1	URACIL		NCI	17076658
MAPK1	MAPK1	Definite	MAPK1	CHEMBL1485809		DTC
MAPK1	MAPK1	Definite	MAPK1	MIBEFRADIL		DTC
MAPK1	MAPK1	Definite	MAPK1	CHEMBL2333548		DTC
MAPK1	MAPK1	Definite	MAPK1	HAEMATOXYLIN		DTC
MAPK1	MAPK1	Definite	MAPK1	LITHOCHOLIC ACID		DTC
MAPK1	MAPK1	Definite	MAPK1	MK-8353	inhibitor	ChemblInteractions
MAPK1	MAPK1	Definite	MAPK1	CHEMBL84010		DTC
MAPK1	MAPK1	Definite	MAPK1	GUTHION		DTC
MAPK1	MAPK1	Definite	MAPK1	LEVODOPA		NCI	16139809
MAPK1	MAPK1	Definite	MAPK1	CHEMBL1493528		DTC
MAPK1	MAPK1	Definite	MAPK1	SANGUINARIUM CHLORIDE		DTC
MAPK1	MAPK1	Definite	MAPK1	CHEMBL261557		DTC
MAPK1	MAPK1	Definite	MAPK1	CHEMBL29197		DTC	17681471
MAPK1	MAPK1	Definite	MAPK1	CHEMBL585628		DTC
MAPK1	MAPK1	Definite	MAPK1	CHEMBL581194		DTC
MAPK1	MAPK1	Definite	MAPK1	BIOCHANIN		DTC
MAPK1	MAPK1	Definite	MAPK1	CHEMBL1224755		DTC
MAPK1	MAPK1	Definite	MAPK1	CLIOQUINOL		DTC
MAPK1	MAPK1	Definite	MAPK1	CLOTRIMAZOLE		DTC
MAPK1	MAPK1	Definite	MAPK1	ELLAGIC ACID		DTC
MAPK1	MAPK1	Definite	MAPK1	CHEMBL580183		DTC
MAPK1	MAPK1	Definite	MAPK1	CHEMBL586031		DTC
MAPK1	MAPK1	Definite	MAPK1	ERLOTINIB		CIViC	26181029
MAPK1	MAPK1	Definite	MAPK1	BUMETANIDE		NCI	11807827
MAPK1	MAPK1	Definite	MAPK1	GAMBOGIC AMIDE		DTC	17911251
MAPK1	MAPK1	Definite	MAPK1	DERRUBONE		DTC
MAPK1	MAPK1	Definite	MAPK1	CHEMBL484662		DTC
MAPK1	MAPK1	Definite	MAPK1	GAMBOGIC ACID		DTC	17911251
MAPK1	MAPK1	Definite	MAPK1	RG-1530		DTC
MAPK1	MAPK1	Definite	MAPK1	R-1487		DTC
MAPK1	MAPK1	Definite	MAPK1	CHEMBL35482		DTC
MAPK1	MAPK1	Definite	MAPK1	ISOVELLERAL		DTC
MAPK1	MAPK1	Definite	MAPK1	CHEMBL225519		DTC
MAPK1	MAPK1	Definite	MAPK1	PESUDOGINSENOSIDE RP1 METHYL ESTER		DTC	20951582
MAPK1	MAPK1	Definite	MAPK1	CHEMBL2333543		DTC
MAPK1	MAPK1	Definite	MAPK1	CHEMBL1814509		DTC
MAPK1	MAPK1	Definite	MAPK1	SP-600125		DTC
MAPK1	MAPK1	Definite	MAPK1	CHEMBL581574		DTC
MAPK1	MAPK1	Definite	MAPK1	INDIRUBIN-3-MONOXIME		DTC
MAPK1	MAPK1	Definite	MAPK1	NECA		DTC
MAPK1	MAPK1	Definite	MAPK1	OPHIOBOLIN O		DTC	22130129
MAPK1	MAPK1	Definite	MAPK1	CHEMBL530280		DTC
MAPK1	MAPK1	Definite	MAPK1	TAE-684		DTC
MAPK1	MAPK1	Definite	MAPK1	GOSSYPOL		DTC
MAPK1	MAPK1	Definite	MAPK1	CHEMBL581872		DTC
MAPK1	MAPK1	Definite	MAPK1	CHEMBL2095095		DTC
MAPK1	MAPK1	Definite	MAPK1	CALCIMYCIN		DTC
MAPK1	MAPK1	Definite	MAPK1	O-DEMETHYLATED ADAPALENE		DTC
MAPK1	MAPK1	Definite	MAPK1	CHLORHEXIDINE HYDROCHLORIDE		DTC
MAPK1	MAPK1	Definite	MAPK1	MITOXANTRONE		DTC
MAPK1	MAPK1	Definite	MAPK1	CHEMBL428789		DTC
MAPK1	MAPK1	Definite	MAPK1	CHEMBL184074		DTC
MAPK1	MAPK1	Definite	MAPK1	NIFEDIPINE		DTC
MAPK1	MAPK1	Definite	MAPK1	CHEMBL505670		DTC
MAPK1	MAPK1	Definite	MAPK1	CHEMBL1939691		DTC
MAPK1	MAPK1	Definite	MAPK1	MADOLIN A		DTC
MAPK1	MAPK1	Definite	MAPK1	RAVOXERTINIB	inhibitor	ChemblInteractions|TTD	25320010
MAPK1	MAPK1	Definite	MAPK1	MUNDULONE		DTC
MAPK1	MAPK1	Definite	MAPK1	WITHAFERIN A		DTC	20726569
MAPK1	MAPK1	Definite	MAPK1	GF-109203		DTC
MAPK1	MAPK1	Definite	MAPK1	PF-00562271		DTC
MAPK1	MAPK1	Definite	MAPK1	QUINALIZARIN		DTC
MAPK1	MAPK1	Definite	MAPK1	MADOLIN T		DTC
MAPK1	MAPK1	Definite	MAPK1	FISETIN		DTC
MAPK1	MAPK1	Definite	MAPK1	GW282974X		DTC
MAPK1	MAPK1	Definite	MAPK1	MERCURIC CHLORIDE		DTC
MAPK1	MAPK1	Definite	MAPK1	ULIXERTINIB	inhibitor	ChemblInteractions|TTD	28939558
MAPK1	MAPK1	Definite	MAPK1	SANGUINARIUM		DTC
MAPK1	MAPK1	Definite	MAPK1	TYRPHOSTIN AG-1478		DTC
MAPK1	MAPK1	Definite	MAPK1	LORATADINE		DTC
MAPK1	MAPK1	Definite	MAPK1	PHENMEDIPHAM		DTC
MAPK1	MAPK1	Definite	MAPK1	WEDELOLACTONE		DTC	22926226
MAPK1	MAPK1	Definite	MAPK1	CI-1040		TTD
MAPK1	MAPK1	Definite	MAPK1	CHEMBL2063687		DTC	22283430
MAPK1	MAPK1	Definite	MAPK1	VOLVALERENAL D		DTC
MAPK1	MAPK1	Definite	MAPK1	CHEMBL421215		DTC
MAPK1	MAPK1	Definite	MAPK1	ACID BLUE 129		DTC
MAPK1	MAPK1	Definite	MAPK1	CHEMBL126804		DTC
MAPK1	MAPK1	Definite	MAPK1	ALPHA-NAPHTHOFLAVONE		DTC
MAPK1	MAPK1	Definite	MAPK1	BISINDOLYLMALEIMIDE IX		DTC
MAPK1	MAPK1	Definite	MAPK1	PHENYLMERCURIC ACETATE		DTC
MAPK1	MAPK1	Definite	MAPK1	GR-127935		DTC
MAPK1	MAPK1	Definite	MAPK1	YUANHUADINE		DTC	21916433
MAPK1	MAPK1	Definite	MAPK1	CHEMBL531322		DTC
MAPK1	MAPK1	Definite	MAPK1	CHEMBL2063681		DTC	22283430
MAPK1	MAPK1	Definite	MAPK1	DEMETHYLWEDELOLACTONE		DTC	22926226
MAPK1	MAPK1	Definite	MAPK1	SANGUINARINE SULFATE		DTC
MAPK1	MAPK1	Definite	MAPK1	NAFTOPIDIL		DTC
MAPK1	MAPK1	Definite	MAPK1	ETOPOSIDE		DTC	23999041
MAPK1	MAPK1	Definite	MAPK1	ALSTERPAULLONE		DTC
MAPK1	MAPK1	Definite	MAPK1	SORAFENIB		PharmGKB	20124951
MAPK1	MAPK1	Definite	MAPK1	SB-203580		DTC
MAPK1	MAPK1	Definite	MAPK1	CHELERYTHRINE CHLORIDE		DTC
MAPK1	MAPK1	Definite	MAPK1	THIMEROSAL		DTC
MAPK1	MAPK1	Definite	MAPK1	PIMOZIDE		DTC
MAPK1	MAPK1	Definite	MAPK1	GO-6976		DTC
MAPK1	MAPK1	Definite	MAPK1	CHEMBL578741		DTC
MAPK1	MAPK1	Definite	MAPK1	U-0126		DTC
MAPK1	MAPK1	Definite	MAPK1	MUNDULONE ACETATE		DTC
MAPK1	MAPK1	Definite	MAPK1	COMBRETASTATIN A4		DTC	22982122
MAPK1	MAPK1	Definite	MAPK1	DOXORUBICIN HYDROCHLORIDE		DTC
MAPK1	MAPK1	Definite	MAPK1	CHLOROTHALONIL		DTC
MAPK1	MAPK1	Definite	MAPK1	CHEMBL88272		DTC
MAPK1	MAPK1	Definite	MAPK1	CHEMBL429095		DTC
MAPK1	MAPK1	Definite	MAPK1	XANTHOHUMOL		DTC	22111577
MAPK1	MAPK1	Definite	MAPK1	REBAMIPIDE		NCI	17171453
MAPK1	MAPK1	Definite	MAPK1	SB-220025		DTC	10592235
MAPK1	MAPK1	Definite	MAPK1	ARISTOYUNNOLIN A		DTC
MAPK1	MAPK1	Definite	MAPK1	SB-202190		DTC
MAPK1	MAPK1	Definite	MAPK1	PLUMBAGIN		DTC
MAPK1	MAPK1	Definite	MAPK1	ETHER		NCI	16081674
MAPK1	MAPK1	Definite	MAPK1	CHEMBL578944		DTC
MAPK1	MAPK1	Definite	MAPK1	RELCOVAPTAN		DTC
MAPK1	MAPK1	Definite	MAPK1	PURPURIN		DTC
MAPK1	MAPK1	Definite	MAPK1	CHEMBL261237		DTC
MAPK1	MAPK1	Definite	MAPK1	CHEMBL580340		DTC
MAPK1	MAPK1	Definite	MAPK1	DAPH		DTC
MAPK1	MAPK1	Definite	MAPK1	CHEMBL2088730		DTC	22982122
MAPK1	MAPK1	Definite	MAPK1	ZALCITABINE		DTC
MAPK1	MAPK1	Definite	MAPK1	CIMIRACEMATE A		DTC	19835377
MAPK1	MAPK1	Definite	MAPK1	CAPTAN		DTC
MAPK1	MAPK1	Definite	MAPK1	CHEMBL541400		DTC
MAPK1	MAPK1	Definite	MAPK1	BENZALKONIUM CHLORIDE		DTC
MAPK1	MAPK1	Definite	MAPK1	CHEMBL547833		DTC
MAPK1	MAPK1	Definite	MAPK1	CHEMBL532849		DTC
MAPK1	MAPK1	Definite	MAPK1	CHEMBL285819		DTC
MAPK1	MAPK1	Definite	MAPK1	TYRPHOSTIN 47		DTC
MAPK1	MAPK1	Definite	MAPK1	CHEMBL210618		DTC
MAPK1	MAPK1	Definite	MAPK1	DIPHENHYDRAMINE HYDROCHLORIDE		DTC
MAPK1	MAPK1	Definite	MAPK1	CHEMBL597035		DTC
MAPK8	MAPK8	Definite	MAPK8	JNJ-7706621		DTC
MAPK8	MAPK8	Definite	MAPK8	OXYTOCIN		NCI	11566737
MAPK8	MAPK8	Definite	MAPK8	TANZISERTIB	inhibitor	ChemblInteractions|TTD
MAPK8	MAPK8	Definite	MAPK8	CYC-116		DTC
MAPK8	MAPK8	Definite	MAPK8	CENISERTIB		DTC
MAPK8	MAPK8	Definite	MAPK8	SORAFENIB		PharmGKB	20124951
MAPK8	MAPK8	Definite	MAPK8	BRIMAPITIDE, C-TERMINAL ACID		TdgClinicalTrial|TTD
MAPK8	MAPK8	Definite	MAPK8	GO-6976		DTC
MAPK8	MAPK8	Definite	MAPK8	CHEMBL406845		DTC
MAPK8	MAPK8	Definite	MAPK8	DOXYCYCLINE		NCI	16202406|15728539
MAPK8	MAPK8	Definite	MAPK8	CC-401	inhibitor	ChemblInteractions|TTD
MAPK8	MAPK8	Definite	MAPK8	SB-202190		DTC	22951114
MAPK8	MAPK8	Definite	MAPK8	BCG VACCINE		NCI	14742634
MAPK8	MAPK8	Definite	MAPK8	PALBOCICLIB		DTC
MAPK8	MAPK8	Definite	MAPK8	PLATINUM		NCI	12181446
MAPK8	MAPK8	Definite	MAPK8	DEXRAZOXANE		NCI	10487526
MAPK8	MAPK8	Definite	MAPK8	PAZOPANIB		DTC
MAPK8	MAPK8	Definite	MAPK8	BENTAMAPIMOD	inhibitor	ChemblInteractions
MAPK8	MAPK8	Definite	MAPK8	GEFITINIB		NCI	17205515
MAPK8	MAPK8	Definite	MAPK8	R-406		DTC
MAPK8	MAPK8	Definite	MAPK8	CARDAMOMIN		DTC	25959811
MAPK8	MAPK8	Definite	MAPK8	PRAZOSIN		NCI	12095132
MAPK8	MAPK8	Definite	MAPK8	VITAMIN E		NCI	16909121
MAPK8	MAPK8	Definite	MAPK8	BEXAROTENE		NCI	17027148
MAPK8	MAPK8	Definite	MAPK8	PICTILISIB		DTC
MAPK8	MAPK8	Definite	MAPK8	R-1487		DTC
MAPK8	MAPK8	Definite	MAPK8	TAE-684		DTC
MAPK8	MAPK8	Definite	MAPK8	BLEOMYCIN		NCI	16148050
MAPK8	MAPK8	Definite	MAPK8	SP-600125		DTC
MAPK8	MAPK8	Definite	MAPK8	CHEMBL210618		DTC
MAPK8	MAPK8	Definite	MAPK8	RHAMNETIN		DTC	24397781
MAPK8	MAPK8	Definite	MAPK8	TAK-715		DTC
MAPK8	MAPK8	Definite	MAPK8	DOVITINIB		DTC
MAPK8	MAPK8	Definite	MAPK8	PD-0166285		DTC
MAPK8	MAPK8	Definite	MAPK8	ENALAPRIL		NCI	16772709
MAPK8	MAPK8	Definite	MAPK8	IT-139		TTD
MAPK8	MAPK8	Definite	MAPK8	SB-203580		DTC
MAPK8	MAPK8	Definite	MAPK8	2-METHOXYESTRADIOL		NCI	9647742
MAPK8	MAPK8	Definite	MAPK8	CI-1040		TTD
MAPK8	MAPK8	Definite	MAPK8	HESPERADIN	inhibitor	DTC	19035792
MAPT	MAPT	Definite	MAPT	FENRETINIDE		DTC
MAPT	MAPT	Definite	MAPT	DIHYDROXANTHOHUMOL		DTC
MAPT	MAPT	Definite	MAPT	RALOXIFENE		DTC
MAPT	MAPT	Definite	MAPT	ERGOCRYPTINE		DTC
MAPT	MAPT	Definite	MAPT	CHEMBL602969		DTC
MAPT	MAPT	Definite	MAPT	DOXORUBICIN HYDROCHLORIDE		DTC
MAPT	MAPT	Definite	MAPT	DAPH		DTC
MAPT	MAPT	Definite	MAPT	CARBIDOPA		DTC
MAPT	MAPT	Definite	MAPT	JUGLONE		DTC
MAPT	MAPT	Definite	MAPT	CHEMBL582286		DTC
MAPT	MAPT	Definite	MAPT	PYRANTEL PAMOATE		DTC
MAPT	MAPT	Definite	MAPT	RHEIN		DTC
MAPT	MAPT	Definite	MAPT	CHEMBL1367933		DTC
MAPT	MAPT	Definite	MAPT	GOSSYPOL		DTC
MAPT	MAPT	Definite	MAPT	CHEMBL578741		DTC
MAPT	MAPT	Definite	MAPT	CHEMBL122701		DTC
MAPT	MAPT	Definite	MAPT	MORIN		DTC
MAPT	MAPT	Definite	MAPT	METHYL 7-DESHYDROXYPYROGALLIN-4-CARBOXYLATE		DTC
MAPT	MAPT	Definite	MAPT	CHEMBL343002		DTC
MAPT	MAPT	Definite	MAPT	DIHYDROERGOCRISTINE		DTC
MAPT	MAPT	Definite	MAPT	CHEMBL528181		DTC
MAPT	MAPT	Definite	MAPT	CHEMBL505670		DTC
MAPT	MAPT	Definite	MAPT	NOREPINEPHRINE		DTC
MAPT	MAPT	Definite	MAPT	CHEMBL1989853		DTC
MAPT	MAPT	Definite	MAPT	CHEMBL1543865		DTC
MAPT	MAPT	Definite	MAPT	CHEMBL576409		DTC
MAPT	MAPT	Definite	MAPT	ITRACONAZOLE		DTC
MAPT	MAPT	Definite	MAPT	HEXACHLOROPHENE		DTC
MAPT	MAPT	Definite	MAPT	CHEMBL35482		DTC
MAPT	MAPT	Definite	MAPT	CHEMBL600738		DTC
MAPT	MAPT	Definite	MAPT	NORDEFRIN		DTC
MAPT	MAPT	Definite	MAPT	CHEMBL601605		DTC
MAPT	MAPT	Definite	MAPT	CHEMBL1518572		DTC
MAPT	MAPT	Definite	MAPT	CHEMBL458094		DTC
MAPT	MAPT	Definite	MAPT	DOCEBENONE		DTC
MAPT	MAPT	Definite	MAPT	DANTROLENE		DTC
MAPT	MAPT	Definite	MAPT	NBQX		DTC
MAPT	MAPT	Definite	MAPT	ALTENUSIN		DTC
MAPT	MAPT	Definite	MAPT	3-METHOXYCATECHOL		DTC
MAPT	MAPT	Definite	MAPT	CHEMBL607309		DTC
MAPT	MAPT	Definite	MAPT	GW282974X		DTC
MAPT	MAPT	Definite	MAPT	ZAGOTENEMAB		TTD
MAPT	MAPT	Definite	MAPT	OXYPHENBUTAZONE		DTC
MAPT	MAPT	Definite	MAPT	ISOEUGENITOL		DTC
MAPT	MAPT	Definite	MAPT	CRYPTOTANSHINONE		DTC
MAPT	MAPT	Definite	MAPT	NIFEDIPINE		DTC
MAPT	MAPT	Definite	MAPT	CHEMBL523200		DTC
MAPT	MAPT	Definite	MAPT	SANGUINARIUM CHLORIDE		DTC
MAPT	MAPT	Definite	MAPT	O-DEMETHYLATED ADAPALENE		DTC
MAPT	MAPT	Definite	MAPT	DEXKETOPROFEN		DTC
MAPT	MAPT	Definite	MAPT	CHEMBL339587		DTC
MAPT	MAPT	Definite	MAPT	DITHIAZANINE IODIDE		DTC
MAPT	MAPT	Definite	MAPT	PIPLARTINE		DTC
MAPT	MAPT	Definite	MAPT	CHEMBL601367		DTC
MAPT	MAPT	Definite	MAPT	PICEATANNOL		DTC
MAPT	MAPT	Definite	MAPT	CHEMBL1320453		DTC
MAPT	MAPT	Definite	MAPT	EPALRESTAT		DTC
MAPT	MAPT	Definite	MAPT	AURINTRICARBOXYLIC ACID		DTC
MAPT	MAPT	Definite	MAPT	OSAJIN		DTC
MAPT	MAPT	Definite	MAPT	CHEMBL99408		DTC
MAPT	MAPT	Definite	MAPT	TRICLABENDAZOLE		DTC
MAPT	MAPT	Definite	MAPT	CHEMBL184074		DTC
MAPT	MAPT	Definite	MAPT	EMODIC ACID		DTC
MAPT	MAPT	Definite	MAPT	DAUNORUBICIN		DTC
MAPT	MAPT	Definite	MAPT	CARBOPLATIN		DTC
MAPT	MAPT	Definite	MAPT	DIHYDROERGOTAMINE		DTC
MAPT	MAPT	Definite	MAPT	INDIGOTINDISULFONATE		DTC
MAPT	MAPT	Definite	MAPT	DIHYDROERGOCRISTINE MESYLATE		DTC
MAPT	MAPT	Definite	MAPT	DEPHOSTATIN		DTC
MAPT	MAPT	Definite	MAPT	CHEMBL601952		DTC
MAPT	MAPT	Definite	MAPT	CHEMBL601385		DTC
MAPT	MAPT	Definite	MAPT	COUMESTROL		DTC
MAPT	MAPT	Definite	MAPT	DOCONEXENT		DTC
MAPT	MAPT	Definite	MAPT	CHEMBL584458		DTC
MAPT	MAPT	Definite	MAPT	CHEMBL601140		DTC
MAPT	MAPT	Definite	MAPT	PROTOPORPHYRIN		DTC
MAPT	MAPT	Definite	MAPT	ERGOCRISTINE		DTC
MAPT	MAPT	Definite	MAPT	DAMNACANTHAL		DTC
MAPT	MAPT	Definite	MAPT	DANTROLENE SODIUM		DTC
MAPT	MAPT	Definite	MAPT	CHEMBL244707		DTC
MAPT	MAPT	Definite	MAPT	CHEMBL515252		DTC
MAPT	MAPT	Definite	MAPT	CHEMBL59150		DTC
MAPT	MAPT	Definite	MAPT	PD-169316		DTC
MAPT	MAPT	Definite	MAPT	CHEMBL24983		DTC
MAPT	MAPT	Definite	MAPT	CHEMBL2181039		DTC	22913544
MAPT	MAPT	Definite	MAPT	CHEMBL126804		DTC
MAPT	MAPT	Definite	MAPT	TANSHINONE IIA		DTC
MAPT	MAPT	Definite	MAPT	OXOGLAUCINE		DTC
MAPT	MAPT	Definite	MAPT	AROMATICIN		DTC
MAPT	MAPT	Definite	MAPT	MANGOSTIN		DTC
MAPT	MAPT	Definite	MAPT	CHEMBL2181041		DTC	22913544
MAPT	MAPT	Definite	MAPT	CHEMBL1569494		DTC
MAPT	MAPT	Definite	MAPT	CHEMBL609606		DTC
MAPT	MAPT	Definite	MAPT	5-NITRO-2-PHENYLPROPYLAMINOBENZOIC ACID [NPPB]		DTC
MAPT	MAPT	Definite	MAPT	TETROQUINONE		DTC
MAPT	MAPT	Definite	MAPT	CHEMBL580155		DTC
MAPT	MAPT	Definite	MAPT	IODOPHTHALEIN		DTC
MAPT	MAPT	Definite	MAPT	PURPURIN		DTC
MAPT	MAPT	Definite	MAPT	CHEMBL595227		DTC
MAPT	MAPT	Definite	MAPT	CHEMBL312487		DTC
MAPT	MAPT	Definite	MAPT	DEHYDROVARIABILIN		DTC
MAPT	MAPT	Definite	MAPT	LAPACHOL		DTC
MAPT	MAPT	Definite	MAPT	SARCOLYSIN		DTC
MAPT	MAPT	Definite	MAPT	ARISTOLOCHIC ACID		DTC
MAPT	MAPT	Definite	MAPT	CHEMBL582715		DTC
MAPT	MAPT	Definite	MAPT	CHEMBL601110		DTC
MAPT	MAPT	Definite	MAPT	GF-109203		DTC
MAPT	MAPT	Definite	MAPT	MYRICETIN		DTC
MAPT	MAPT	Definite	MAPT	GEFITINIB		DTC
MAPT	MAPT	Definite	MAPT	2,3,4-TRIHYDROXY-4'-ETHOXYBENZOPHENONE		DTC
MAPT	MAPT	Definite	MAPT	SLAZINIC ACID		DTC
MAPT	MAPT	Definite	MAPT	HOMIDIUM BROMIDE		DTC
MAPT	MAPT	Definite	MAPT	CHEMBL601353		DTC
MAPT	MAPT	Definite	MAPT	2-BENZOYL-5-METHOXYBENZOQUINONE		DTC
MAPT	MAPT	Definite	MAPT	PHOSMET		DTC
MAPT	MAPT	Definite	MAPT	CHEMBL252417		DTC
MAPT	MAPT	Definite	MAPT	CHEMBL1519374		DTC
MAPT	MAPT	Definite	MAPT	WORTMANNIN		DTC
MAPT	MAPT	Definite	MAPT	SR-2640		DTC
MAPT	MAPT	Definite	MAPT	CHEMBL600747		DTC
MAPT	MAPT	Definite	MAPT	CHEMBL1814509		DTC
MAPT	MAPT	Definite	MAPT	CYSTAMINE DIHYDROCHLORIDE		DTC
MAPT	MAPT	Definite	MAPT	PURPUROGALLIN		DTC
MAPT	MAPT	Definite	MAPT	CAPSAZEPINE		DTC
MAPT	MAPT	Definite	MAPT	PTEROSTILBENE		DTC
MAPT	MAPT	Definite	MAPT	QUINALIZARIN		DTC
MAPT	MAPT	Definite	MAPT	CHEMBL196814		DTC
MAPT	MAPT	Definite	MAPT	ARACHIDONIC ACID		DTC
MAPT	MAPT	Definite	MAPT	2,6-DIMETHOXYQUINONE		DTC
MAPT	MAPT	Definite	MAPT	RACEPINEPHRINE		DTC
MAPT	MAPT	Definite	MAPT	RHAMNETIN		DTC
MAPT	MAPT	Definite	MAPT	XANTHOANGELOL		DTC
MAPT	MAPT	Definite	MAPT	BERBERINE CHLORIDE		DTC
MAPT	MAPT	Definite	MAPT	NITAZOXANIDE		DTC
MAPT	MAPT	Definite	MAPT	CHEMBL579837		DTC
MAPT	MAPT	Definite	MAPT	CYSTAMINE HYDROCHLORIDE		DTC
MAPT	MAPT	Definite	MAPT	GUTHION		DTC
MAPT	MAPT	Definite	MAPT	ERBSTATIN		DTC
MAPT	MAPT	Definite	MAPT	IRIGINOL HEXAACEATATE		DTC
MAPT	MAPT	Definite	MAPT	CHEMBL222556		DTC
MAPT	MAPT	Definite	MAPT	4-METHOXYDALBERGIONE		DTC
MAPT	MAPT	Definite	MAPT	CAFFEIC ACID PHENETHYL ESTER		DTC
MAPT	MAPT	Definite	MAPT	Z-PRO-PROLINAL		DTC
MAPT	MAPT	Definite	MAPT	CARBONYL CYANIDE M-CHLOROPHENYLHYDRAZONE		DTC
MAPT	MAPT	Definite	MAPT	CHEMBL68534		DTC
MAPT	MAPT	Definite	MAPT	ELLAGIC ACID		DTC
MAPT	MAPT	Definite	MAPT	GOSSYPETIN		DTC
MAPT	MAPT	Definite	MAPT	CHEMBL2094422		DTC
MAPT	MAPT	Definite	MAPT	SANGUINARINE SULFATE		DTC
MAPT	MAPT	Definite	MAPT	NORDIHYDROGUAIARETIC ACID		DTC
MAPT	MAPT	Definite	MAPT	FELODIPINE		DTC
MAPT	MAPT	Definite	MAPT	CHEMBL337173		DTC
MAPT	MAPT	Definite	MAPT	CHEMBL603952		DTC
MAPT	MAPT	Definite	MAPT	CHEMBL1546228		DTC
MAPT	MAPT	Definite	MAPT	CHEMBL56731		DTC
MAPT	MAPT	Definite	MAPT	CHEMBL1451216		DTC
MAPT	MAPT	Definite	MAPT	OXIDOPAMINE HYDROCHLORIDE		DTC
MAPT	MAPT	Definite	MAPT	CHEMBL242171		DTC
MAPT	MAPT	Definite	MAPT	CHEMBL166486		DTC
MAPT	MAPT	Definite	MAPT	INDIRUBIN-3-MONOXIME		DTC
MAPT	MAPT	Definite	MAPT	NORSTICTIC ACID		DTC
MAPT	MAPT	Definite	MAPT	AMINOHIPPURIC ACID		DTC
MAPT	MAPT	Definite	MAPT	ISOLIQUIRITIGENIN		DTC
MAPT	MAPT	Definite	MAPT	DIAMIDE		DTC
MAPT	MAPT	Definite	MAPT	EMODIN		DTC
MAPT	MAPT	Definite	MAPT	OBTUSAQUINONE		DTC
MAPT	MAPT	Definite	MAPT	TYRPHOSTIN 23		DTC
MAPT	MAPT	Definite	MAPT	OLEOYL DOPAMINE		DTC
MAPT	MAPT	Definite	MAPT	CONGO RED		DTC
MAPT	MAPT	Definite	MAPT	GARCINONE E		DTC
MAPT	MAPT	Definite	MAPT	CURCUMIN		DTC
MAPT	MAPT	Definite	MAPT	CHEMBL533293		DTC
MAPT	MAPT	Definite	MAPT	12A-HYDROXY-5-DEOXYDEHYDROMUNDUSERONE		DTC
MAPT	MAPT	Definite	MAPT	CHEMBL578512		DTC
MAPT	MAPT	Definite	MAPT	3,4-DIDESMETHYL-5-DESHYDROXY-3'-ETHOXYSCLEROIN		DTC
MAPT	MAPT	Definite	MAPT	DIHYDROERGOTAMINE MESYLATE		DTC
MAPT	MAPT	Definite	MAPT	BROMOENOL LACTONE		DTC
MAPT	MAPT	Definite	MAPT	MESNA		DTC
MAPT	MAPT	Definite	MAPT	PHENAZOPYRIDINE HYDROCHLORIDE		DTC
MAPT	MAPT	Definite	MAPT	APOMORPHINE HYDROCHLORIDE HEMIHYDRATE		DTC
MAPT	MAPT	Definite	MAPT	CHEMBL586031		DTC
MAPT	MAPT	Definite	MAPT	DERRUBONE		DTC
MAPT	MAPT	Definite	MAPT	4,4'-DIMETHOXYDALBERGIONE		DTC
MAPT	MAPT	Definite	MAPT	THIOLUTIN		DTC
MAPT	MAPT	Definite	MAPT	ALLOXAN		DTC
MAPT	MAPT	Definite	MAPT	CHEMBL1574420		DTC
MAPT	MAPT	Definite	MAPT	CHEMBL146710		DTC
MAPT	MAPT	Definite	MAPT	CHEMBL457504		DTC
MAPT	MAPT	Definite	MAPT	CHEMBL606167		DTC
MAPT	MAPT	Definite	MAPT	CHEMBL227959		DTC
MAPT	MAPT	Definite	MAPT	CHEMBL403741		DTC
MAPT	MAPT	Definite	MAPT	CHEMBL2181046		DTC	22913544
MAPT	MAPT	Definite	MAPT	CHEMBL67535		DTC
MAPT	MAPT	Definite	MAPT	MACLURAXANTHONE		DTC
MAPT	MAPT	Definite	MAPT	5-BENZYLOXYTRYPTAMINE		DTC
MAPT	MAPT	Definite	MAPT	CHEMBL582473		DTC
MAPT	MAPT	Definite	MAPT	CHEMBL528807		DTC
MAPT	MAPT	Definite	MAPT	GOSURANEMAB		TTD
MAPT	MAPT	Definite	MAPT	ETHOPROPAZINE HYDROCHLORIDE		DTC
MAPT	MAPT	Definite	MAPT	CHEMBL1503190		DTC
MAPT	MAPT	Definite	MAPT	CHEMBL1601846		DTC
MAPT	MAPT	Definite	MAPT	NICLOSAMIDE		DTC
MAPT	MAPT	Definite	MAPT	CHEMBL538104		DTC
MAPT	MAPT	Definite	MAPT	OXOPURPUREINE		DTC
MAPT	MAPT	Definite	MAPT	CHEMBL310934		DTC
MAPT	MAPT	Definite	MAPT	TRANSPLATIN		DTC
MAPT	MAPT	Definite	MAPT	CHEMBL584442		DTC
[truncated: 837 more rows]
