# Supplementary material for: A systematic review and functional in-silico analysis of genes and variants associated with amyotrophic lateral sclerosis
Source: Front Neurosci. 2025 Jun 16;19:1598336. doi: 10.3389/fnins.2025.1598336 (PMC12206810; doi:10.3389/fnins.2025.1598336)
Supplement: Supplementary Table 10 — Differential gene expression analysis metrics of ALS-associated genes in public databases of peripheral blood mononuclear cells and postmortem cortex samples. [file Table_10.xlsx]

## Sheet: GSE183204
Gene ID	ALS	Control	logFC	AveExpr	t	P.Value	adj.P.Val	B	Gene Name	regulationInALS
ENSG00000116560	7.13376	7.78798	0.654217	7.46087	6.28122	8.62466e-06	0.00170703	3.76514	SFPQ	down
ENSG00000278311	5.41475	6.09687	0.682116	5.75581	6.06602	1.30807e-05	0.00170703	3.35415	GGNBP2	down
ENSG00000116489	6.63965	7.14007	0.500417	6.88986	5.65732	2.93437e-05	0.0025529	2.55622	CAPZA1	down
ENSG00000015479	6.64132	7.39629	0.754969	7.0188	5.3682	5.26435e-05	0.00286633	1.97874	MATR3	down
ENSG00000083799	5.96756	6.77999	0.812438	6.37377	5.34754	5.49104e-05	0.00286633	1.93708	CYLD	down
ENSG00000100523	4.56294	5.1422	0.579264	4.85257	4.96675	0.00012049	0.00458438	1.16094	DDHD1	down
ENSG00000197324	4.86749	4.41864	-0.44885	4.64306	-4.95705	0.000122953	0.00458438	1.14097	LRP10	up
ENSG00000092439	4.48897	4.99806	0.509091	4.74352	4.38684	0.000410179	0.012561	-0.0462049	TRPM7	down
ENSG00000090054	4.30591	4.58821	0.282293	4.44706	4.36137	0.000433138	0.012561	-0.0997443	SPTLC1	down
ENSG00000092108	5.58341	6.10169	0.518287	5.84255	4.19294	0.00062149	0.0162209	-0.454311	SCFD1	down
ENSG00000108064	3.20866	3.81677	0.608103	3.51272	4.09242	0.000771533	0.0183064	-0.666327	TFAM	down
ENSG00000114480	2.48712	3.10836	0.621248	2.79774	4.01289	0.000915783	0.0187699	-0.834152	GBE1	down
ENSG00000107643	4.15329	4.6957	0.542413	4.4245	4.00332	0.000934898	0.0187699	-0.854366	MAPK8	down
ENSG00000120162	1.0386	1.38013	0.341526	1.20937	3.80718	0.00142809	0.0266236	-1.26819	MOB3B	down
ENSG00000099994	0.468289	0.240585	-0.227704	0.354437	-3.75061	0.00161392	0.0280822	-1.38741	SUSD2	up
ENSG00000111674	3.82119	3.17791	-0.643277	3.49955	-3.71719	0.00173487	0.0283001	-1.45778	ENO2	up
ENSG00000159363	3.80323	3.38351	-0.419719	3.59337	-3.61184	0.0021788	0.0334509	-1.67929	ATP13A2	up
ENSG00000204287	8.17385	8.94524	0.77139	8.55954	3.56578	0.00240689	0.0349	-1.77592	HLA-DRA	down
ENSG00000170017	2.723	3.27935	0.556346	3.00117	3.49724	0.00279113	0.0383413	-1.91947	ALCAM	down
ENSG00000114354	3.78587	4.23169	0.445818	4.00878	3.2937	0.00432865	0.0564889	-2.34318	TFG	down
ENSG00000204843	4.5902	4.13536	-0.454833	4.36278	-3.22685	0.00499737	0.0621101	-2.48132	DCTN1	up
ENSG00000070756	8.97778	9.33079	0.353009	9.15428	3.1524	0.00586197	0.0695442	-2.63441	PABPC1	down
ENSG00000114026	3.71206	3.23871	-0.473348	3.47538	-3.01989	0.00777818	0.0812457	-2.90471	OGG1	up
ENSG00000121966	7.3022	8.28978	0.987582	7.79599	2.99063	0.00827739	0.0812457	-2.96396	CXCR4	down
ENSG00000100749	4.16476	4.5377	0.372934	4.35123	2.98342	0.00840513	0.0812457	-2.97854	VRK1	down
ENSG00000147894	5.07842	5.81288	0.734462	5.44565	2.98301	0.00841243	0.0812457	-2.97937	C9orf72	down
ENSG00000162623	2.38166	2.83227	0.450615	2.60697	2.96254	0.00878591	0.0812457	-3.02069	TYW3	down
ENSG00000083937	3.32039	3.85882	0.53843	3.58961	2.9414	0.00918853	0.0812457	-3.06327	CHMP2B	down
ENSG00000165119	7.53281	7.87173	0.338914	7.70227	2.92416	0.00953012	0.0812457	-3.09793	HNRNPK	down
ENSG00000106460	3.36915	3.83723	0.468075	3.60319	2.90262	0.00997422	0.0812457	-3.14114	TMEM106B	down
ENSG00000124788	4.75038	5.16263	0.412256	4.95651	2.89898	0.0100513	0.0812457	-3.14845	ATXN1	down
ENSG00000183735	3.94811	4.3969	0.448783	4.1725	2.89787	0.010075	0.0812457	-3.15067	TBK1	down
ENSG00000187239	6.1497	6.48503	0.335326	6.31736	2.87628	0.0105447	0.0812457	-3.19386	FNBP1	down
ENSG00000204472	6.69488	7.3155	0.620625	7.00519	2.87453	0.0105837	0.0812457	-3.19735	AIF1	down
ENSG00000162063	1.07779	0.759829	-0.317958	0.918808	-2.83818	0.0114262	0.0818722	-3.26983	CCNF	up
ENSG00000165280	5.84958	6.05445	0.20487	5.95202	2.8186	0.0119065	0.0818722	-3.30873	VCP	down
ENSG00000119392	3.43356	3.1319	-0.301662	3.28273	-2.8185	0.0119089	0.0818722	-3.30892	GLE1	up
ENSG00000107290	5.48909	5.78503	0.29594	5.63706	2.79716	0.0124545	0.0818722	-3.35121	SETX	down
ENSG00000164830	4.24098	4.68309	0.442113	4.46204	2.78897	0.0126705	0.0818722	-3.36742	OXR1	down
ENSG00000184916	0.800061	0.398165	-0.401896	0.599113	-2.78118	0.012879	0.0818722	-3.38281	JAG2	up
ENSG00000023041	4.00469	4.39914	0.394451	4.20191	2.77586	0.0130233	0.0818722	-3.39331	ZDHHC6	down
ENSG00000153147	4.31413	4.76519	0.451064	4.53966	2.77034	0.0131748	0.0818722	-3.40421	SMARCA5	down
ENSG00000156304	4.09921	4.47645	0.37724	4.28783	2.75773	0.0135272	0.082107	-3.42907	SCAF4	down
ENSG00000122566	6.86415	7.20685	0.342691	7.0355	2.73314	0.0142403	0.0837664	-3.4774	HNRNPA2B1	down
ENSG00000092140	3.73798	4.09909	0.361113	3.91853	2.72639	0.0144425	0.0837664	-3.49066	G2E3	down
ENSG00000040608	0.631096	0.326555	-0.304541	0.478826	-2.71512	0.0147859	0.0838942	-3.51274	RTN4R	up
ENSG00000141424	2.74334	3.30381	0.560463	3.02358	2.67416	0.0161014	0.0885655	-3.5927	SLC39A6	down
ENSG00000127824	6.53608	5.58724	-0.948843	6.06166	-2.66424	0.0164363	0.0885655	-3.61198	TUBA4A	up
ENSG00000228526	0.30242	0.0677324	-0.234687	0.185076	-2.64813	0.0169946	0.0885655	-3.64325	MIR34A	up
ENSG00000204084	3.87501	3.64597	-0.229035	3.76049	-2.6444	0.0171265	0.0885655	-3.65048	INPP5B	up
ENSG00000062485	5.23327	5.52244	0.289167	5.37785	2.63309	0.0175322	0.0885655	-3.67238	CS	down
ENSG00000168297	4.25651	4.51559	0.259087	4.38605	2.62999	0.0176452	0.0885655	-3.67839	PXK	down
ENSG00000176697	0.174479	0.033675	-0.140804	0.104077	-2.49947	0.0230749	0.113442	-3.92809	BDNF	---
ENSG00000165240	2.0884	2.32335	0.23495	2.20588	2.49114	0.0234707	0.113442	-3.94385	ATP7A	---
ENSG00000069535	0.861112	0.144444	-0.716668	0.502778	-2.41593	0.0273443	0.127365	-4.08495	MAOB	---
ENSG00000124164	3.29486	2.86645	-0.428413	3.08066	-2.40555	0.0279239	0.127365	-4.10427	VAPB	---
ENSG00000250479	4.11126	4.46369	0.35243	4.28748	2.39896	0.0282978	0.127365	-4.11651	CHCHD10	---
ENSG00000106211	3.33754	2.63214	-0.705398	2.98484	-2.39886	0.0283034	0.127365	-4.11669	HSPB1	---
ENSG00000183077	2.32412	1.92301	-0.40111	2.12357	-2.3718	0.0298886	0.132219	-4.16677	AFMID	---
ENSG00000110911	4.40364	4.69326	0.289619	4.54845	2.33224	0.0323573	0.140754	-4.23951	SLC11A2	---
ENSG00000197971	6.09238	5.85913	-0.233257	5.97576	-2.31103	0.0337574	0.142863	-4.27824	MBP	---
ENSG00000119912	3.66748	3.9605	0.293018	3.81399	2.30838	0.0339368	0.142863	-4.28308	IDE	---
ENSG00000169247	2.39567	1.28096	-1.11471	1.83832	-2.28995	0.0352051	0.14585	-4.31656	SH3TC2	---
ENSG00000121691	4.54223	5.05511	0.512879	4.79867	2.26651	0.0368833	0.148836	-4.35898	CAT	---
ENSG00000159921	2.22161	2.52144	0.299832	2.37152	2.25995	0.0373655	0.148836	-4.3708	GNE	---
ENSG00000124813	2.86792	3.15524	0.287321	3.01158	2.2563	0.0376366	0.148836	-4.37737	RUNX2	---
ENSG00000100345	8.06127	7.4705	-0.590768	7.76588	-2.2322	0.0394724	0.153766	-4.42062	MYH9	---
ENSG00000203747	6.62195	6.0652	-0.556755	6.34358	-2.21109	0.0411484	0.157689	-4.45831	FCGR3A	---
ENSG00000135486	7.76502	8.12294	0.35792	7.94398	2.19726	0.0422818	0.157689	-4.48289	HNRNPA1	---
ENSG00000168246	1.2695	1.61283	0.34333	1.44116	2.19713	0.0422921	0.157689	-4.48311	UBTD2	---
ENSG00000185432	4.4877	4.03036	-0.457342	4.25903	-2.1743	0.0442265	0.162579	-4.52351	METTL7A	---
ENSG00000258818	1.02374	1.64616	0.622418	1.33495	2.14989	0.0463849	0.168145	-4.56644	RNASE4	---
ENSG00000204842	4.92137	4.44965	-0.47172	4.68551	-2.13551	0.0477006	0.170546	-4.5916	ATXN2	---
ENSG00000150782	1.78014	2.33268	0.552546	2.05641	2.12605	0.0485853	0.171362	-4.60811	IL18	---
ENSG00000133624	4.79826	4.28274	-0.515523	4.5405	-2.10286	0.0508165	0.176841	-4.64837	ZNF767P	---
ENSG00000197142	4.44147	4.16435	-0.27712	4.30291	-2.09396	0.0516982	0.177543	-4.66377	ACSL5	---
ENSG00000211625	0.326805	0.824459	0.497654	0.575632	2.06912	0.0542314	0.183823	-4.70652	IGKV3D-20	---
ENSG00000007314	0.108619	0.0282094	-0.0804092	0.068414	-2.05553	0.0556642	0.186261	-4.72977	SCN4A	---
ENSG00000185963	4.73871	4.2829	-0.455801	4.51081	-2.01842	0.0597546	0.197417	-4.79282	BICD2	---
ENSG00000168329	5.74654	5.02613	-0.720411	5.38634	-2.00005	0.0618785	0.199335	-4.82378	CX3CR1	---
ENSG00000188021	3.37552	3.59615	0.220634	3.48583	1.99735	0.062197	0.199335	-4.82833	UBQLN2	---
ENSG00000044574	4.36808	4.81587	0.447786	4.59197	1.99372	0.0626263	0.199335	-4.83441	HSPA5	---
ENSG00000184402	2.98209	2.684	-0.298092	2.83304	-1.962	0.0664965	0.209103	-4.88736	SS18L1	---
ENSG00000151726	4.49437	5.08549	0.591114	4.78993	1.94914	0.0681254	0.209253	-4.90867	ACSL1	---
ENSG00000198722	1.10647	0.62514	-0.481327	0.865803	-1.94896	0.0681476	0.209253	-4.90896	UNC13B	---
ENSG00000010704	1.85825	1.54767	-0.310582	1.70296	-1.93692	0.0697063	0.210213	-4.92884	HFE	---
ENSG00000082996	5.40831	5.69941	0.291105	5.55386	1.93413	0.0700709	0.210213	-4.93343	RNF13	---
ENSG00000156299	4.50081	4.17718	-0.323628	4.33899	-1.90818	0.0735547	0.218157	-4.97597	TIAM1	---
ENSG00000149311	7.41639	7.75837	0.341975	7.58738	1.89066	0.0759924	0.222854	-5.00447	ATM	---
ENSG00000141698	2.66924	3.17657	0.507329	2.92291	1.85978	0.080465	0.232715	-5.0543	NT5C3B	---
ENSG00000136235	0.58079	0.320297	-0.260493	0.450543	-1.84953	0.0819998	0.232715	-5.07072	GPNMB	---
ENSG00000131018	6.51389	6.10257	-0.411321	6.30823	-1.84636	0.0824796	0.232715	-5.07578	SYNE1	---
ENSG00000163092	0.346525	0.15815	-0.188375	0.252338	-1.84346	0.0829216	0.232715	-5.08042	XIRP2	---
ENSG00000103248	3.27042	3.05252	-0.217898	3.16147	-1.82873	0.0851955	0.236553	-5.10386	MTHFSD	---
ENSG00000178209	6.22512	5.82469	-0.400434	6.0249	-1.80832	0.0884379	0.242972	-5.13615	PLEC	---
ENSG00000166035	1.93592	1.3283	-0.607615	1.63211	-1.78545	0.0921969	0.248967	-5.17202	LIPC	---
ENSG00000164073	3.79887	4.06609	0.267221	3.93248	1.78348	0.0925278	0.248967	-5.1751	MFSD8	---
ENSG00000185803	3.17914	2.89422	-0.284916	3.03668	-1.77385	0.0941576	0.249993	-5.1901	SLC52A2	---
ENSG00000122359	6.08537	6.26591	0.180538	6.17564	1.76995	0.094825	0.249993	-5.19616	ANXA11	---
ENSG00000160789	4.45426	3.62415	-0.830109	4.03921	-1.72545	0.102736	0.268141	-5.26467	LMNA	---
ENSG00000142082	2.75041	2.48625	-0.264156	2.61833	-1.71289	0.10507	0.271518	-5.28379	SIRT3	---
ENSG00000115041	0	0.0793589	0.0793589	0.0396794	1.69431	0.108606	0.277905	-5.31189	KCNIP3	---
ENSG00000147955	3.07695	2.8163	-0.260642	2.94663	-1.67512	0.112367	0.282767	-5.34069	SIGMAR1	---
ENSG00000100731	5.95122	6.2577	0.306481	6.10446	1.66366	0.114664	0.282767	-5.35777	PCNX1	---
ENSG00000155980	0.196309	0.119471	-0.0768379	0.15789	-1.65989	0.11543	0.282767	-5.36338	KIF5A	---
ENSG00000100815	4.4277	4.2464	-0.181305	4.33705	-1.65767	0.115883	0.282767	-5.36668	TRIP11	---
ENSG00000177628	3.58515	3.37873	-0.206427	3.48194	-1.65747	0.115924	0.282767	-5.36697	GBA	---
ENSG00000109079	2.14868	1.95502	-0.193661	2.05185	-1.64257	0.119	0.28615	-5.389	TNFAIP1	---
ENSG00000121858	5.07471	4.63685	-0.437862	4.85578	-1.64016	0.119503	0.28615	-5.39254	TNFSF10	---
ENSG00000109572	4.76648	4.21702	-0.549458	4.49175	-1.60738	0.126545	0.299269	-5.44045	CLCN3	---
ENSG00000136244	0.467075	0.986373	0.519299	0.726724	1.60407	0.127276	0.299269	-5.44526	IL6	---
ENSG00000138722	3.71976	2.79766	-0.922098	3.25871	-1.5856	0.131417	0.306249	-5.47191	MMRN1	---
ENSG00000155636	2.57161	2.80672	0.235111	2.68916	1.56453	0.136278	0.311544	-5.50202	RBM45	---
ENSG00000133063	0.96815	0.690428	-0.277722	0.829289	-1.5534	0.138907	0.311544	-5.51781	CHIT1	---
ENSG00000175356	0.526472	0.282124	-0.244348	0.404298	-1.55305	0.13899	0.311544	-5.5183	SCUBE2	---
ENSG00000108518	8.24557	8.0156	-0.22997	8.13059	-1.54927	0.139892	0.311544	-5.52364	PFN1	---
ENSG00000073008	2.25318	1.89729	-0.355882	2.07523	-1.54836	0.140112	0.311544	-5.52493	PVR	---
ENSG00000078018	0.708421	0.433161	-0.27526	0.570791	-1.53758	0.142717	0.311544	-5.5401	MAP2	---
ENSG00000021574	3.4324	3.59004	0.157636	3.51122	1.53465	0.143431	0.311544	-5.54421	SPAST	---
ENSG00000075945	3.98569	3.58501	-0.400677	3.78535	-1.5328	0.143885	0.311544	-5.5468	KIFAP3	---
ENSG00000118965	1.48394	1.6649	0.180954	1.57442	1.53057	0.144432	0.311544	-5.54992	WDR35	---
ENSG00000065621	0.602509	0.505024	-0.097485	0.553767	-1.52373	0.146122	0.312137	-5.55947	GSTO2	---
ENSG00000116688	4.42601	3.99655	-0.429463	4.21128	-1.51981	0.147099	0.312137	-5.56494	MFN2	---
ENSG00000142168	4.87168	5.21741	0.345728	5.04455	1.50627	0.150514	0.313131	-5.58372	SOD1	---
ENSG00000138356	0.257781	0.030964	-0.226817	0.144373	-1.50259	0.151454	0.313131	-5.58881	AOX1	---
ENSG00000214944	0.97613	0.69388	-0.28225	0.835005	-1.49975	0.152182	0.313131	-5.59272	ARHGEF28	---
ENSG00000177688	2.36594	2.71049	0.344542	2.53822	1.49753	0.152754	0.313131	-5.59578	SUMO4	---
ENSG00000072310	4.55523	4.24246	-0.312771	4.39884	-1.49438	0.153566	0.313131	-5.6001	SREBF1	---
ENSG00000185615	0.0681024	0	-0.0681024	0.0340512	-1.47335	0.159092	0.321884	-5.62885	PDIA2	---
ENSG00000160255	8.25296	7.98717	-0.265791	8.12006	-1.44321	0.167294	0.335301	-5.66949	ITGB2	---
ENSG00000261857	1.01171	0.613834	-0.397874	0.812771	-1.43962	0.168293	0.335301	-5.67428	MIA	---
ENSG00000105852	0.0750129	0	-0.0750129	0.0375065	-1.42144	0.173433	0.340415	-5.69844	PON3	---
ENSG00000042493	4.87692	5.19498	0.318063	5.03595	1.42131	0.173468	0.340415	-5.6986	CAPG	---
ENSG00000004139	2.83144	2.65634	-0.175099	2.74389	-1.41262	0.17597	0.342748	-5.71007	SARM1	---
ENSG00000081189	5.08698	5.3183	0.231325	5.20264	1.3997	0.179744	0.346086	-5.72701	MEF2C	---
ENSG00000064886	2.15371	2.51962	0.365902	2.33667	1.39769	0.180336	0.346086	-5.72963	CHI3L2	---
ENSG00000136237	0.613262	0.956492	0.34323	0.784877	1.38959	0.182742	0.348143	-5.74017	RAPGEF5	---
ENSG00000165646	1.53764	1.03563	-0.502018	1.28664	-1.38478	0.184183	0.348347	-5.74642	SLC18A2	---
ENSG00000117280	4.17882	3.99483	-0.183996	4.08683	-1.37879	0.18599	0.349233	-5.75416	RAB29	---
ENSG00000181019	0.659715	0.916348	0.256633	0.788031	1.3708	0.18842	0.351269	-5.76444	NQO1	---
ENSG00000011600	7.366	7.69549	0.329492	7.53075	1.36329	0.190729	0.353052	-5.77407	TYROBP	---
ENSG00000130226	0.0322218	0	-0.0322218	0.0161109	-1.33576	0.199388	0.36513	-5.80899	DPP6	---
ENSG00000136546	0	0.0261698	0.0261698	0.0130849	1.33369	0.200052	0.36513	-5.81159	SCN7A	---
ENSG00000065833	1.07326	0.694213	-0.379044	0.883735	-1.3278	0.201951	0.366036	-5.81899	ME1	---
ENSG00000167701	0.0460756	0.00154626	-0.0445294	0.0238109	-1.31556	0.205942	0.370695	-5.83426	GPT	---
ENSG00000171759	0.0385424	0	-0.0385424	0.0192712	-1.29292	0.213486	0.381643	-5.8622	PAH	---
ENSG00000116001	5.78797	5.626	-0.161964	5.70699	-1.28727	0.215402	0.382449	-5.86911	TIA1	---
ENSG00000214274	1.03283	1.33408	0.301249	1.18346	1.25337	0.227182	0.400639	-5.91005	ANG	---
ENSG00000125538	4.42871	5.75081	1.3221	5.08976	1.23021	0.235516	0.412548	-5.93751	IL1B	---
ENSG00000171735	4.91616	4.59014	-0.326016	4.75315	-1.21503	0.241104	0.419522	-5.95527	CAMTA1	---
ENSG00000010932	0.00110308	0.0206647	0.0195616	0.0108839	1.20934	0.243227	0.420412	-5.96188	FMO1	---
ENSG00000161011	6.67781	6.48448	-0.193334	6.58114	-1.19604	0.248239	0.426253	-5.97723	SQSTM1	---
ENSG00000131943	3.17981	2.99841	-0.181408	3.08911	-1.15931	0.262493	0.445415	-6.01888	C19orf12	---
ENSG00000003393	2.35377	2.50619	0.152418	2.42998	1.15851	0.262812	0.445415	-6.01978	ALS2	---
ENSG00000130477	0.0246929	0.00281388	-0.021879	0.0137534	-1.09327	0.28966	0.487193	-6.09098	UNC13A	---
ENSG00000196557	0.627761	0.501211	-0.12655	0.564486	-1.08967	0.291196	0.487193	-6.09479	CACNA1H	---
ENSG00000137601	2.59384	2.72158	0.127745	2.65771	1.07239	0.298665	0.496507	-6.11301	NEK1	---
ENSG00000132740	3.36515	3.17246	-0.192689	3.2688	-1.06108	0.303626	0.499416	-6.12479	IGHMBP2	---
ENSG00000108691	0.301237	0.719248	0.418011	0.510243	1.05968	0.304242	0.499416	-6.12623	CCL2	---
ENSG00000188786	2.84173	3.07904	0.237309	2.96038	1.03389	0.315799	0.511829	-6.15266	MTF1	---
ENSG00000197381	3.61589	3.36669	-0.249194	3.49129	-1.03066	0.317268	0.511829	-6.15593	ADARB1	---
ENSG00000135406	0	0.0400451	0.0400451	0.0200226	1.0296	0.317751	0.511829	-6.157	PRPH	---
ENSG00000252421	0	0.315141	0.315141	0.157571	1.02545	0.319648	0.511829	-6.16118	RNU6-1069P	---
ENSG00000129167	0.596941	0.7547	0.157759	0.67582	1.01637	0.323827	0.513539	-6.17028	TPH1	---
ENSG00000232810	3.25891	3.84008	0.581166	3.5495	1.01458	0.324651	0.513539	-6.17206	TNF	---
ENSG00000110887	0.0573943	0.00627742	-0.0511169	0.0318359	-1.0019	0.330563	0.517534	-6.18464	DAO	---
ENSG00000067182	5.37745	5.20493	-0.172518	5.29119	-1.00067	0.331142	0.517534	-6.18585	TNFRSF1A	---
ENSG00000183715	0.0485183	0	-0.0485183	0.0242592	-0.993964	0.3343	0.519359	-6.19243	OPCML	---
ENSG00000008118	0	0.0438732	0.0438732	0.0219366	0.987172	0.337522	0.521261	-6.19906	CAMK1G	---
ENSG00000168314	0.0280636	0.00242418	-0.0256394	0.0152439	-0.977242	0.342271	0.524728	-6.20867	MOBP	---
ENSG00000198502	4.73917	5.49608	0.756911	5.11762	0.974092	0.343788	0.524728	-6.21171	HLA-DRB5	---
ENSG00000101276	0.0286477	0.000158979	-0.0284887	0.0144033	-0.935779	0.362605	0.550232	-6.24789	SLC52A3	---
ENSG00000123892	1.02331	0.911313	-0.111997	0.967311	-0.905599	0.377915	0.565719	-6.27547	RAB38	---
ENSG00000100285	0.193227	0.246407	0.0531797	0.219817	0.903195	0.379153	0.565719	-6.27764	NEFH	---
ENSG00000100453	5.8353	5.50015	-0.335145	5.66772	-0.902883	0.379314	0.565719	-6.27792	GZMB	---
ENSG00000150540	3.76975	3.98964	0.219884	3.87969	0.890584	0.385692	0.571963	-6.28889	HNMT	---
ENSG00000136634	0.337251	0.667699	0.330449	0.502475	0.881101	0.390658	0.576054	-6.29726	IL10	---
ENSG00000136156	8.51764	8.2704	-0.247241	8.39402	-0.86753	0.397838	0.577735	-6.3091	ITM2B	---
ENSG00000107566	2.03025	2.14372	0.113475	2.08699	0.864659	0.399368	0.577735	-6.31158	ERLIN1	---
ENSG00000164867	0.879887	0.71475	-0.165137	0.797318	-0.863029	0.400238	0.577735	-6.31298	NOS3	---
ENSG00000196090	0.0193224	5.31678e-05	-0.0192693	0.0096878	-0.859973	0.401873	0.577735	-6.31561	PTPRT	---
ENSG00000109756	4.67518	4.76236	0.087176	4.71877	0.858124	0.402865	0.577735	-6.3172	RAPGEF2	---
ENSG00000144668	0.434031	0.526654	0.0926231	0.480342	0.85056	0.406938	0.580386	-6.32366	ITGA9	---
ENSG00000107562	0.0812098	0.0376511	-0.0435588	0.0594304	-0.795852	0.437186	0.615675	-6.3688	CXCL12	---
ENSG00000102393	4.20207	3.96808	-0.233992	4.08507	-0.790664	0.440127	0.615675	-6.37294	GLA	---
ENSG00000170113	2.6167	2.4696	-0.147092	2.54315	-0.786966	0.44223	0.615675	-6.37587	NIPA1	---
ENSG00000211445	0.605294	0.892044	0.28675	0.748669	0.784907	0.443404	0.615675	-6.3775	GPX3	---
ENSG00000089280	6.01237	6.15884	0.146471	6.08561	0.784783	0.443475	0.615675	-6.3776	FUS	---
ENSG00000174697	0.00251448	0.0174037	0.0148892	0.00995908	0.774773	0.449209	0.620337	-6.38545	LEP	---
ENSG00000019991	2.10888	2.31196	0.203084	2.21042	0.766687	0.453875	0.623482	-6.39173	HGF	---
ENSG00000105974	0.533467	0.34553	-0.187937	0.439498	-0.759408	0.458101	0.625992	-6.39733	CAV1	---
ENSG00000221869	4.77052	4.5406	-0.229914	4.65556	-0.749744	0.463749	0.630408	-6.40469	CEBPD	---
ENSG00000112367	3.56758	3.67751	0.109932	3.62255	0.745494	0.466246	0.630519	-6.4079	FIG4	---
ENSG00000101327	0.0125811	0	-0.0125811	0.00629054	-0.728984	0.476022	0.640422	-6.42019	PDYN	---
ENSG00000187486	0.228551	0.160574	-0.0679772	0.194562	-0.717091	0.48314	0.640687	-6.42889	KCNJ11	---
ENSG00000064225	2.99903	2.84067	-0.158363	2.91985	-0.716915	0.483246	0.640687	-6.42902	ST3GAL6	---
ENSG00000100030	5.79856	5.69971	-0.0988503	5.74913	-0.711936	0.486245	0.640687	-6.43262	MAPK1	---
ENSG00000166123	0.641004	0.566636	-0.074367	0.60382	-0.708674	0.488216	0.640687	-6.43497	GPT2	---
ENSG00000164744	0.0947594	0.146817	0.0520579	0.120788	0.705559	0.490102	0.640687	-6.4372	SUN3	---
ENSG00000133048	0.489811	0.647387	0.157576	0.568599	0.704164	0.490948	0.640687	-6.43819	CHI3L1	---
ENSG00000100292	4.27317	4.43827	0.165095	4.35572	0.693569	0.497402	0.645227	-6.4457	HMOX1	---
ENSG00000145901	5.389	5.49261	0.103602	5.4408	0.690353	0.499371	0.645227	-6.44795	TNIP1	---
ENSG00000196126	7.18115	7.36317	0.182021	7.27216	0.685393	0.502417	0.645964	-6.45142	HLA-DRB1	---
ENSG00000116288	5.46738	5.35862	-0.108755	5.413	-0.678844	0.506454	0.647963	-6.45595	PARK7	---
ENSG00000239998	4.4269	4.56419	0.137294	4.49555	0.674356	0.509232	0.648339	-6.45903	LILRA2	---
ENSG00000069431	0.0325089	0.0147179	-0.017791	0.0236134	-0.647221	0.526208	0.666701	-6.47726	ABCC9	---
ENSG00000197912	5.83111	5.70167	-0.129435	5.76639	-0.642948	0.528911	0.666887	-6.48007	SPG7	---
ENSG00000164684	0.15597	0.212176	0.0562052	0.184073	0.622314	0.542065	0.680188	-6.49337	ZNF704	---
ENSG00000104722	0.135698	0.0993245	-0.0363735	0.117511	-0.603404	0.554276	0.692053	-6.50519	NEFM	---
ENSG00000170266	4.72148	4.64284	-0.0786398	4.68216	-0.598998	0.557142	0.692053	-6.5079	GLB1	---
ENSG00000021645	0.00517063	0.0179972	0.0128265	0.0115839	0.59258	0.561331	0.692053	-6.5118	NRXN3	---
ENSG00000100985	0.505112	0.662735	0.157623	0.583923	0.591362	0.562128	0.692053	-6.51254	MMP9	---
ENSG00000130513	0.236377	0.154727	-0.0816506	0.195552	-0.582935	0.567657	0.693816	-6.5176	GDF15	---
ENSG00000179344	5.77984	6.0941	0.314258	5.93697	0.581083	0.568876	0.693816	-6.5187	HLA-DQB1	---
ENSG00000181220	3.50386	3.42327	-0.0805866	3.46356	-0.573163	0.574104	0.696936	-6.52337	ZNF746	---
ENSG00000104133	6.28179	6.17711	-0.10468	6.22945	-0.56237	0.581268	0.702366	-6.52965	SPG11	---
ENSG00000115607	4.46851	4.33489	-0.133622	4.4017	-0.548957	0.590235	0.709915	-6.53728	IL18RAP	---
ENSG00000084453	0.0544145	0.0283082	-0.0261063	0.0413613	-0.524598	0.606695	0.726365	-6.55069	SLCO1A2	---
ENSG00000197818	3.38012	3.472	0.0918879	3.42606	0.520141	0.609731	0.726666	-6.55308	SLC9A8	---
ENSG00000109819	0.254221	0.167064	-0.0871567	0.210643	-0.487825	0.63196	0.749735	-6.56982	PPARGC1A	---
ENSG00000141433	0	0.00552052	0.00552052	0.00276026	0.415536	0.682993	0.803379	-6.60347	ADCYAP1	---
ENSG00000186868	0.215438	0.191783	-0.023655	0.20361	-0.415062	0.683333	0.803379	-6.60367	MAPT	---
ENSG00000115850	0.0188565	0.0114099	-0.00744655	0.0151332	-0.40929	0.687482	0.803777	-6.60613	LCT	---
ENSG00000140505	0	0.00537043	0.00537043	0.00268522	0.406028	0.689831	0.803777	-6.6075	CYP1A2	---
ENSG00000095970	0.166758	0.201448	0.0346901	0.184103	0.373507	0.713429	0.824153	-6.62061	TREM2	---
ENSG00000111319	0.476886	0.53441	0.0575238	0.505648	0.373225	0.713634	0.824153	-6.62072	SCNN1A	---
ENSG00000123240	4.72999	4.65507	-0.0749169	4.69253	-0.364765	0.719824	0.827639	-6.62395	OPTN	---
ENSG00000112936	0.0117949	0.00561947	-0.00617541	0.00870717	-0.350944	0.72998	0.835634	-6.62907	C7	---
ENSG00000198648	3.87873	3.83492	-0.0438039	3.85682	-0.32369	0.750155	0.851942	-6.6386	STK39	---
ENSG00000113719	4.95769	4.98975	0.0320579	4.97372	0.322886	0.750754	0.851942	-6.63887	ERGIC1	---
ENSG00000107960	3.7466	3.81116	0.0645524	3.77888	0.31693	0.755189	0.853266	-6.64084	STN1	---
ENSG00000107104	1.45174	1.39153	-0.0602132	1.42164	-0.296757	0.770278	0.866563	-6.64726	KANK1	---
ENSG00000226926	0.00343059	0	-0.00343059	0.00171529	-0.272289	0.788708	0.883012	-6.65449	PDZPH1P	---
ENSG00000185624	6.5563	6.5293	-0.0269982	6.5428	-0.268379	0.791666	0.883012	-6.65559	P4HB	---
ENSG00000134014	4.08587	4.11694	0.0310744	4.1014	0.263595	0.795288	0.883277	-6.65691	ELP3	---
ENSG00000277586	0.910892	0.855326	-0.0555653	0.883109	-0.248847	0.806487	0.890735	-6.66084	NEFL	---
ENSG00000154277	0.0870925	0.102367	0.0152749	0.09473	0.24577	0.808828	0.890735	-6.66163	UCHL1	---
ENSG00000028137	6.43308	6.39567	-0.0374142	6.41437	-0.227007	0.82315	0.902698	-6.66624	TNFRSF1B	---
ENSG00000178568	0.00234796	0.00476343	0.00241547	0.00355569	0.182937	0.85703	0.932983	-6.67564	ERBB4	---
ENSG00000112715	2.93834	3.02956	0.0912255	2.98395	0.17967	0.859554	0.932983	-6.67626	VEGFA	---
ENSG00000111452	2.0389	2.00073	-0.0381759	2.01982	-0.177166	0.86149	0.932983	-6.67673	ADGRD1	---
ENSG00000270647	5.24085	5.26602	0.0251639	5.25344	0.158056	0.876292	0.945091	-6.68006	TAF15	---
ENSG00000174059	0.221975	0.212288	-0.00968654	0.217132	-0.107709	0.915498	0.983313	-6.68703	CD34	---
ENSG00000169862	0.195362	0.187826	-0.0075362	0.191594	-0.0849306	0.933317	0.996113	-6.68932	CTNND2	---
ENSG00000085511	4.58951	4.60173	0.0122236	4.59562	0.0811887	0.936248	0.996113	-6.68965	MAP3K4	---
ENSG00000139287	0.0240022	0.0215996	-0.00240251	0.0228009	-0.0766403	0.939812	0.996113	-6.69002	TPH2	---
ENSG00000171680	0.857871	0.846399	-0.0114716	0.852135	-0.0729796	0.942682	0.996113	-6.69031	PLEKHG5	---
ENSG00000155093	0.495614	0.502392	0.0067783	0.499003	0.0668244	0.947508	0.997176	-6.69076	PTPRN2	---
ENSG00000144476	1.26225	1.28023	0.0179822	1.27124	0.0607922	0.95224	0.998131	-6.69116	ACKR3	---
ENSG00000120948	5.52551	5.53253	0.00701305	5.52902	0.047266	0.962857	1	-6.69192	TARDBP	---
ENSG00000030582	6.77283	6.78031	0.00747474	6.77657	0.0353149	0.972244	1	-6.69243	GRN	---
ENSG00000160712	4.64032	4.64199	0.00166632	4.64115	0.0135627	0.989338	1	-6.69299	IL6R	---
ENSG00000257178	0.0469728	0.0468203	-0.000152439	0.0468965	-0.00454588	0.996426	1	-6.69307	MIR10A	---
ENSG00000144619	0	5.31678e-05	5.31678e-05	2.65839e-05	0.00437681	0.996559	1	-6.69308	CNTN4	---
ENSG00000006071	0	0	0	0	0	1	1	-6.69308	ABCC8	---
ENSG00000182132	0	0	0	0	0	1	1	-6.69308	KCNIP1	---
ENSG00000265480	0	0	0	0	0	1	1	-6.69308	KRT18P55	---
ENSG00000122585	0	0	0	0	0	1	1	-6.69308	NPY	---
ENSG00000131096	0	0	0	0	0	1	1	-6.69308	PYY	---
ENSG00000007908	0	0	0	0	0	1	1	-6.69308	SELE	---
ENSG00000104435	0	0	0	0	0	1	1	-6.69308	STMN2	---

## Sheet: GSE124439
Gene ID	baseMean	log2FoldChange	lfcSE	stat	pvalue	padj	Gene Name	regulationInALS
ENSG00000168297.15	3504.42	1.75659	0.187696	9.35868	8.07368e-21	2.21219e-18	PXK	up
ENSG00000168314.17	18018.7	2.44215	0.269444	9.06367	1.26133e-19	1.72802e-17	MOBP	up
ENSG00000169247.11	3400.88	2.3621	0.266197	8.87353	7.0866e-19	6.47242e-17	SH3TC2	up
ENSG00000197971.14	186213	2.38985	0.28826	8.29064	1.12645e-16	7.7162e-15	MBP	up
ENSG00000120162.9	1283.93	1.43464	0.176354	8.13499	4.11963e-16	2.25756e-14	MOB3B	up
ENSG00000084453.16	5167.85	2.07459	0.256356	8.09259	5.84074e-16	2.66727e-14	SLCO1A2	up
ENSG00000082996.19	2098.97	0.97791	0.136351	7.17201	7.39034e-13	2.89279e-11	RNF13	up
ENSG00000151726.13	2046.48	1.19494	0.17745	6.73395	1.65115e-11	5.6552e-10	ACSL1	up
ENSG00000144668.11	355.951	-0.821199	0.122492	-6.70411	2.02633e-11	6.16904e-10	ITGA9	down
ENSG00000064886.13	421.876	3.59553	0.537828	6.68528	2.30476e-11	6.31503e-10	CHI3L2	up
ENSG00000006071.12	717.85	-1.42987	0.219488	-6.51458	7.28946e-11	1.81574e-09	ABCC8	down
ENSG00000181220.15	429.587	-0.422524	0.0691209	-6.11282	9.78851e-10	2.23504e-08	ZNF746	down
ENSG00000153147.5	3528.51	0.458411	0.075828	6.0454	1.49036e-09	3.14123e-08	SMARCA5	up
ENSG00000170266.15	350.562	-0.437282	0.0744423	-5.87411	4.25127e-09	8.32035e-08	GLB1	down
ENSG00000073008.14	512.001	-0.748132	0.127686	-5.85914	4.65272e-09	8.49897e-08	PVR	down
ENSG00000171680.21	741.265	-1.65317	0.283494	-5.8314	5.4964e-09	9.32376e-08	PLEKHG5	down
ENSG00000142082.14	401.888	-0.508832	0.0873853	-5.82286	5.78482e-09	9.32376e-08	SIRT3	down
ENSG00000117280.12	462.778	0.575952	0.0994008	5.79423	6.86343e-09	1.04477e-07	RAB29	up
ENSG00000149311.18	4720.1	0.78532	0.139896	5.61359	1.98168e-08	2.85779e-07	ATM	up
ENSG00000121691.4	733.997	0.788778	0.141198	5.58631	2.31944e-08	3.17763e-07	CAT	up
ENSG00000003393.14	1789.99	-0.389693	0.0703958	-5.53575	3.09902e-08	4.04348e-07	ALS2	down
ENSG00000183077.15	374.452	0.938852	0.169985	5.52313	3.3301e-08	4.14749e-07	AFMID	up
ENSG00000132740.8	289.613	-0.626104	0.114768	-5.45539	4.8866e-08	5.82143e-07	IGHMBP2	down
ENSG00000105974.11	165.191	1.15935	0.213304	5.43519	5.47386e-08	6.05949e-07	CAV1	up
ENSG00000110887.7	12.6692	3.19343	0.58774	5.43341	5.52873e-08	6.05949e-07	DAO	up
ENSG00000184916.8	307.194	-1.2285	0.227405	-5.40226	6.58078e-08	6.93513e-07	JAG2	down
ENSG00000239998.5	49.142	1.78259	0.332636	5.35897	8.36994e-08	8.49394e-07	LILRA2	up
ENSG00000107290.13	4641.5	0.362096	0.0677382	5.34552	9.01572e-08	8.82252e-07	SETX	up
ENSG00000133063.15	83.8277	3.43503	0.644441	5.33026	9.80745e-08	9.26635e-07	CHIT1	up
ENSG00000136237.18	9447.05	0.76755	0.14584	5.26297	1.41744e-07	1.2946e-06	RAPGEF5	up
ENSG00000197912.14	1076.17	-0.577127	0.115042	-5.01668	5.25725e-07	4.64674e-06	SPG7	down
ENSG00000162063.12	121.4	-0.741616	0.149534	-4.9595	7.06748e-07	6.05153e-06	CCNF	down
ENSG00000197381.15	1089.25	-0.836326	0.169181	-4.94339	7.67766e-07	6.37479e-06	ADARB1	down
ENSG00000135486.17	2989.21	0.516207	0.104638	4.93328	8.08612e-07	6.51646e-06	HNRNPA1	up
ENSG00000062485.18	2125.18	-0.466002	0.0951954	-4.89521	9.82009e-07	7.68773e-06	CS	down
ENSG00000070756.15	3632.93	0.54275	0.111164	4.88241	1.04796e-06	7.97614e-06	PABPC1	up
ENSG00000131018.22	17027.4	-0.664436	0.136312	-4.87439	1.09143e-06	8.08251e-06	SYNE1	down
ENSG00000141424.12	1255.54	0.430611	0.0885033	4.86548	1.1418e-06	8.23299e-06	SLC39A6	up
ENSG00000187239.16	2820.79	0.669982	0.137953	4.85661	1.19414e-06	8.38963e-06	FNBP1	up
ENSG00000196557.12	224.066	-1.56221	0.324277	-4.81753	1.45348e-06	9.95636e-06	CACNA1H	down
ENSG00000184402.14	740.44	-0.395358	0.0823103	-4.80326	1.56101e-06	1.04321e-05	SS18L1	down
ENSG00000130226.16	2807.23	-0.853225	0.179421	-4.75544	1.98014e-06	1.29181e-05	DPP6	down
ENSG00000150540.13	368.058	0.767552	0.162628	4.71968	2.36213e-06	1.50517e-05	HNMT	up
ENSG00000116489.12	1389.15	0.321452	0.0692334	4.64301	3.43362e-06	2.13821e-05	CAPZA1	up
ENSG00000177628.15	479.325	-0.305516	0.0659484	-4.63266	3.60996e-06	2.19807e-05	GBA	down
ENSG00000188786.9	677.856	0.386246	0.083599	4.62022	3.83336e-06	2.28335e-05	MTF1	up
ENSG00000083937.8	797.143	0.523698	0.11406	4.59142	4.40231e-06	2.56645e-05	CHMP2B	up
ENSG00000164961.15	1176.85	0.48279	0.105673	4.56873	4.90682e-06	2.80097e-05	WASHC5	up
ENSG00000131096.10	1.96721	-1.93115	0.425656	-4.53688	5.70933e-06	3.19257e-05	PYY	down
ENSG00000021574.11	1032.86	0.373295	0.0823692	4.53197	5.8436e-06	3.20229e-05	SPAST	up
ENSG00000198648.10	2081.04	0.42865	0.0963085	4.45081	8.55489e-06	4.59615e-05	STK39	up
ENSG00000170017.12	3542.38	0.751357	0.175972	4.26974	1.95697e-05	0.000103117	ALCAM	up
ENSG00000159363.17	2015.3	-0.655114	0.155176	-4.22176	2.42399e-05	0.000125316	ATP13A2	down
ENSG00000165240.18	387.295	0.437864	0.104499	4.19011	2.78815e-05	0.000141473	ATP7A	up
ENSG00000174059.16	142.553	-1.48623	0.355873	-4.1763	2.96288e-05	0.000147605	CD34	down
ENSG00000021645.18	3911.72	-0.679308	0.163711	-4.14944	3.33295e-05	0.000163076	NRXN3	down
ENSG00000110911.14	1654.23	0.419825	0.101748	4.12613	3.6892e-05	0.000177341	SLC11A2	up
ENSG00000108518.7	893.188	0.49742	0.121867	4.08166	4.4716e-05	0.000211244	PFN1	up
ENSG00000131943.17	673.992	-0.410181	0.100934	-4.06385	4.82706e-05	0.000220436	C19orf12	down
ENSG00000004139.13	552.552	-0.512372	0.126029	-4.0655	4.79287e-05	0.000220436	SARM1	down
ENSG00000122566.20	6912.04	0.354866	0.0877119	4.04581	5.21419e-05	0.000232952	HNRNPA2B1	up
ENSG00000154277.12	5483.66	-0.763251	0.188771	-4.04327	5.27119e-05	0.000232952	UCHL1	down
ENSG00000095970.16	147.476	1.24011	0.311513	3.98091	6.86507e-05	0.000298576	TREM2	up
ENSG00000121966.6	128.187	1.32757	0.335927	3.95197	7.75113e-05	0.000331845	CXCR4	up
ENSG00000160789.19	697.68	0.745233	0.189452	3.93363	8.36718e-05	0.000352709	LMNA	up
ENSG00000042493.15	266.826	1.01115	0.257459	3.92741	8.58651e-05	0.00035647	CAPG	up
ENSG00000122359.17	1172.78	-0.467467	0.120414	-3.88217	0.000103529	0.000423388	ANXA11	down
ENSG00000164684.13	2855.87	0.413855	0.108034	3.83078	0.000127736	0.000514703	ZNF704	up
ENSG00000107104.18	1826.56	0.625281	0.166814	3.74836	0.000177992	0.00070681	KANK1	up
ENSG00000171735.18	3549.84	-0.558305	0.150407	-3.71196	0.000205657	0.000805	CAMTA1	down
ENSG00000104133.14	2205.16	0.361823	0.0979121	3.69538	0.000219557	0.000847304	SPG11	up
ENSG00000130477.15	5248.53	-0.976199	0.266329	-3.66538	0.000246969	0.000939854	UNC13A	down
ENSG00000187486.5	223.045	-0.598424	0.164455	-3.63883	0.000273881	0.00102799	KCNJ11	down
ENSG00000106211.8	1750.36	1.0276	0.284786	3.60831	0.000308194	0.00114115	HSPB1	up
ENSG00000101327.8	60.7584	-1.11871	0.312637	-3.5783	0.000345839	0.00126347	PDYN	down
ENSG00000040608.13	252.007	-0.875079	0.246172	-3.55474	0.000378349	0.00136405	RTN4R	down
ENSG00000155980.11	30164.3	-0.629419	0.17729	-3.55023	0.000384894	0.00136962	KIF5A	down
ENSG00000069431.11	1082.18	0.581197	0.165111	3.52005	0.000431473	0.0014965	ABCC9	up
ENSG00000109819.8	1044.99	-0.610924	0.173495	-3.52129	0.000429461	0.0014965	PPARGC1A	down
ENSG00000125538.11	97.367	-1.71108	0.488226	-3.50468	0.000457158	0.00156577	IL1B	down
ENSG00000230223.6	3.67199	-1.33792	0.383336	-3.49019	0.000482677	0.00161681	ATXN8OS	down
ENSG00000258818.3	68.1373	0.965494	0.276683	3.48953	0.000483864	0.00161681	RNASE4	up
ENSG00000170113.15	3108.04	0.460919	0.132556	3.47715	0.000506765	0.00167293	NIPA1	up
ENSG00000136235.15	780.59	1.26994	0.365806	3.47161	0.000517341	0.00168752	GPNMB	up
ENSG00000111674.8	7311.82	-0.720407	0.208353	-3.45762	0.000544965	0.00175671	ENO2	down
ENSG00000069535.13	2441.5	0.586857	0.170914	3.43364	0.000595534	0.0018974	MAOB	up
ENSG00000197324.8	1133.59	0.553433	0.163786	3.379	0.0007275	0.00229121	LRP10	up
ENSG00000176697.18	92.3713	-1.17037	0.347844	-3.36463	0.000766456	0.00238646	BDNF	down
ENSG00000164867.10	88.4961	-1.02528	0.309221	-3.3157	0.000914126	0.00281427	NOS3	down
ENSG00000164744.12	5.58792	-1.17534	0.355512	-3.30604	0.000946237	0.00288077	SUN3	down
ENSG00000125851.9	1423.75	-0.890741	0.272525	-3.26847	0.00108129	0.00325576	PCSK2	down
ENSG00000165837.11	1.93381	-1.70257	0.52188	-3.26238	0.00110479	0.00329035	ERICH6B	down
ENSG00000155093.17	2607.34	-0.682517	0.212455	-3.21253	0.00131572	0.00387642	PTPRN2	down
ENSG00000119392.14	336.694	-0.199118	0.0630156	-3.15982	0.00157867	0.00460165	GLE1	down
ENSG00000168246.5	291.369	0.218724	0.0693768	3.15269	0.00161772	0.00466585	UBTD2	up
ENSG00000008118.9	795.321	-0.930396	0.297176	-3.13079	0.00174337	0.00497588	CAMK1G	down
ENSG00000136244.11	14.9027	-1.75911	0.567022	-3.10236	0.00191983	0.00542302	IL6	down
ENSG00000111452.12	68.8314	-0.993794	0.321402	-3.09206	0.00198772	0.00550137	ADGRD1	down
ENSG00000133624.13	453.435	-0.384704	0.124367	-3.09331	0.00197939	0.00550137	ZNF767P	down
ENSG00000141698.16	549.359	-0.310463	0.100641	-3.08485	0.00203654	0.00558013	NT5C3B	down
ENSG00000198722.14	1266.9	-0.28345	0.0929416	-3.04977	0.00229019	0.006213	UNC13B	down
ENSG00000173389.15	2.75225	-1.33793	0.440835	-3.03499	0.00240541	0.0064616	IQCF1	down
ENSG00000120860.10	337.336	0.27055	0.0893143	3.02919	0.00245212	0.00652313	WASHC3	up
ENSG00000197142.10	177.867	-0.712956	0.23642	-3.01564	0.00256438	0.00669182	ACSL5	down
ENSG00000232810.3	2.89037	-1.43219	0.474686	-3.01713	0.00255179	0.00669182	TNF	down
ENSG00000109572.13	4085.57	0.242676	0.0805807	3.01159	0.00259881	0.00671768	CLCN3	up
ENSG00000085511.19	1358.93	-0.189168	0.0633721	-2.98504	0.00283541	0.00726076	MAP3K4	down
ENSG00000137601.16	1445.02	0.26214	0.0880016	2.97881	0.00289367	0.00734134	NEK1	up
ENSG00000185963.13	1038.14	-0.234658	0.0797213	-2.94348	0.00324546	0.00812671	BICD2	down
ENSG00000109756.8	5500.68	-0.312467	0.106214	-2.94185	0.00326255	0.00812671	RAPGEF2	down
ENSG00000100815.12	2479.74	0.316118	0.109585	2.88469	0.00391795	0.00967133	TRIP11	up
ENSG00000161011.19	3167.14	0.305032	0.106516	2.86373	0.00418684	0.0102428	SQSTM1	up
ENSG00000116001.15	1570.38	0.316267	0.111275	2.84222	0.00448009	0.0108632	TIA1	up
ENSG00000141433.12	228.783	-1.1742	0.414044	-2.83594	0.00456912	0.0109819	ADCYAP1	down
ENSG00000188021.8	1744.13	-0.25355	0.0897584	-2.8248	0.00473095	0.011272	UBQLN2	down
ENSG00000214944.9	453.042	-0.408236	0.14518	-2.81193	0.00492447	0.0116319	ARHGEF28	down
ENSG00000250479.8	825.489	-0.399985	0.144412	-2.76975	0.00561001	0.0130456	CHCHD10	down
ENSG00000101276.14	50.0682	-0.979291	0.353628	-2.76927	0.00561817	0.0130456	SLC52A3	down
ENSG00000196126.11	416.996	0.647046	0.237413	2.72541	0.00642217	0.0147872	HLA-DRB1	up
ENSG00000134014.16	717.015	-0.155947	0.0575904	-2.70786	0.00677189	0.0154625	ELP3	down
ENSG00000160255.17	460.279	0.820125	0.304144	2.6965	0.00700722	0.0157375	ITGB2	up
ENSG00000127824.13	1672.28	-0.685925	0.254124	-2.69917	0.00695129	0.0157375	TUBA4A	down
ENSG00000150782.11	52.7241	0.82	0.307485	2.6668	0.00765769	0.0170586	IL18	up
ENSG00000007908.15	18.703	-1.66885	0.626651	-2.66312	0.00774195	0.0171072	SELE	down
ENSG00000196090.12	3833.45	-0.654976	0.246578	-2.65626	0.00790125	0.0173195	PTPRT	down
ENSG00000011600.11	112.193	0.748568	0.285314	2.62366	0.00869901	0.0189169	TYROBP	up
ENSG00000144619.14	682.021	-0.624803	0.238509	-2.61962	0.00880272	0.0189917	CNTN4	down
ENSG00000114354.13	778.652	-0.153001	0.0586614	-2.6082	0.00910196	0.0194839	TFG	down
ENSG00000183715.13	3460.3	-0.556425	0.213937	-2.60088	0.00929862	0.0197505	OPCML	down
ENSG00000277586.2	10358.7	-0.821442	0.322976	-2.54335	0.0109795	0.0231414	NEFL	down
ENSG00000204472.12	146.817	0.710402	0.281573	2.52298	0.0116366	0.024289	AIF1	up
ENSG00000186868.15	7898.37	-0.235857	0.0935561	-2.52103	0.0117013	0.024289	MAPT	down
ENSG00000078018.19	33151.3	-0.540275	0.219519	-2.46117	0.0138484	0.0285298	MAP2	down
ENSG00000075945.12	2815.01	-0.333959	0.13616	-2.4527	0.014179	0.028993	KIFAP3	down
ENSG00000007314.12	3.76737	-1.09182	0.445776	-2.44925	0.0143155	0.0290551	SCN4A	down
ENSG00000115041.12	417.01	-0.398472	0.164166	-2.42724	0.0152142	0.0304283	KCNIP3	down
ENSG00000081189.15	7921.08	-0.664827	0.273787	-2.42827	0.0151712	0.0304283	MEF2C	down
ENSG00000065833.8	739.294	-0.226475	0.0945835	-2.39445	0.0166454	0.0330496	ME1	down
ENSG00000112367.10	821.663	-0.188577	0.0788743	-2.39086	0.0168091	0.0331345	FIG4	down
ENSG00000109079.9	842.423	-0.121072	0.0525448	-2.30416	0.0212136	0.0415181	TNFAIP1	---
ENSG00000214274.9	21.1863	0.721955	0.316768	2.27913	0.0226596	0.0440335	ANG	up
ENSG00000089280.18	1396.16	-0.181259	0.079633	-2.27618	0.0228353	0.0440625	FUS	down
ENSG00000064225.12	433.476	-0.295721	0.130848	-2.26004	0.0238188	0.0456388	ST3GAL6	down
ENSG00000100285.9	2925.83	-0.974841	0.432812	-2.25234	0.0243007	0.0462389	NEFH	down
ENSG00000100292.16	187.229	0.658436	0.295802	2.22594	0.0260185	0.0488349	HMOX1	up
ENSG00000165280.15	2882.89	-0.155357	0.0697953	-2.22589	0.0260215	0.0488349	VCP	down
ENSG00000162623.15	545.909	0.245185	0.110326	2.22238	0.0262578	0.0489431	TYW3	up
ENSG00000156299.13	2030.35	-0.174556	0.0801516	-2.17782	0.0294192	0.0544653	TIAM1	down
ENSG00000203747.10	747.505	0.707119	0.327698	2.15784	0.0309405	0.0568973	FCGR3A	up
ENSG00000044574.7	3804.62	0.357254	0.167073	2.13831	0.0324919	0.0593445	HSPA5	up
ENSG00000136546.13	139.831	-0.472086	0.221046	-2.13569	0.0327045	0.0593445	SCN7A	down
ENSG00000101204.16	408.223	-0.378338	0.179982	-2.10209	0.0355454	0.0640752	CHRNA4	down
ENSG00000104722.13	6775.76	-0.685974	0.327903	-2.092	0.0364383	0.0652554	NEFM	down
ENSG00000185432.11	2400.56	0.308138	0.150307	2.05006	0.0403583	0.0718062	METTL7A	up
ENSG00000100523.14	2018.64	-0.148032	0.0723935	-2.04482	0.0408728	0.0722526	DDHD1	down
ENSG00000010932.16	0.650484	-2.30149	1.12734	-2.04152	0.041199	0.0723623	FMO1	down
ENSG00000182132.13	227.054	-0.370315	0.18216	-2.03291	0.0420614	0.0734066	KCNIP1	down
ENSG00000204287.13	923.443	0.553436	0.275045	2.01217	0.0442023	0.0766546	HLA-DRA	up
ENSG00000104435.13	4697.39	-0.623675	0.314767	-1.98139	0.0475476	0.0819373	STMN2	down
ENSG00000168329.13	391.786	0.642724	0.331067	1.94137	0.0522129	0.0888592	CX3CR1	up
NA	0.808319	1.52026	0.782132	1.94374	0.0519271	0.0888592	LINC02422	up
ENSG00000179344.16	156.658	0.672616	0.347692	1.93451	0.0530499	0.0897154	HLA-DQB1	up
ENSG00000120948.16	2526.73	0.119565	0.0618896	1.93191	0.0533709	0.0897154	TARDBP	---
ENSG00000010704.18	31.3262	0.391381	0.204768	1.91133	0.0559617	0.093497	HFE	up
ENSG00000114480.12	296.673	0.214317	0.113542	1.88756	0.059085	0.0975259	GBE1	up
ENSG00000123240.16	2662.86	-0.135897	0.0719013	-1.89005	0.0587508	0.0975259	OPTN	---
ENSG00000102393.9	84.6256	-0.199888	0.108527	-1.84182	0.0655016	0.10747	GLA	---
ENSG00000030582.17	475.405	0.276726	0.154097	1.79579	0.0725274	0.118289	GRN	---
ENSG00000129167.9	9.65365	-0.686743	0.38556	-1.78116	0.0748866	0.121414	TPH1	---
ENSG00000169862.18	6942.53	0.171335	0.0965297	1.77495	0.075906	0.122343	CTNND2	---
ENSG00000204842.14	1875.29	-0.117145	0.0666935	-1.75647	0.079008	0.126598	ATXN2	---
ENSG00000107960.10	381.442	0.18402	0.105859	1.73834	0.0821504	0.130867	STN1	---
ENSG00000147955.16	254.199	-0.124119	0.0715874	-1.73381	0.0829527	0.131382	SIGMAR1	---
ENSG00000159921.14	623.051	0.121768	0.070795	1.72001	0.0854314	0.134116	GNE	---
ENSG00000072310.16	1196.84	0.358641	0.208663	1.71876	0.0856582	0.134116	SREBF1	---
ENSG00000164830.18	4393.51	-0.369216	0.215663	-1.71201	0.0868953	0.134516	OXR1	---
ENSG00000118965.14	677.622	0.161044	0.0939444	1.71424	0.0864841	0.134516	WDR35	---
ENSG00000198502.5	165.175	0.659709	0.388777	1.69688	0.0897187	0.138106	HLA-DRB5	---
ENSG00000204084.12	621.244	-0.180498	0.106945	-1.68776	0.0914567	0.139995	INPP5B	---
ENSG00000147894.14	900.386	-0.198997	0.119072	-1.67123	0.0946766	0.144119	C9orf72	---
ENSG00000139287.12	20.5723	-0.538702	0.325292	-1.65606	0.0977105	0.147915	TPH2	---
ENSG00000100030.14	6310.45	-0.166186	0.101357	-1.63962	0.101084	0.152182	MAPK1	---
ENSG00000171759.9	74.909	-0.44207	0.271426	-1.6287	0.103377	0.154065	PAH	---
ENSG00000197818.11	430.703	-0.207715	0.127565	-1.62831	0.10346	0.154065	SLC9A8	---
ENSG00000111319.12	3.4684	-1.00436	0.627358	-1.60093	0.109392	0.162018	SCNN1A	---
ENSG00000138722.9	44.8734	0.519485	0.334285	1.55402	0.12018	0.177039	MMRN1	---
ENSG00000167701.13	34.4086	-0.347497	0.224336	-1.549	0.121382	0.177854	GPT	---
ENSG00000270647.5	1158.36	0.139004	0.0933719	1.48872	0.136562	0.199032	TAF15	---
ENSG00000080644.15	3.90732	0.780978	0.532009	1.46798	0.14211	0.206022	CHRNA3	---
ENSG00000105852.10	30.2709	-0.463483	0.316831	-1.46287	0.143503	0.206947	PON3	---
ENSG00000204843.12	6265.19	-0.130952	0.0908478	-1.44144	0.149461	0.212807	DCTN1	---
ENSG00000113719.15	737.775	-0.128232	0.0892056	-1.43749	0.150579	0.212807	ERGIC1	---
ENSG00000278311.4	1236.07	-0.114423	0.0796177	-1.43716	0.150673	0.212807	GGNBP2	---
ENSG00000092439.13	1861.94	0.146085	0.101143	1.44434	0.148643	0.212807	TRPM7	---
ENSG00000106460.18	2690.03	0.175648	0.128663	1.36518	0.172196	0.241958	TMEM106B	---
ENSG00000100731.15	3929.77	-0.0755585	0.0566579	-1.33359	0.182338	0.254901	PCNX1	---
ENSG00000092108.20	783.933	-0.104679	0.0794293	-1.31789	0.18754	0.260843	SCFD1	---
ENSG00000107643.15	1368.16	-0.149625	0.113975	-1.31279	0.189254	0.261896	MAPK8	---
ENSG00000103248.18	204.313	0.158695	0.122058	1.30016	0.193546	0.26649	MTHFSD	---
ENSG00000178209.14	9904.82	-0.217619	0.173528	-1.25409	0.209811	0.28744	PLEC	---
ENSG00000114026.21	228.232	0.137993	0.115185	1.19801	0.230913	0.314777	OGG1	---
ENSG00000099994.10	18.3541	-0.52352	0.439657	-1.19075	0.233753	0.317071	SUSD2	---
ENSG00000135744.7	2671.03	0.212254	0.185801	1.14237	0.253299	0.341891	AGT	---
ENSG00000100985.7	6.8025	0.756027	0.665769	1.13557	0.256137	0.342349	MMP9	---
ENSG00000185803.8	115.8	-0.132187	0.116301	-1.13659	0.255708	0.342349	SLC52A2	---
ENSG00000136156.12	5587.68	0.0880722	0.0780938	1.12778	0.259415	0.344311	ITM2B	---
ENSG00000090054.13	930.284	0.0904617	0.0803311	1.12611	0.260118	0.344311	SPTLC1	---
ENSG00000198984.1	2.4926	0.427549	0.384654	1.11152	0.266346	0.35086	MIR345	---
ENSG00000119912.15	782.307	-0.0857956	0.0782007	-1.09712	0.272589	0.357216	IDE	---
ENSG00000116288.12	1253.22	-0.0810219	0.074033	-1.0944	0.273779	0.357216	PARK7	---
ENSG00000138356.13	56.8167	0.204412	0.19251	1.06183	0.288314	0.374399	AOX1	---
ENSG00000112715.21	905.51	0.406659	0.384928	1.05646	0.29076	0.375794	VEGFA	---
ENSG00000181019.12	367.691	0.213576	0.204376	1.04501	0.296017	0.380792	NQO1	---
ENSG00000130513.6	5.18129	-0.50631	0.498189	-1.0163	0.309486	0.396258	GDF15	---
ENSG00000284357.1	1.1778	-0.518166	0.517696	-1.00091	0.316872	0.403827	MIR34A	---
ENSG00000124164.15	2982.76	-0.0825786	0.082756	-0.997857	0.318349	0.403831	VAPB	---
ENSG00000108691.9	115.33	0.392136	0.398439	0.984181	0.325027	0.410402	CCL2	---
ENSG00000178568.14	3292.72	-0.12623	0.130527	-0.967076	0.333506	0.418075	ERBB4	---
ENSG00000165646.11	3.33895	0.48687	0.504122	0.965779	0.334155	0.418075	SLC18A2	---
ENSG00000124788.17	4988.99	-0.0684725	0.0728669	-0.939693	0.347375	0.43264	ATXN1	---
ENSG00000092140.14	584.45	0.0956673	0.103781	0.921823	0.356621	0.44076	G2E3	---
ENSG00000019991.15	349.868	-0.223403	0.242597	-0.920881	0.357112	0.44076	HGF	---
ENSG00000132693.12	0.612927	-0.899165	0.984927	-0.912925	0.361282	0.443907	CRP	---
ENSG00000163092.19	0.461243	-0.754365	0.84815	-0.889424	0.373775	0.457207	XIRP2	---
ENSG00000116560.10	3417.3	0.103969	0.117888	0.881933	0.377813	0.460093	SFPQ	---
ENSG00000067182.7	441.389	0.141237	0.16772	0.842102	0.399731	0.48463	TNFRSF1A	---
ENSG00000280987.4	9741.66	0.0729968	0.0871979	0.837139	0.402514	0.485854	MATR3	---
ENSG00000265480.5	5.90647	-0.218673	0.290598	-0.752493	0.451755	0.542898	KRT18P55	---
ENSG00000133048.12	1953.68	0.319369	0.432701	0.738082	0.460465	0.550949	CHI3L1	---
ENSG00000123892.11	5.18173	0.220692	0.301697	0.731502	0.464473	0.553329	RAB38	---
ENSG00000108064.10	538.641	-0.0778953	0.10866	-0.716871	0.473454	0.561586	TFAM	---
ENSG00000083799.17	2823.37	0.0508198	0.0717514	0.708276	0.478774	0.565448	CYLD	---
ENSG00000261857.6	2.71675	0.44961	0.640391	0.702087	0.482625	0.56755	MIA	---
ENSG00000142168.14	2449.04	0.061077	0.097137	0.628772	0.529498	0.620011	SOD1	---
ENSG00000065621.14	106.382	0.0867895	0.144082	0.602361	0.546934	0.637702	GSTO2	---
ENSG00000177688.6	58.2616	0.0975646	0.17539	0.556272	0.578025	0.671097	SUMO4	---
ENSG00000112936.18	80.9778	0.157905	0.286915	0.550354	0.582077	0.67295	C7	---
ENSG00000183735.9	732.391	0.0436976	0.0836689	0.522268	0.601484	0.692464	TBK1	---
ENSG00000100453.12	1.36143	-0.349434	0.704361	-0.496101	0.619823	0.710592	GZMB	---
ENSG00000136634.5	5.80846	-0.184472	0.385932	-0.477991	0.632657	0.719286	IL10	---
ENSG00000028137.18	275.023	0.128199	0.267411	0.479409	0.631648	0.719286	TNFRSF1B	---
ENSG00000221869.4	675.965	0.10711	0.231902	0.461878	0.644169	0.72574	CEBPD	---
ENSG00000166035.10	19.2316	0.105243	0.229318	0.458936	0.64628	0.72574	LIPC	---
ENSG00000121858.10	58.651	-0.159819	0.345401	-0.462704	0.643576	0.72574	TNFSF10	---
ENSG00000107562.16	102.786	-0.0977958	0.218279	-0.448031	0.654131	0.731558	CXCL12	---
ENSG00000100345.20	3590.22	0.0503889	0.1193	0.42237	0.672755	0.749329	MYH9	---
ENSG00000100749.7	335.594	0.0374307	0.0898298	0.416685	0.676909	0.750903	VRK1	---
ENSG00000162624.14	0.18912	-0.567775	1.48068	-0.383455	0.701383	0.774915	LHX8	---
ENSG00000164073.9	415.009	-0.0363581	0.102081	-0.356169	0.721714	0.794175	MFSD8	---
ENSG00000166123.13	1743.25	-0.0567272	0.167264	-0.339147	0.734499	0.805011	GPT2	---
ENSG00000144476.5	118.173	-0.0675612	0.205598	-0.328608	0.742452	0.806219	ACKR3	---
ENSG00000171564.11	0.169921	0.519286	1.64216	0.316221	0.751835	0.806219	FGB	---
ENSG00000211445.11	435.64	-0.0901309	0.285091	-0.316147	0.751891	0.806219	GPX3	---
ENSG00000115850.9	1.90854	0.156808	0.479821	0.326806	0.743815	0.806219	LCT	---
ENSG00000185624.14	1510.22	0.0277176	0.0881747	0.314349	0.753256	0.806219	P4HB	---
ENSG00000135406.13	7.87595	0.170738	0.527486	0.323683	0.746178	0.806219	PRPH	---
ENSG00000107566.13	285.499	-0.0159056	0.060214	-0.264151	0.791664	0.842011	ERLIN1	---
ENSG00000155636.14	230.36	0.022063	0.084011	0.262621	0.792843	0.842011	RBM45	---
ENSG00000124813.20	134.693	-0.0308935	0.137834	-0.224136	0.822652	0.870296	RUNX2	---
ENSG00000160712.12	286.279	-0.0401278	0.190434	-0.210717	0.833108	0.877967	IL6R	---
ENSG00000165119.20	4661.52	-0.0137052	0.0700173	-0.19574	0.844814	0.884659	HNRNPK	---
ENSG00000116688.16	2776.88	-0.0139183	0.0731733	-0.190211	0.849144	0.884659	MFN2	---
ENSG00000122585.7	107.465	-0.0688472	0.355536	-0.193644	0.846455	0.884659	NPY	---
ENSG00000156304.14	817.861	-0.0117258	0.0630891	-0.185861	0.852554	0.884848	SCAF4	---
ENSG00000185615.15	231.4	0.0468013	0.262548	0.178258	0.858521	0.887678	PDIA2	---
ENSG00000145321.12	0.232861	-0.480564	2.81051	-0.170988	0.864233	0.890225	GC	---
ENSG00000023041.11	466.631	-0.00966011	0.0618812	-0.156107	0.875949	0.898913	ZDHHC6	---
ENSG00000145901.14	709.317	-0.0115294	0.0925263	-0.124607	0.900834	0.921002	TNIP1	---
ENSG00000105550.8	0.0422739	-0.223118	3.08171	-0.0724006	0.942283	0.959798	FGF21	---
ENSG00000227702.1	0.0278182	0.182969	3.08171	0.0593725	0.952655	0.966769	LINC00111	---
ENSG00000175356.12	82.6818	-0.0100212	0.194872	-0.0514243	0.958987	0.969603	SCUBE2	---
ENSG00000140505.6	0.0629108	0.0974779	3.08171	0.0316311	0.974766	0.981934	CYP1A2	---
ENSG00000174697.4	0.0291432	0.0761036	3.08171	0.0246952	0.980298	0.983889	LEP	---
ENSG00000115607.9	9.19145	0.00335075	0.391113	0.00856721	0.993164	0.993164	IL18RAP	---
ENSG00000235455.1	0	0	NA	NA	1	1	IQCF5-AS1	---
ENSG00000230937.11	0	0	NA	NA	1	1	MIR205HG	---

## Sheet: Common_ALS_genes
	Log2 Fold-Changes
	Blood	Postmortem Cortex
GeneName	GSE183204	GSE124439
CAPZA1	0.500417	0.321452
DDHD1	0.579264	-0.148032
LRP10	-0.44885	0.553433
GBE1	0.621248	0.214317
MOB3B	0.341526	1.43464
ENO2	-0.643277	-0.720407
ATP13A2	-0.419719	-0.655114
HLA-DRA	0.77139	0.553436
ALCAM	0.556346	0.751357
TFG	0.445818	-0.153001
PABPC1	0.353009	0.54275
CXCR4	0.987582	1.32757
TYW3	0.450615	0.245185
CHMP2B	0.53843	0.523698
FNBP1	0.335326	0.669982
AIF1	0.620625	0.710402
CCNF	-0.317958	-0.741616
VCP	0.20487	-0.155357
GLE1	-0.301662	-0.199118
SETX	0.29594	0.362096
JAG2	-0.401896	-1.2285
SMARCA5	0.451064	0.458411
HNRNPA2B1	0.342691	0.354866
RTN4R	-0.304541	-0.875079
SLC39A6	0.560463	0.430611
TUBA4A	-0.948843	-0.685925
CS	0.289167	-0.466002
PXK	0.259087	1.75659
